# Supplementary material for: Modulating glycosphingolipid metabolism and autophagy improves outcomes in pre-clinical models of myeloma bone disease
Source: Nat Commun. 2022 Dec 22;13:7868. doi: 10.1038/s41467-022-35358-3 (PMC9780346; doi:10.1038/s41467-022-35358-3)
Supplement: Supplementary file 4 — Supplementary Data 1 [file 41467_2022_35358_MOESM4_ESM.zip]

Archive with 9 entries (8 files):
- Supplementary Data 1/
- Supplementary Data 1/DPDMP and DMSO.xls
- __MACOSX/Supplementary Data 1/._DPDMP and DMSO.xls
- Supplementary Data 1/.DS_Store
- __MACOSX/Supplementary Data 1/._.DS_Store
- Supplementary Data 1/lipidomics signal intensity.xls
- __MACOSX/Supplementary Data 1/._lipidomics signal intensity.xls
- Supplementary Data 1/data process20210203.xls
- __MACOSX/Supplementary Data 1/._data process20210203.xls
