# Supplementary material for: Modulating glycosphingolipid metabolism and autophagy improves outcomes in pre-clinical models of myeloma bone disease
Source: Nat Commun. 2022 Dec 22;13:7868. doi: 10.1038/s41467-022-35358-3 (PMC9780346; doi:10.1038/s41467-022-35358-3)
Supplement: Supplementary file 4 — Supplementary Data 1 [file 41467_2022_35358_MOESM4_ESM.zip › Supplementary Data 1/DPDMP and DMSO.xls]

## Sheet: Sheet1
					DPDMP	DMSO
806.333	11469.8	C16GlcCer(normal methylation)		GlcCer	11469.8	30284.4	Black：D-PDMP
824.417	30284.4	C16GlcCer(deuterated methylation)			8729.18	13212.6	Red: ctr
					11529.1	15212.1
890.583	8729.18	C22GlcCer(normal methylation)			31728.1	58709.2
908.5	13212.6	C22GlcCer(deuterated methylation)
916.417	11529.1	C24GlcCer(normal methylation)
934.5	15212.1	C24GlcCer(deuterated methylation)
				LacCer	25893.4	52635.6
					18081.4	37403.9
1010.5	25893.4	C16LacCer(normal methylation)			35912.3	35702.6
1037.58	52635.6	C16LacCer(deuterated methylation)			79887	125742
1094.5	18081.4	C22LacCer(normal methylation)
1121.67	37403.9	C22LacCer(deuterated methylation)
1122.58	35912.3	C24LacCer(normal methylation)		Lc3	30806.3	73390.5
1149.75	35702.6	C24LacCer(deuterated methylation)			7981.04	17255.7
					8402.06	12959.6
					23572.2	43679
1255.58	30806.3	C16Lc3(normal methylation)			34491.9	64219.5
1291.67	73390.5	C16Lc3(deuterated methylation)			105254	211504
1283.5	7981.04	C18Lc3(normal methylation)
1319.75	17255.7	C18Lc3(deuterated methylation)
1311.42	8402.06	C20Lc3(normal methylation)
1347.67	12959.6	C20Lc3(deuterated methylation)
1339.5	23572.2	C22Lc3(normal methylation)
1375.67	43679	C22Lc3(deuterated methylation)
1367.58	34491.9	C24Lc3(normal methylation)
1403.75	64219.5	C24Lc3(deuterated methylation)

## Sheet: Sheet2
SPECTRUM - MS
20201027-dpdmp_002.raw
ITMS + p ESI Full ms [450.00-2000.00]
Scan #: 36-41
RT: 0.11-0.13
AV: 6
Data points: 18600
Mass	Intensity
450.083	12378.9
450.167	14489.1
450.25	14606.6
450.333	13318.9
450.417	9288.78
450.5	6067.15
450.583	4568.73
450.667	2341.34
450.75	1426.25
450.833	3441.79
450.917	7652.44
451	11234
451.083	17033.1
451.167	22118.6
451.25	25804.2
451.333	24014.9
451.417	18401.2
451.5	12200.2
451.583	7534.07
451.667	4931.93
451.75	3084.47
451.833	2530.58
451.917	3514.74
452	5652.16
452.083	7775.96
452.167	10682.7
452.25	13616
452.333	14358.4
452.417	11779.6
452.5	9298.46
452.583	6773.93
452.667	3647.75
452.75	1979.31
452.833	3461.82
452.917	8560.83
453	15166.1
453.083	19837.6
453.167	24852.8
453.25	31546.4
453.333	35327.5
453.417	31539.1
453.5	23727.9
453.583	14749.3
453.667	7941.2
453.75	4306.52
453.833	4368.03
453.917	5693.04
454	7455.5
454.083	11869.2
454.167	15794.2
454.25	16945.6
454.333	15883.5
454.417	13082.1
454.5	9949.06
454.583	6845.87
454.667	5111.77
454.75	3670.87
454.833	3657.42
454.917	5660.37
455	9336.48
455.083	13315.8
455.167	18475.6
455.25	20687.8
455.333	17424.4
455.417	13822.1
455.5	10025.5
455.583	5161.77
455.667	2060.93
455.75	1478.66
455.833	2406.18
455.917	3673.65
456	8338.5
456.083	12505.9
456.167	13890.9
456.25	16149.6
456.333	16453.7
456.417	12491.5
456.5	8568.77
456.583	5514.54
456.667	3321.61
456.75	2454.97
456.833	4617.18
456.917	9488.82
457	14591.7
457.083	19692.7
457.167	23621.4
457.25	25078.7
457.333	22887.2
457.417	15871.2
457.5	8402.21
457.583	3306.97
457.667	1411.33
457.75	1185.73
457.833	1817.63
457.917	3515.5
458	6738.05
458.083	12997.9
458.167	17805.6
458.25	20249.1
458.333	21681.4
458.417	17741.7
458.5	11620.8
458.583	6350.99
458.667	2866.24
458.75	2196.17
458.833	3437.86
458.917	5648.8
459	8872.24
459.083	11945.5
459.167	12050.8
459.25	12627.1
459.333	12708
459.417	10701.9
459.5	7526.12
459.583	4461
459.667	2840.76
459.75	3035.14
459.833	5695.43
459.917	10911.1
460	20660.7
460.083	32402.6
460.167	45517.7
460.25	53518.3
460.333	48184.4
460.417	35902.6
460.5	22859.4
460.583	13362
460.667	11087.3
460.75	13146.2
460.833	21153.6
460.917	36097.4
461	54589
461.083	71673.8
461.167	80546.3
461.25	84159.5
461.333	72153.2
461.417	47289.6
461.5	27221
461.583	13320.1
461.667	6562.81
461.75	5794.14
461.833	8585.57
461.917	13551.4
462	18426.3
462.083	25430
462.167	32796.7
462.25	31590.1
462.333	28261.2
462.417	23985.9
462.5	19154.1
462.583	20414.9
462.667	25218.3
462.75	40203.9
462.833	68570.7
462.917	102899
463	138003
463.083	163280
463.167	167766
463.25	147615
463.333	110006
463.417	67733
463.5	34530.2
463.583	15678.7
463.667	9019.22
463.75	9838.13
463.833	15955.9
463.917	30149.5
464	47182.8
464.083	58699.2
464.167	63582.4
464.25	57133.8
464.333	41283.1
464.417	26989.3
464.5	14963.7
464.583	7408.08
464.667	4175.05
464.75	4984.89
464.833	9821.64
464.917	16437.1
465	24435.5
465.083	29836.4
465.167	32611.6
465.25	32643.9
465.333	24797.6
465.417	15331.3
465.5	8169.57
465.583	4121.86
465.667	2497.4
465.75	2504.57
465.833	3248.86
465.917	4863.53
466	8201.85
466.083	12561.4
466.167	16058.1
466.25	17349.1
466.333	14019.9
466.417	9331.24
466.5	5756.81
466.583	3576.08
466.667	2226.91
466.75	2633.75
466.833	4172.38
466.917	5582.84
467	8520.06
467.083	12845.5
467.167	18013.5
467.25	20967
467.333	19463.9
467.417	14513.3
467.5	9640.73
467.583	6042.85
467.667	3139.15
467.75	2209.31
467.833	2959.38
467.917	3756.27
468	6946.3
468.083	11077
468.167	15237.4
468.25	17599.9
468.333	17661
468.417	15405.2
468.5	11223
468.583	8375.51
468.667	6004.12
468.75	5086.6
468.833	6344.32
468.917	10966.4
469	16390.2
469.083	21901.4
469.167	23816.4
469.25	24166
469.333	20038.1
469.417	13713.9
469.5	8187.92
469.583	3906.96
469.667	1737.49
469.75	2646.96
469.833	4998.95
469.917	8987.23
470	17543.6
470.083	28082.5
470.167	35472.3
470.25	40358.8
470.333	38102.3
470.417	30903.7
470.5	22024.3
470.583	12569.4
470.667	7535.81
470.75	5425.19
470.833	6158.96
470.917	10178.2
471	16230.6
471.083	20258
471.167	24111.7
471.25	26525.2
471.333	22986.6
471.417	18041.1
471.5	11902.4
471.583	5688.4
471.667	2340.46
471.75	1542.04
471.833	3906.34
471.917	6532.68
472	9225.85
472.083	15176.9
472.167	19739.8
472.25	21172.9
472.333	17933.6
472.417	12495.1
472.5	8904.02
472.583	4774.87
472.667	2772.71
472.75	2024.5
472.833	2775.59
472.917	6054.58
473	9623.22
473.083	13675.3
473.167	18435
473.25	19576.6
473.333	15601.2
473.417	11214.1
473.5	7523.35
473.583	4130.1
473.667	2548.59
473.75	2821.89
473.833	4556.22
473.917	9565.16
474	16338.9
474.083	23155.2
474.167	27510.9
474.25	27903.2
474.333	25980.2
474.417	19838.2
474.5	12552.2
474.583	6044.4
474.667	2868.01
474.75	2376.63
474.833	3898.02
474.917	7794.09
475	13114.9
475.083	16951.6
475.167	20833.4
475.25	22790.9
475.333	20202
475.417	16636.6
475.5	10569.8
475.583	4930
475.667	2488.47
475.75	2477.64
475.833	2931.26
475.917	4284.02
476	7315.8
476.083	11356.9
476.167	15302.1
476.25	18319.7
476.333	17642.3
476.417	14261.3
476.5	11180.8
476.583	8940.29
476.667	10672.6
476.75	22681.4
476.833	42750.2
476.917	64296.5
477	91582.8
477.083	111641
477.167	113309
477.25	96061.3
477.333	67909.4
477.417	41112.6
477.5	21407.3
477.583	10707.8
477.667	6880.22
477.75	6263.75
477.833	8396.73
477.917	16114.4
478	26508.5
478.083	35028.8
478.167	39756
478.25	40625.8
478.333	34702
478.417	27394
478.5	20949.5
478.583	13078.2
478.667	8502.86
478.75	6149.9
478.833	6333.14
478.917	7974.99
479	13215.9
479.083	20681.4
479.167	25967.9
479.25	28389.5
479.333	25003.7
479.417	17883.9
479.5	12472.9
479.583	8263.51
479.667	3926.51
479.75	2239.86
479.833	2651.22
479.917	4600.33
480	7028.92
480.083	9854.51
480.167	12990.9
480.25	13554.6
480.333	10782.4
480.417	8597.3
480.5	6324.02
480.583	3378.59
480.667	1793.84
480.75	1931.45
480.833	2892.68
480.917	5016.47
481	8042.02
481.083	11550.6
481.167	15426.1
481.25	15884.9
481.333	13747.8
481.417	11460.1
481.5	8043.49
481.583	4184.94
481.667	2647.14
481.75	1935.52
481.833	2355.07
481.917	3849.19
482	6339.92
482.083	10293.4
482.167	13710.2
482.25	15726.5
482.333	14864.7
482.417	12636.5
482.5	9418.59
482.583	6350.48
482.667	3469.91
482.75	2178.03
482.833	3339.6
482.917	7495.73
483	12189.4
483.083	14583.2
483.167	17959.4
483.25	18700.1
483.333	15701.2
483.417	13928.9
483.5	8961.63
483.583	4224.23
483.667	1646.66
483.75	1622.58
483.833	1502.94
483.917	2806.35
484	6346.88
484.083	9463.99
484.167	13114.5
484.25	16789.4
484.333	16159.9
484.417	12615.5
484.5	9265.59
484.583	5828.74
484.667	3243.72
484.75	1982.98
484.833	2600.69
484.917	4934.76
485	9393.1
485.083	13863.1
485.167	16883.3
485.25	20313.8
485.333	20645
485.417	17441.6
485.5	12699.9
485.583	8373.32
485.667	5385.28
485.75	3570.52
485.833	3296.42
485.917	5881.54
486	9998.95
486.083	16005.2
486.167	24658.8
486.25	27701.6
486.333	24380
486.417	20187.5
486.5	15816.2
486.583	10308.6
486.667	5616.38
486.75	3549.65
486.833	4997.46
486.917	9208.43
487	14629.3
487.083	21571.1
487.167	34029.6
487.25	37838.6
487.333	32253
487.417	21352.1
487.5	12701.4
487.583	6858.18
487.667	3011.84
487.75	2737.29
487.833	3230.99
487.917	4246.38
488	8513.02
488.083	13759.5
488.167	19107.2
488.25	21234.9
488.333	20000
488.417	17467.2
488.5	11142.3
488.583	5747.04
488.667	3683.68
488.75	3319.45
488.833	4164.46
488.917	6391.84
489	10005.6
489.083	14867
489.167	19581
489.25	21470
489.333	17949.8
489.417	13500.8
489.5	8942.11
489.583	4663.47
489.667	2406.52
489.75	1780.09
489.833	2722.88
489.917	5000.33
490	8344.33
490.083	11958.6
490.167	14768
490.25	15874
490.333	15361.5
490.417	14227.3
490.5	9221.05
490.583	5326.86
490.667	3182.61
490.75	2652.01
490.833	3569.64
490.917	5986.68
491	9402.72
491.083	12716.6
491.167	14815.1
491.25	14433
491.333	13425.2
491.417	12181.3
491.5	9483.35
491.583	5166.22
491.667	2405.1
491.75	1992.05
491.833	3017.86
491.917	5723.32
492	10124.4
492.083	13902.1
492.167	16932.1
492.25	19269.3
492.333	16792
492.417	13179.5
492.5	8956.74
492.583	5988.94
492.667	6182.83
492.75	11804.8
492.833	23050.1
492.917	37731
493	59354.5
493.083	86277.2
493.167	112615
493.25	119099
493.333	99909.7
493.417	68673.8
493.5	39948.1
493.583	20321.8
493.667	9999.56
493.75	6481.28
493.833	6591.75
493.917	11355.7
494	17615.7
494.083	23345.9
494.167	29911.5
494.25	32977.5
494.333	31009.6
494.417	26036.1
494.5	19779.9
494.583	13233.2
494.667	6539.58
494.75	3937.43
494.833	3716.26
494.917	5555.28
495	9491.8
495.083	14095.6
495.167	20975.5
495.25	23671.9
495.333	19901.7
495.417	15056.8
495.5	9969.03
495.583	6519.67
495.667	4558.84
495.75	4422.65
495.833	6155.2
495.917	10019.2
496	17448.2
496.083	26523.6
496.167	36218.6
496.25	43330.3
496.333	41734.9
496.417	34215
496.5	21961.3
496.583	11309.4
496.667	5655.11
496.75	4363.09
496.833	5722.52
496.917	8653.3
497	11330.1
497.083	15416
497.167	20749.9
497.25	24902.9
497.333	24355.2
497.417	17706.7
497.5	11628
497.583	6517.4
497.667	3222.28
497.75	2192.69
497.833	3460.44
497.917	6099.29
498	10271.9
498.083	17243.3
498.167	24521.4
498.25	25262.8
498.333	21885
498.417	18361.2
498.5	11800.8
498.583	6137.28
498.667	3100.45
498.75	2641.32
498.833	4191.29
498.917	7238.81
499	10665.6
499.083	12747.6
499.167	18366.3
499.25	21216.9
499.333	19819.9
499.417	15618.6
499.5	9629.77
499.583	5395.2
499.667	3081.67
499.75	2334.19
499.833	2636.21
499.917	4029.13
500	6999.8
500.083	11993.5
500.167	17299.2
500.25	21767.4
500.333	24422.4
500.417	22507.7
500.5	17276.6
500.583	11798.7
500.667	8389.26
500.75	6761.35
500.833	8963.31
500.917	16111
501	31040.6
501.083	52076.3
501.167	69636
501.25	74938.9
501.333	64545.1
501.417	46358.1
501.5	29881.4
501.583	16553.6
501.667	8140.91
501.75	4292.16
501.833	3534.75
501.917	5540.58
502	11437.3
502.083	18677.7
502.167	26510.8
502.25	31785.6
502.333	30499.5
502.417	25914.5
502.5	16828.6
502.583	9570.34
502.667	5486.34
502.75	4659.15
502.833	5768.41
502.917	9995.36
503	13958.7
503.083	15627.6
503.167	18359
503.25	20575.7
503.333	21229.9
503.417	17849.8
503.5	11587.9
503.583	6749.63
503.667	4129.88
503.75	3747.77
503.833	4315.93
503.917	5805.17
504	9468.26
504.083	13055.6
504.167	15257.5
504.25	16461.2
504.333	14097.4
504.417	11080.3
504.5	7488.11
504.583	4417.9
504.667	3290.51
504.75	2851.39
504.833	3360.82
504.917	6064.66
505	8950.14
505.083	12980.2
505.167	16562.9
505.25	17517.3
505.333	14935.6
505.417	9756.17
505.5	6742.15
505.583	4995.47
505.667	2801.15
505.75	2109.27
505.833	3510.44
505.917	5135.93
506	8524.46
506.083	11975.6
506.167	14726.5
506.25	14692.4
506.333	13410.5
506.417	10310.1
506.5	6620.48
506.583	4644.28
506.667	3618.05
506.75	3526.34
506.833	5238.93
506.917	8799
507	13292.8
507.083	17021.5
507.167	18158.6
507.25	16179.1
507.333	13525.5
507.417	8675
507.5	5907.05
507.583	3690.34
507.667	2036.56
507.75	1535.38
507.833	1002.25
507.917	2974.34
508	6683.75
508.083	9619.55
508.167	12289.9
508.25	12760.2
508.333	13210.8
508.417	11152.7
508.5	7372.55
508.583	5154
508.667	3203.28
508.75	3206.48
508.833	5555
508.917	8654.06
509	12543.7
509.083	16993.9
509.167	24485.5
509.25	27284.9
509.333	24965.1
509.417	20494.6
509.5	13341.1
509.583	7152.61
509.667	4052.89
509.75	3074.57
509.833	3362.82
509.917	5471.86
510	8219.99
510.083	10288.7
510.167	15708.5
510.25	20406.6
510.333	19478.3
510.417	15684.9
510.5	10283.8
510.583	6276.01
510.667	3184.81
510.75	2540.29
510.833	4154.45
510.917	7104.23
511	9928.8
511.083	13260.2
511.167	17148.5
511.25	18225.5
511.333	16654.7
511.417	13272.5
511.5	8684.51
511.583	6310.69
511.667	3902.2
511.75	4059.34
511.833	4299.99
511.917	6645.96
512	11206.4
512.083	15121.6
512.167	19519.9
512.25	23353.8
512.333	24546.4
512.417	23447.5
512.5	18309.5
512.583	10731.6
512.667	5292.8
512.75	2344.5
512.833	2306.92
512.917	4558.13
513	8376.74
513.083	12605.9
513.167	17210.4
513.25	19105.4
513.333	18417
513.417	15634.6
513.5	10434.8
513.583	6329.42
513.667	3958.52
513.75	2642.24
513.833	2369.5
513.917	4656.85
514	9992.19
514.083	18969.9
514.167	31201.6
514.25	41471.7
514.333	46902.2
514.417	44607.6
514.5	35289.4
514.583	23638.5
514.667	12792.3
514.75	6526.35
514.833	6356.33
514.917	9065.74
515	13382.3
515.083	20594.8
515.167	27898.7
515.25	30852.6
515.333	29889.9
515.417	27583.8
515.5	21573.2
515.583	13916.6
515.667	7110.29
515.75	4045.58
515.833	4572.45
515.917	7579.98
516	11512.6
516.083	14787.7
516.167	19762.4
516.25	21670.1
516.333	21617.9
516.417	17309.9
516.5	12336.6
516.583	7002.96
516.667	3676.38
516.75	2272.42
516.833	2163.51
516.917	4784.61
517	7458.67
517.083	10518.2
517.167	16007.9
517.25	18701.5
517.333	17494.5
517.417	15446.5
517.5	12038.7
517.583	9341.89
517.667	7620.9
517.75	7202.38
517.833	12923.5
517.917	23425.8
518	34518.3
518.083	41524.2
518.167	43138.6
518.25	38140.2
518.333	29192.3
518.417	20218.4
518.5	12853.4
518.583	7796.67
518.667	5844.96
518.75	4673.16
518.833	5364.72
518.917	9525.6
519	14955.2
519.083	18580.9
519.167	21615.8
519.25	20624
519.333	17091.8
519.417	12697.6
519.5	8165.25
519.583	4267.01
519.667	2256.42
519.75	2072.54
519.833	2877.89
519.917	4498.4
520	6359.16
520.083	9807.61
520.167	13048
520.25	15574.8
520.333	14689.8
520.417	10764.9
520.5	6750.81
520.583	4160.51
520.667	3354.32
520.75	3844.38
520.833	4075.76
520.917	4800.93
521	8402.35
521.083	11317.6
521.167	13259.8
521.25	12781.9
521.333	11173.2
521.417	7429.34
521.5	5231.67
521.583	3340.59
521.667	2224.27
521.75	1304.79
521.833	1419.19
521.917	2214.87
522	4166.63
522.083	6531.53
522.167	9086.87
522.25	10419
522.333	9041.43
522.417	7377.85
522.5	5948.1
522.583	4315.58
522.667	2808.5
522.75	2244.74
522.833	2324.37
522.917	3731.94
523	6979.71
523.083	10520.9
523.167	11721.8
523.25	13610.8
523.333	12943.5
523.417	10720.2
523.5	8158.23
523.583	4985.51
523.667	3243.97
523.75	1867.22
523.833	2000.68
523.917	3533.22
524	6123.21
524.083	8834.24
524.167	10574
524.25	10567.5
524.333	10190.7
524.417	9472.23
524.5	7369.62
524.583	5113.95
524.667	2706.11
524.75	1778.71
524.833	2101.3
524.917	4637.42
525	8172.94
525.083	11845.2
525.167	14786.1
525.25	14893.4
525.333	14028.4
525.417	10908.1
525.5	7752.52
525.583	4624.64
525.667	2773.22
525.75	1984.79
525.833	1532.3
525.917	2616.98
526	4797.19
526.083	7852.39
526.167	11138.7
526.25	14424.4
526.333	16342.6
526.417	13346
526.5	9002.45
526.583	5888.76
526.667	4839.06
526.75	4191.03
526.833	3229.47
526.917	4266.43
527	6578.72
527.083	10313.2
527.167	12204
527.25	12675.1
527.333	12278.7
527.417	10039.3
527.5	7234.04
527.583	4435.03
527.667	2698.33
527.75	2258.88
527.833	2532.05
527.917	4726.13
528	8648.61
528.083	12309.3
528.167	17487.1
528.25	21124
528.333	22497.3
528.417	19508.6
528.5	14229.4
528.583	8940.66
528.667	4924.4
528.75	3536.94
528.833	4052.6
528.917	5299.41
529	9337.11
529.083	16388.3
529.167	23697.4
529.25	28431
529.333	28487.8
529.417	28450.3
529.5	25323.2
529.583	16855.1
529.667	9768.67
529.75	6575.5
529.833	5702.24
529.917	9122.61
530	14813.9
530.083	22505.7
530.167	33996.6
530.25	43111.4
530.333	45650.2
530.417	40745.5
530.5	31906.2
530.583	22028.3
530.667	11972.2
530.75	6834.53
530.833	5440.61
530.917	6898.13
531	10674.1
531.083	14846
531.167	20784.1
531.25	25912.8
531.333	26854.1
531.417	23844.1
531.5	16485.5
531.583	10792.2
531.667	6101.29
531.75	3289.45
531.833	3009.69
531.917	3573.54
532	5909.22
532.083	10871.1
532.167	14454.2
532.25	16611.3
532.333	18636.5
532.417	17507.7
532.5	14094
532.583	10129.4
532.667	7178.77
532.75	5460.12
532.833	5666.95
532.917	6874.17
533	8449.46
533.083	10916.7
533.167	15560.4
533.25	17441.5
533.333	15573.3
533.417	12956.3
533.5	9737.71
533.583	6197.85
533.667	3433.61
533.75	3338.41
533.833	5230.58
533.917	6541.01
534	7472.45
534.083	9617.13
534.167	13483.2
534.25	15026.9
534.333	13335.6
534.417	10410.7
534.5	7622.98
534.583	4544.69
534.667	3572.12
534.75	2350.14
534.833	2327.37
534.917	3731.52
535	5954.19
535.083	7883.38
535.167	10627.7
535.25	12852.8
535.333	13277.4
535.417	11359.9
535.5	7686.51
535.583	4631.81
535.667	2805.96
535.75	2421.87
535.833	2584.28
535.917	4026.2
536	6343.58
536.083	8695.6
536.167	9425.07
536.25	9494.05
536.333	8883.28
536.417	7809.33
536.5	5496.23
536.583	3541.14
536.667	2723.37
536.75	2912.36
536.833	3100.77
536.917	4178.64
537	5672.59
537.083	7324.17
537.167	8717.45
537.25	11072.1
537.333	11609.6
537.417	9440.54
537.5	7146.49
537.583	4110.14
537.667	2122.29
537.75	1960.27
537.833	1956.23
537.917	3096.93
538	3786.3
538.083	4988.09
538.167	5999.84
538.25	7907.31
538.333	8226.33
538.417	7551.33
538.5	5617.61
538.583	4144.15
538.667	2818.75
538.75	1957.41
538.833	3153.51
538.917	4452.61
539	7024.13
539.083	9346.77
539.167	10674
539.25	11385.2
539.333	9669.92
539.417	7566.12
539.5	5158.12
539.583	2430.07
539.667	1183.44
539.75	1040.82
539.833	1849.8
539.917	3707.3
540	4848.94
540.083	7521.76
540.167	10890.3
540.25	12363.9
540.333	11900.1
540.417	10047.4
540.5	7737.07
540.583	5143.85
540.667	4311.52
540.75	3457.16
540.833	3303.4
540.917	4952
541	6416.74
541.083	9200.39
541.167	11850.3
541.25	13124.3
541.333	12333.9
541.417	9508.4
541.5	6585.49
541.583	4256.87
541.667	2747.03
541.75	2840.75
541.833	4795.35
541.917	10470.1
542	18583.4
542.083	29670.7
542.167	38171.4
542.25	40021
542.333	38862.8
542.417	28454.5
542.5	18506.2
542.583	11138.5
542.667	4932.05
542.75	2495.11
542.833	2894.05
542.917	4408.91
543	8691.49
543.083	16975.8
543.167	21946.8
543.25	24232.8
543.333	24386.7
543.417	19374.1
543.5	12117
543.583	6071.36
543.667	3454.89
543.75	2869.75
543.833	2712.36
543.917	3861.32
544	7313.79
544.083	11606.1
544.167	14401.2
544.25	18367.4
544.333	17872.4
544.417	14482.1
544.5	10714.6
544.583	7045.29
544.667	5536.22
544.75	4186
544.833	4364.01
544.917	6299.5
545	10209.3
545.083	14843.3
545.167	16571.4
545.25	16163.5
545.333	17397.4
545.417	15713.9
545.5	12176.4
545.583	8762.82
545.667	5420.93
545.75	3148.79
545.833	2648.04
545.917	4191.01
546	7482.15
546.083	11345.9
546.167	15409.2
546.25	18379.5
546.333	19135.1
546.417	18131
546.5	15054.9
546.583	10034.8
546.667	5829.66
546.75	3494.89
546.833	3244
546.917	4534.28
547	6755.62
547.083	9929.68
547.167	12895.2
547.25	16723.4
547.333	18911.7
547.417	15940.4
547.5	11348.3
547.583	9378.69
547.667	6731.8
547.75	4474.03
547.833	3955.33
547.917	4687.59
548	7770.27
548.083	11644.1
548.167	15856.8
548.25	17857.9
548.333	17585.3
548.417	15141.1
548.5	11159.5
548.583	6667.5
548.667	4767.44
548.75	3522.4
548.833	4005.85
548.917	5642.62
549	8710.13
549.083	12678.9
549.167	15775.7
549.25	16809.9
549.333	17301.2
549.417	13957.3
549.5	9087.28
549.583	5676.42
549.667	2718.37
549.75	2137.72
549.833	3571.18
549.917	5353.7
550	5854.81
550.083	9331.44
550.167	12217.2
550.25	11845.3
550.333	11421.4
550.417	11411.7
550.5	10041.6
550.583	6747
550.667	4184.01
550.75	3633.97
550.833	4116.37
550.917	7696.41
551	11334.7
551.083	13822
551.167	15426.9
551.25	16488.1
551.333	16456.1
551.417	13222.3
551.5	8499.98
551.583	4887.53
551.667	3055.27
551.75	2618.42
551.833	2571.35
551.917	3196.91
552	5175.73
552.083	8268.22
552.167	11340.5
552.25	12987.5
552.333	12311.5
552.417	9755.93
552.5	8154.17
552.583	6026.09
552.667	4373.58
552.75	3620.38
552.833	5145.26
552.917	6168.28
553	9090.65
553.083	14612
553.167	15913.1
553.25	14779.2
553.333	12797.6
553.417	10690.9
553.5	8360.17
553.583	5467.82
553.667	3330.32
553.75	1795.88
553.833	2257.93
553.917	3902.16
554	6720.12
554.083	9008.79
554.167	10778.7
554.25	13500.5
554.333	12840.4
554.417	11013.5
554.5	6807.74
554.583	4483.21
554.667	2813.87
554.75	1758.39
554.833	2081.54
554.917	3377.68
555	6230.21
555.083	8951.52
555.167	10875.6
555.25	12973.5
555.333	15108.2
555.417	13613.8
555.5	10904.8
555.583	6710.59
555.667	3518.86
555.75	2323.79
555.833	2231.74
555.917	3565.98
556	6016.15
556.083	7901.91
556.167	9084.47
556.25	9990.6
556.333	11736.3
556.417	10648.3
556.5	8285.57
556.583	6533.44
556.667	5881.46
556.75	4811.89
556.833	4883.93
556.917	6294.23
557	9022.77
557.083	12532.6
557.167	15323.3
557.25	17537
557.333	15714.6
557.417	10978.2
557.5	7706.63
557.583	4773.31
557.667	2994.63
557.75	2682.98
557.833	2539.04
557.917	2395.62
558	3903.12
558.083	7691.3
558.167	11904.9
558.25	13836.8
558.333	14467
558.417	12683.1
558.5	10348.6
558.583	6658.71
558.667	3245.32
558.75	2757.57
558.833	5163.39
558.917	7719.26
559	13171.2
559.083	21482.5
559.167	27839.9
559.25	31100.6
559.333	31372.3
559.417	28081.2
559.5	23220.9
559.583	15552.1
559.667	9236.99
559.75	5395.95
559.833	5065.54
559.917	5763.08
560	7351.19
560.083	12174.6
560.167	16872.9
560.25	19742.7
560.333	18555.8
560.417	16234.3
560.5	13604.9
560.583	9159.02
560.667	5708.34
560.75	4567.23
560.833	4948.53
560.917	5961.18
561	7061.38
561.083	10215.2
561.167	16919.5
561.25	19937.2
561.333	18284.1
561.417	15932.8
561.5	11908.4
561.583	6471.9
561.667	3531.14
561.75	3159.86
561.833	2365.68
561.917	3122.82
562	5297.76
562.083	7864.84
562.167	9779.91
562.25	13453.4
562.333	14667.5
562.417	11646.3
562.5	9970.32
562.583	7977.69
562.667	4981.93
562.75	3853.67
562.833	3932.74
562.917	4762.88
563	7015.3
563.083	10953.6
563.167	14191.7
563.25	16048.9
563.333	14234.7
563.417	14181.9
563.5	13007.5
563.583	8925.08
563.667	5175.12
563.75	3523.87
563.833	4603.03
563.917	6137.07
564	8831.26
564.083	11655.8
564.167	12597.5
564.25	13041.1
564.333	14606.9
564.417	13839.1
564.5	11802.7
564.583	8612.44
564.667	7451.61
564.75	7588.13
564.833	10669.7
564.917	16948.7
565	22815.2
565.083	28176.3
565.167	30005.9
565.25	27746.4
565.333	23304.3
565.417	17683.5
565.5	11738.9
565.583	7019.17
565.667	4181.63
565.75	3060.28
565.833	3878.39
565.917	4710.23
566	7395.7
566.083	11571.3
566.167	14653.7
566.25	15932
566.333	15371.4
566.417	12374.9
566.5	8251.61
566.583	5848.8
566.667	3544.3
566.75	2785.75
566.833	3425.51
566.917	4704.31
567	5444.91
567.083	8433.35
567.167	11100.7
567.25	12638.9
567.333	12160.6
567.417	10353.7
567.5	8090.48
567.583	5380.82
567.667	3127.35
567.75	1799.81
567.833	2283.09
567.917	3632.03
568	4530.82
568.083	6446.16
568.167	8397.61
568.25	10673.6
568.333	10952.6
568.417	9522.15
568.5	6797.07
568.583	4052.08
568.667	2538.41
568.75	2679.36
568.833	4697.93
568.917	5789.33
569	6372.62
569.083	8666.5
569.167	10929.2
569.25	12682.1
569.333	12408.1
569.417	10536.4
569.5	7341.2
569.583	4925.3
569.667	2968.69
569.75	1995.42
569.833	1839.8
569.917	2683.2
570	4423.85
570.083	6104.68
570.167	9533.43
570.25	10828.1
570.333	11169.6
570.417	10316.2
570.5	7955.49
570.583	6228.27
570.667	3866.07
570.75	2504.81
570.833	3218.62
570.917	4198.85
571	5216.53
571.083	8202.96
571.167	9904.51
571.25	11845
571.333	12111.5
571.417	10843.1
571.5	9220.64
571.583	6188.16
571.667	3665.84
571.75	2141.54
571.833	2963.82
571.917	4919.77
572	6240.19
572.083	7625.46
572.167	10392.2
572.25	11104.3
572.333	10666.7
572.417	10874.8
572.5	8301.11
572.583	4612.8
572.667	2474.08
572.75	2006.01
572.833	2158.35
572.917	4026.53
573	6967.12
573.083	11910.8
573.167	14788.3
573.25	15830.6
573.333	15197.9
573.417	14770.6
573.5	14536.9
573.583	9771.78
573.667	5385.6
573.75	3216.34
573.833	2630.51
573.917	3282.35
574	4487.83
574.083	7423.51
574.167	11235.1
574.25	14202.8
574.333	15232.7
574.417	13919
574.5	10660
574.583	6613.59
574.667	3775.62
574.75	4176.27
574.833	5456.46
574.917	6885.32
575	8028.16
575.083	11714.5
575.167	15144.7
575.25	16580.4
575.333	15232.7
575.417	12294
575.5	10153.6
575.583	7868.09
575.667	5197.85
575.75	2817.98
575.833	2467.78
575.917	3784.88
576	5676.69
576.083	7591.09
576.167	10336.9
576.25	13243.7
576.333	14519.2
576.417	12070
576.5	9686.61
576.583	7165.52
576.667	4273.33
576.75	2538.51
576.833	3696.33
576.917	4834.42
577	5899.12
577.083	10242.6
577.167	12586.1
577.25	13695.3
577.333	12981.9
577.417	10907.3
577.5	7395.96
577.583	4920.49
577.667	3890.82
577.75	4145.61
577.833	4287.84
577.917	4178.97
578	6725.74
578.083	10541.2
578.167	10851.3
578.25	12143.2
578.333	12877.5
578.417	11399
578.5	8915.84
578.583	5901.99
578.667	4304.51
578.75	3559.75
578.833	3101.84
578.917	3677.15
579	6170.57
579.083	10022.9
579.167	12111.2
579.25	13446.9
579.333	13495.9
579.417	11280.8
579.5	7937.87
579.583	4638.61
579.667	4083.38
579.75	3591.99
579.833	3690.66
579.917	6387.83
580	9297.64
580.083	11035.8
580.167	13372.4
580.25	14472.3
580.333	14601.1
580.417	13145.2
580.5	12230.7
580.583	8618.43
580.667	4866.21
580.75	3240.49
580.833	3442.94
580.917	6232.92
581	8138.95
581.083	9672.69
581.167	11475.3
581.25	14300.9
581.333	12539.1
581.417	9745.73
581.5	8535.97
581.583	6211.81
581.667	4288.29
581.75	2855.6
581.833	2325.28
581.917	2786.74
582	3990.5
582.083	6030.71
582.167	7566.71
582.25	9428.73
582.333	10435.6
582.417	11217.9
582.5	11057.8
582.583	7653.63
582.667	4242.31
582.75	2940.86
582.833	3167.82
582.917	3605.08
583	4705.78
583.083	6163.92
583.167	6960.95
583.25	8243.07
583.333	10461.6
583.417	10632.6
583.5	8387.81
583.583	5950.59
583.667	4228.37
583.75	2946.36
583.833	2678.49
583.917	3861.63
584	4280.83
584.083	6387.06
584.167	9312.38
584.25	10731.4
584.333	11662
584.417	9421.01
584.5	7375.34
584.583	5833.87
584.667	4029.6
584.75	2987.54
584.833	3127.16
584.917	3163.35
585	4479.3
585.083	6964.47
585.167	10832.1
585.25	13527.2
585.333	13426.7
585.417	13472.8
585.5	13967.2
585.583	10952.9
585.667	6268.78
585.75	3313.46
585.833	3054.12
585.917	3363.45
586	4459.39
586.083	6278.24
586.167	9147.58
586.25	11719.2
586.333	12461.3
586.417	12169.2
586.5	9967.89
586.583	7351.7
586.667	5851.39
586.75	5178.66
586.833	4696.71
586.917	4584.28
587	6763.69
587.083	10064.3
587.167	13176.2
587.25	15637.3
587.333	17870.1
587.417	17083.8
587.5	13793.7
587.583	9719.73
587.667	6487.06
587.75	3581.06
587.833	2909.51
587.917	4789.97
588	8173.34
588.083	9982.29
588.167	12131.9
588.25	14507.3
588.333	15677.2
588.417	14417.5
588.5	13359.5
588.583	9788.32
588.667	4960.96
588.75	3019.42
588.833	4393.97
588.917	6429.58
589	9441.01
589.083	13744.7
589.167	16026
589.25	19040.2
589.333	19933
589.417	17163.2
589.5	13019.4
589.583	8959.99
589.667	6770
589.75	6057.67
589.833	5776.32
589.917	6295.46
590	8022.6
590.083	11151.8
590.167	14630.3
590.25	17571.8
590.333	17532
590.417	16078.7
590.5	11726.6
590.583	7784.32
590.667	4953.65
590.75	3812.92
590.833	3523.41
590.917	3342.69
591	5099.61
591.083	8276.63
591.167	10955.7
591.25	12949.4
591.333	11662.8
591.417	10974.2
591.5	10033.3
591.583	6739.23
591.667	4283.38
591.75	2798.4
591.833	2552.72
591.917	3767.15
592	6969.13
592.083	10528.5
592.167	15179.4
592.25	17080.7
592.333	17046.6
592.417	16115.7
592.5	13630.8
592.583	8870.2
592.667	5352.79
592.75	4188.89
592.833	4312.51
592.917	5025.44
593	5969.48
593.083	8803.96
593.167	12823.7
593.25	14579.6
593.333	15681.4
593.417	14056.6
593.5	10497.6
593.583	7690.81
593.667	5568.6
593.75	4414.63
593.833	4758.67
593.917	6374.05
594	7755.6
594.083	8867.17
594.167	11390.2
594.25	14358.3
594.333	16253.9
594.417	16820
594.5	14671.6
594.583	10226.9
594.667	6679.89
594.75	4840.03
594.833	4347.07
594.917	6011.11
595	8661.52
595.083	10704.2
595.167	14012
595.25	16772.6
595.333	15777.6
595.417	11691.6
595.5	7834.29
595.583	4927.31
595.667	3861.55
595.75	3163.66
595.833	2806.62
595.917	3776.54
596	5234.86
596.083	7320.99
596.167	10162
596.25	11505.8
596.333	11738.3
596.417	10159.2
596.5	7839.9
596.583	5894.7
596.667	4285.08
596.75	2749.31
596.833	3038.31
596.917	4867.12
597	8362.25
597.083	11315.2
597.167	12337.4
597.25	13153.9
597.333	13008
597.417	12568.3
597.5	11213.9
597.583	7215.11
597.667	3946.58
597.75	3015.72
597.833	3985.67
597.917	5203.57
598	8037.16
598.083	10033.7
598.167	13196.5
598.25	16555.1
598.333	17816.9
598.417	18766.6
598.5	16963.1
598.583	12506.8
598.667	8332.37
598.75	5790.29
598.833	4152.39
598.917	4496.23
599	7532.11
599.083	12691.4
599.167	15945.8
599.25	16457.7
599.333	16494
599.417	16835.1
599.5	14233
599.583	10318
599.667	7143.48
599.75	4233.75
599.833	2476.12
599.917	2974.76
600	3886.68
600.083	4981.32
600.167	7730.26
600.25	9777.39
600.333	10876.6
600.417	12497.8
600.5	10761.1
600.583	8229.55
600.667	5871.31
600.75	5325.67
600.833	5052.83
600.917	4486.88
601	5320.6
601.083	8338.84
601.167	10817.4
601.25	12076.2
601.333	11506.8
601.417	10687.6
601.5	10234.4
601.583	8599.54
601.667	6648.32
601.75	4345.43
601.833	2760.59
601.917	2780.14
602	4599.32
602.083	7218.04
602.167	10343.2
602.25	12086.2
602.333	11167.6
602.417	11327.6
602.5	10353.8
602.583	7102.51
602.667	4713.6
602.75	3627.2
602.833	4450.13
602.917	7949.75
603	11213.2
603.083	15835.3
603.167	18248.8
603.25	19835.7
603.333	19830.4
603.417	18846.9
603.5	14355.5
603.583	8883.78
603.667	6466.56
603.75	4702.01
603.833	3678.76
603.917	5052.42
604	6195.17
604.083	8288.86
604.167	10713.8
604.25	13707.6
604.333	15848
604.417	15102.3
604.5	12290.6
604.583	8572.77
604.667	5231.35
604.75	3763.82
604.833	3668.1
604.917	3985.66
605	5203.44
605.083	7849.62
605.167	10404.2
605.25	12997.5
605.333	13754.6
605.417	13079.3
605.5	10030.3
605.583	6573.95
605.667	3771.57
605.75	3311.52
605.833	3657.24
605.917	4193.07
606	5256.09
606.083	7196.21
606.167	9885.79
606.25	11944.5
606.333	11552.2
606.417	12293.4
606.5	10682.7
606.583	7460.25
606.667	5379.55
606.75	5308.59
606.833	5262.32
606.917	5262.03
607	5515.69
607.083	7631.03
607.167	9546.77
607.25	10817
607.333	11822.4
607.417	11122.1
607.5	9434.86
607.583	6931.8
607.667	4491.12
607.75	4286.11
607.833	4226.59
607.917	5319.18
608	7559.14
608.083	9699.17
608.167	11302.5
608.25	13732.4
608.333	15810.7
608.417	15712
608.5	14997.3
608.583	10860.9
608.667	7215.9
608.75	5318.63
608.833	4642.81
608.917	5650.89
609	8187.87
609.083	10461.8
609.167	11926.6
609.25	12365.9
609.333	12841.6
609.417	12208.1
609.5	11141.5
609.583	8654.24
609.667	5692.44
609.75	4018.46
609.833	3301.94
609.917	4235.36
610	6899.86
610.083	9295.75
610.167	11972.7
610.25	12516.1
610.333	11663.1
610.417	10628.9
610.5	9700.33
610.583	7970.89
610.667	5623.14
610.75	3756.11
610.833	3071.43
610.917	3105.44
611	5365.01
611.083	7544.19
611.167	10231.5
611.25	12461.9
611.333	12397.4
611.417	12135.5
611.5	11545.3
611.583	10236.8
611.667	8281.47
611.75	5999.83
611.833	4876.85
611.917	7269.22
612	14296.2
612.083	21037.5
612.167	29315.9
612.25	41991
612.333	49407.2
612.417	51567.1
612.5	49525.2
612.583	39102.1
612.667	24443
612.75	14164.7
612.833	8335.15
612.917	6515.58
613	8976.7
613.083	14479.7
613.167	19957.5
613.25	26191.9
613.333	29557.4
613.417	28933.4
613.5	23881.8
613.583	18733.1
613.667	13543.4
613.75	8498.28
613.833	5108.18
613.917	5882.63
614	10264.4
614.083	14914.9
614.167	21084.3
614.25	32111.4
614.333	37455.4
614.417	39106.7
614.5	35844.3
614.583	26267.5
614.667	18047.1
614.75	12143.3
614.833	6921.95
614.917	4877.83
615	6798.62
615.083	11290
615.167	15281.1
615.25	19874
615.333	23360
615.417	22756
615.5	20462.5
615.583	15409.6
615.667	10127.4
615.75	5778.1
615.833	3908.68
615.917	4168.07
616	6796.92
[truncated: 16,608 more rows]
