# Supplementary material for: Modulating glycosphingolipid metabolism and autophagy improves outcomes in pre-clinical models of myeloma bone disease
Source: Nat Commun. 2022 Dec 22;13:7868. doi: 10.1038/s41467-022-35358-3 (PMC9780346; doi:10.1038/s41467-022-35358-3)
Supplement: Supplementary file 4 — Supplementary Data 1 [file 41467_2022_35358_MOESM4_ESM.zip › Supplementary Data 1/lipidomics signal intensity.xls]

## Sheet:  mass change
SPECTRUM - MS
20201027elig72_001.raw
quality	Intensity
806.25	13399.2	C16GlcCer(Normal Methylation)			Green：72hours elig
824.417	28609.7	C16GlcCer(Deuterated methylation)			Red：DMSO
890.583	7846.71	C22GlcCer(Normal Methylation)
908.5	13912.4	C22GlcCer(Deuterated methylation)
916.333	13821.2	C24GlcCer(Normal Methylation)
934.583	17375.8	C24GlcCer(Deuterated methylation)
1010.42	28899.1	C16LacCer(Normal Methylation)
1037.58	54016.9	C16LacCer(Deuterated methylation)
1094.42	15314.5	C22LacCer(Normal Methylation)
1121.5	31219	C22LacCer(Deuterated methylation)
1122.5	33132.5	C24LacCer(Normal Methylation)
1149.58	33408.5	C24LacCer(Deuterated methylation)
1255.33	31275.5	C16Lc3(Normal Methylation)
1291.67	56431.9	C16Lc3(Deuterated methylation)
1283.5	10103.7	C18Lc3(Normal Methylation)
1319.58	13937.5	C18Lc3(Deuterated methylation)
1311.33	8892.04	C20Lc3(Normal Methylation)
1347.58	11071.9	C20Lc3(Deuterated methylation)
1339.5	20265.6	C22Lc3(Normal Methylation)
1375.58	38924.8	C22Lc3(Deuterated methylation)
1367.5	31282.4	C24Lc3(Normal Methylation)
1403.67	55677.7	C24Lc3(Deuterated methylation)

## Sheet: full original data of lipidomic
SPECTRUM - MS
20201027elig72_001.raw
ITMS + p ESI Full ms [450.00-2000.00]
Scan #: 33-43
RT: 0.10-0.13
AV: 11
Data points: 18600
Mass	Intensity
800	7961.76
800.083	9007.18
800.167	9572.51
800.25	9967.14
800.333	9449.15
800.417	7489
800.5	6357.12
800.583	6537.33
800.667	7140.99
800.75	7281.37
800.833	9062.45
800.917	9723.86
801	9134.46
801.083	8575.22
801.167	7676.16
801.25	6540.18
801.333	6884.98
801.417	6304.12
801.5	4944.4
801.583	4963.51
801.667	6771.25
801.75	7621.52
801.833	7383.49
801.917	7181.74
802	8312.85
802.083	9479.04
802.167	9508.38
802.25	8332.84
802.333	7841.68
802.417	7232.96
802.5	7800.38
802.583	6760.03
802.667	7434.3
802.75	7438.03
802.833	8261.98
802.917	8240.16
803	9036.84
803.083	10282
803.167	10709.9
803.25	10166.4
803.333	9042.66
803.417	7991.75
803.5	7455.11
803.583	6177.11
803.667	5799.56
803.75	5982.01
803.833	8055.75
803.917	9277.26
804	9766.44
804.083	11700.2
804.167	13367.5
804.25	12160.3
804.333	11170.3
804.417	10046.6
804.5	7846.02
804.583	8854.36
804.667	9349.63
804.75	8065.27
804.833	8025.52
804.917	8003.9
805	9947.42
805.083	12480.5
805.167	12179.9
805.25	11271.4
805.333	11016.8
805.417	10496.2
805.5	9746.78
805.583	8039.72
805.667	6942.5
805.75	6240.92
805.833	6842.03
805.917	6811.97
806	7992.95
806.083	10603.3
806.167	12484.1
806.25	13399.2
806.333	12387.6
806.417	12455.7
806.5	12489.1
806.583	9662.88
806.667	7693.63
806.75	6780.85
806.833	6252.64
806.917	7073.66
807	8826.2
807.083	10799.7
807.167	10158.2
807.25	8323.99
807.333	9633.5
807.417	10533.1
807.5	9760.42
807.583	9442.3
807.667	8270.35
807.75	7741.59
807.833	8550.12
807.917	8122.72
808	8229.33
808.083	7884.42
808.167	8326.42
808.25	8835.6
808.333	6983.73
808.417	6947.88
808.5	8442.63
808.583	8248.42
808.667	7521.62
808.75	6732.3
808.833	6531.86
808.917	7949.75
809	7514.32
809.083	6679.19
809.167	7199.54
809.25	7000.49
809.333	7057.98
809.417	7063.73
809.5	6963.84
809.583	7238.78
809.667	7557.18
809.75	7757.95
809.833	9121.36
809.917	8623.38
810	8421
810.083	9392.66
810.167	9876.88
810.25	8275.23
810.333	8518.91
810.417	9249.88
810.5	7397.26
810.583	6249.5
810.667	6536.07
810.75	5517.64
810.833	5849.62
810.917	6667.81
811	7499.96
811.083	8578
811.167	8116.79
811.25	9167.34
811.333	9173
811.417	7884.3
811.5	6992.5
811.583	6556.17
811.667	5872.86
811.75	5839.13
811.833	5886.55
811.917	7983.27
812	10140.5
812.083	10470.8
812.167	10259.4
812.25	10087.1
812.333	9458.31
812.417	8744.82
812.5	7598.93
812.583	7601.67
812.667	7277.29
812.75	8490.8
812.833	9999.17
812.917	9774.92
813	8240.7
813.083	9538.51
813.167	10417.1
813.25	8863.52
813.333	9341.02
813.417	8562.16
813.5	6594.51
813.583	6929.86
813.667	7233.52
813.75	8081.81
813.833	9266.11
813.917	8776.19
814	8942.02
814.083	9677.67
814.167	10081.2
814.25	9253.09
814.333	8349.06
814.417	7434.05
814.5	7125.37
814.583	7595.4
814.667	7706.3
814.75	7194.47
814.833	8212.74
814.917	7952.77
815	8677.93
815.083	7303.42
815.167	6755.01
815.25	7832.04
815.333	9283.19
815.417	9456.42
815.5	8593.48
815.583	6389.17
815.667	5744.62
815.75	6156.77
815.833	5944.7
815.917	6411.65
816	8034.46
816.083	8772.5
816.167	9447.75
816.25	9849.31
816.333	10830.9
816.417	8608.88
816.5	7401.01
816.583	7018.24
816.667	7066.93
816.75	7568.25
816.833	7993.94
816.917	7842.59
817	7404.91
817.083	7517.66
817.167	8695.78
817.25	9604.69
817.333	9994.69
817.417	9154.74
817.5	7606.78
817.583	6987.17
817.667	7108.69
817.75	6736.2
817.833	6445.14
817.917	7956.7
818	8586.9
818.083	8676.67
818.167	9944.73
818.25	9733.7
818.333	9907.98
818.417	7750.77
818.5	6898.02
818.583	8372.66
818.667	10120
818.75	9474.26
818.833	9024.61
818.917	8632.04
819	9648.89
819.083	11642.1
819.167	13537.5
819.25	14210.4
819.333	13646.3
819.417	11116.1
819.5	9195.44
819.583	7153.97
819.667	6025.26
819.75	6100.18
819.833	6371.19
819.917	7101.37
820	8673.42
820.083	9841.65
820.167	10410.9
820.25	9763.67
820.333	9617.55
820.417	8734.46
820.5	7933.92
820.583	6870.29
820.667	6195.95
820.75	6418.79
820.833	7433.27
820.917	8323.34
821	9638.6
821.083	9944.12
821.167	10013.7
821.25	9911.57
821.333	7826.4
821.417	6566.08
821.5	6088.35
821.583	5063.07
821.667	4126.59
821.75	6038.01
821.833	6759.31
821.917	6596.41
822	7472.95
822.083	9048.88
822.167	9063.03
822.25	9805.92
822.333	9791.96
822.417	8917.82
822.5	7823.36
822.583	7103.49
822.667	6867.57
822.75	8163.24
822.833	8388.58
822.917	7646.38
823	8363.06
823.083	9143.55
823.167	9185.06
823.25	10935.6
823.333	10179.1
823.417	8398.73
823.5	7565.27
823.583	7208.35
823.667	7117.34
823.75	7681.65
823.833	7295.21
823.917	8115.11
824	9775.61
824.083	10535.5
824.167	15058
824.25	20985.3
824.333	25928.9
824.417	28609.7
824.5	27185.5
824.583	23878.1
824.667	21202.9
824.75	16657.1
824.833	11937.3
824.917	9615.66
825	8856.09
825.083	9543.05
825.167	9497.69
825.25	12392.7
825.333	15483.8
825.417	14928.7
825.5	15822.4
825.583	16411.3
825.667	14939.5
825.75	12108.8
825.833	9725.33
825.917	8631.9
826	8148.68
826.083	8354.45
826.167	10765.1
826.25	12041.5
826.333	10973.6
826.417	10459
826.5	9708.23
826.583	9717.77
826.667	8857.09
826.75	7755.04
826.833	7802.41
826.917	9849.9
827	11478.8
827.083	10315.5
827.167	10009.5
827.25	11183.1
827.333	11502.8
827.417	11203.2
827.5	11291.9
827.583	11245.6
827.667	10264.8
827.75	9609.81
827.833	7775.37
827.917	7043.81
828	6717.76
828.083	6107.66
828.167	6531.91
828.25	8218.21
828.333	8474.08
828.417	8867.3
828.5	8920.08
828.583	9418.47
828.667	8322.17
828.75	7228.98
828.833	8216.96
828.917	8690.71
829	8543.2
829.083	8450.92
829.167	8446.6
829.25	8001.41
829.333	7458.71
829.417	7443.99
829.5	6777.55
829.583	6512.42
829.667	6308.29
829.75	6675.29
829.833	6310.58
829.917	6001.65
830	7807.69
830.083	8856.43
830.167	8193.82
830.25	8596.33
830.333	8150.01
830.417	8579.1
830.5	7794.28
830.583	5999.61
830.667	6380.67
830.75	7970.47
830.833	8033.14
830.917	7633.08
831	8672.56
831.083	11029.5
831.167	10287.5
831.25	9026.31
831.333	8884.67
831.417	8560.31
831.5	7790.98
831.583	6110.7
831.667	6436.28
831.75	6852.4
831.833	5538.74
831.917	7215.92
832	8839.92
832.083	10882.3
832.167	10886.4
832.25	10767.7
832.333	9063.75
832.417	8879.52
832.5	9522.53
832.583	8380.24
832.667	6775.71
832.75	6662.78
832.833	7188.63
832.917	7451.82
833	7991.84
833.083	7470.25
833.167	8061.62
833.25	8028.67
833.333	8076.87
833.417	9018.88
833.5	8803.07
833.583	6880.19
833.667	6293.49
833.75	6337.54
833.833	7449.83
833.917	8680.69
834	9183.44
834.083	9007.62
834.167	10688.1
834.25	9989.34
834.333	8867.06
834.417	8203.7
834.5	8086.86
834.583	7191.39
834.667	6279.09
834.75	5622.29
834.833	6603.59
834.917	7907.52
835	8680.65
835.083	7960.75
835.167	7159.73
835.25	7545.71
835.333	8102.29
835.417	9094.1
835.5	9544.32
835.583	8172.74
835.667	6783.59
835.75	6565.96
835.833	7334.41
835.917	7784.91
836	6570.52
836.083	6394.64
836.167	7843.26
836.25	9098.18
836.333	9495.97
836.417	9124.38
836.5	8787.28
836.583	8851.99
836.667	8448.5
836.75	7405.53
836.833	7666.6
836.917	8385.89
837	8533.84
837.083	7750.85
837.167	7365.73
837.25	6938.97
837.333	8137.23
837.417	8940.22
837.5	8237.6
837.583	7502.69
837.667	6671.16
837.75	6859.65
837.833	7142.49
837.917	6961.85
838	7788.21
838.083	8973.17
838.167	10064.3
838.25	10944.1
838.333	11323.2
838.417	10132.2
838.5	9395.38
838.583	8456.01
838.667	7818.1
838.75	7962.97
838.833	8187.68
838.917	9138.71
839	12082.3
839.083	13388.6
839.167	12659.7
839.25	11484.3
839.333	9096.75
839.417	7242.37
839.5	7826
839.583	8167.62
839.667	6931.29
839.75	7233.48
839.833	9023.22
839.917	10885.7
840	11808.1
840.083	11713.9
840.167	11135.2
840.25	12949.9
840.333	13690.4
840.417	12322.3
840.5	10647.6
840.583	9621.47
840.667	8976.81
840.75	9725.76
840.833	10244.1
840.917	10640.3
841	10316.5
841.083	10303
841.167	10436.4
841.25	9322.44
841.333	9262.13
841.417	9175.92
841.5	7845.93
841.583	6675.55
841.667	7138.83
841.75	6786.31
841.833	6298.17
841.917	7405.86
842	9291.33
842.083	9978.76
842.167	10150.1
842.25	9608.16
842.333	8827.72
842.417	7801.83
842.5	6227.08
842.583	7063.03
842.667	7100.32
842.75	7146.21
842.833	8084.64
842.917	7061.39
843	6645.74
843.083	7364.52
843.167	6472.44
843.25	7315.3
843.333	7748.29
843.417	7507.26
843.5	7201.28
843.583	7459.2
843.667	7029.34
843.75	6137.13
843.833	5883.31
843.917	6034.45
844	5261.44
844.083	5522.85
844.167	6797.73
844.25	8190.42
844.333	7676.69
844.417	7453.1
844.5	6318.01
844.583	5450.67
844.667	7064.53
844.75	8727.73
844.833	8204.48
844.917	7588.02
845	8807.2
845.083	8794.04
845.167	9127.74
845.25	9167.74
845.333	8261.79
845.417	7306.14
845.5	6115.79
845.583	6316.62
845.667	6497.17
845.75	7928.97
845.833	8632.55
845.917	8835.33
846	8121.83
846.083	8057.65
846.167	9583.55
846.25	9278.13
846.333	7477.54
846.417	6399.27
846.5	6623.11
846.583	7821.63
846.667	7998.78
846.75	7708.16
846.833	8012.32
846.917	8417.44
847	6673.72
847.083	7194.54
847.167	8307.77
847.25	8917.79
847.333	8279.37
847.417	8445.62
847.5	9307.21
847.583	7789.89
847.667	6028.39
847.75	6055.25
847.833	5664.12
847.917	5930.56
848	8329.42
848.083	9912
848.167	9334.35
848.25	8594.54
848.333	8095.01
848.417	7151.93
848.5	6562.55
848.583	5938.43
848.667	6459.88
848.75	7044.57
848.833	9058.03
848.917	9118.77
849	8169.13
849.083	7595.16
849.167	10058.8
849.25	11931.5
849.333	10669.2
849.417	8900.11
849.5	8373.5
849.583	8628.94
849.667	7976.39
849.75	7866.51
849.833	7329.58
849.917	7172.27
850	7838.61
850.083	7250.52
850.167	7719.84
850.25	10195.1
850.333	8570.13
850.417	7801.01
850.5	8423.39
850.583	6933.56
850.667	6025.47
850.75	7483.32
850.833	7204.94
850.917	6576.03
851	7764.37
851.083	7618.67
851.167	6696.36
851.25	7747.95
851.333	8762.54
851.417	9233.29
851.5	8980.9
851.583	8319.07
851.667	8058.25
851.75	8730.13
851.833	8093.07
851.917	6179.51
852	7052.61
852.083	8242.41
852.167	9050.26
852.25	9048.75
852.333	9581.01
852.417	10530.4
852.5	11053.2
852.583	11095
852.667	10090.1
852.75	9516.45
852.833	9039.96
852.917	7978.62
853	7518.11
853.083	7104.17
853.167	8242.04
853.25	9542.44
853.333	10115.6
853.417	9164.12
853.5	7850.5
853.583	7143.65
853.667	6422.21
853.75	6662.17
853.833	8747.67
853.917	10031.9
854	9313.83
854.083	8182.98
854.167	9136.99
854.25	9186.11
854.333	8572.6
854.417	8364.24
854.5	8012.91
854.583	7808.66
854.667	6839.02
854.75	7092.23
854.833	7849.22
854.917	7280.24
855	6994.75
855.083	6082.01
855.167	7369.09
855.25	8245.55
855.333	7270.85
855.417	7326.3
855.5	6859.36
855.583	6449.43
855.667	7056.87
855.75	6574.12
855.833	6571.68
855.917	7400.25
856	6831.77
856.083	6459.3
856.167	8866.82
856.25	10224.7
856.333	8782.55
856.417	8639.2
856.5	8757.72
856.583	7102.96
856.667	5993.93
856.75	6439.96
856.833	6208.29
856.917	6894.72
857	7794.91
857.083	9984.58
857.167	10518.3
857.25	11834.3
857.333	11713.3
857.417	12104
857.5	12617.1
857.583	10440.5
857.667	8572.78
857.75	8070.59
857.833	7868.1
857.917	7480.69
858	7338.93
858.083	8915.94
858.167	9335.31
858.25	9434.34
858.333	8814.6
858.417	7836.67
858.5	9478.07
858.583	8386.97
858.667	7295.09
858.75	7123.11
858.833	6548.58
858.917	6268.03
859	6704.21
859.083	6968.07
859.167	7434.34
859.25	6142.82
859.333	5025.77
859.417	6590.72
859.5	7871.3
859.583	6467.11
859.667	6919.32
859.75	8134
859.833	6603.67
859.917	5119.33
860	4488.89
860.083	5685.65
860.167	7552.38
860.25	7423.87
860.333	6693.41
860.417	7386.06
860.5	8292.88
860.583	7002.08
860.667	5814.88
860.75	5559.49
860.833	5452
860.917	5698.84
861	6509.48
861.083	6792.17
861.167	8156.95
861.25	9648.29
861.333	8946.23
861.417	8520.41
861.5	7545.86
861.583	6526.67
861.667	6228.47
861.75	5507.01
861.833	5636.02
861.917	7831.48
862	9469.18
862.083	8795.84
862.167	8472.46
862.25	8077.19
862.333	7543.65
862.417	8454.5
862.5	7275.25
862.583	6958.38
862.667	7155.91
862.75	6814.44
862.833	6808.02
862.917	7342.41
863	7461.37
863.083	8483.03
863.167	9279.66
863.25	10257.1
863.333	10656.3
863.417	8448.95
863.5	6704.03
863.583	6011.35
863.667	5566.12
863.75	4826.07
863.833	5708.18
863.917	7605.24
864	8637.45
864.083	8471.63
864.167	9606.61
864.25	8503.78
864.333	7268.33
864.417	6681.8
864.5	6814.05
864.583	7222.36
864.667	6748.05
864.75	6142.78
864.833	6161.09
864.917	6667.16
865	6542.49
865.083	5485.44
865.167	5510.57
865.25	6234.72
865.333	7302.8
865.417	6872.12
865.5	6106.07
865.583	6636.78
865.667	7175.73
865.75	6286.36
865.833	6830.87
865.917	7185.94
866	8097.15
866.083	8685.72
866.167	7249.24
866.25	7095.02
866.333	7526.65
866.417	8284.74
866.5	8449.49
866.583	8543.71
866.667	7506.19
866.75	7595.88
866.833	8012.71
866.917	7301.75
867	6171.66
867.083	7116.23
867.167	8717.37
867.25	9704.62
867.333	9387.63
867.417	8159.17
867.5	6875.97
867.583	7517.1
867.667	7798.32
867.75	7634.56
867.833	8201.71
867.917	8352.1
868	8573.08
868.083	7696.65
868.167	8128.87
868.25	8552.67
868.333	7920.52
868.417	8458.17
868.5	8253.23
868.583	8430.25
868.667	9518.12
868.75	7945.24
868.833	8254.8
868.917	8834.43
869	8811.32
869.083	11189.3
869.167	11200.1
869.25	10419.5
869.333	8609.34
869.417	8068.11
869.5	8359
869.583	7782.65
869.667	7346.52
869.75	6658.82
869.833	6694.01
869.917	7155.2
870	8300.26
870.083	9678.47
870.167	9610.65
870.25	9085.02
870.333	9172.1
870.417	8072.7
870.5	6580.05
870.583	6460.3
870.667	5694.04
870.75	5607.67
870.833	6772.47
870.917	7345.97
871	6981.7
871.083	7252.54
871.167	8512.03
871.25	8567.02
871.333	7083.46
871.417	6980.14
871.5	7263.34
871.583	6214.9
871.667	6854.05
871.75	8171.51
871.833	9005.72
871.917	7418.12
872	7144.17
872.083	8272.68
872.167	8248.84
872.25	7076.5
872.333	7436.95
872.417	7116.79
872.5	6791.09
872.583	6068.44
872.667	5111.36
872.75	4316.43
872.833	5637.19
872.917	6727.02
873	6812.01
873.083	8006.7
873.167	8682.67
873.25	9909.8
873.333	8735.96
873.417	6064.78
873.5	6274.52
873.583	6613.98
873.667	6497.93
873.75	5665.72
873.833	4682.84
873.917	4145.47
874	5460.3
874.083	6813.49
874.167	6627.01
874.25	7262.93
874.333	7261.18
874.417	6543.02
874.5	6161.21
874.583	5218.72
874.667	5800.75
874.75	6571.66
874.833	6848.6
874.917	7342.99
875	8520.72
875.083	9003.44
875.167	8131.15
875.25	6763.59
875.333	6377.33
875.417	6325.23
875.5	6693.88
875.583	6143.13
875.667	5012.19
875.75	5012.57
875.833	5633.04
875.917	6136.48
876	6458.56
876.083	7950.35
876.167	9371.99
876.25	9155.22
876.333	7237.35
876.417	6351.22
876.5	6307.39
876.583	5868.17
876.667	5813.64
876.75	6354.77
876.833	7087.54
876.917	7551.47
877	6326.76
877.083	5746.91
877.167	6213.06
877.25	7294.44
877.333	6990.23
877.417	6108.6
877.5	6040.72
877.583	6360.09
877.667	7593.81
877.75	7085.66
877.833	5860.16
877.917	6264.03
878	7799.77
878.083	8588.43
878.167	7857.21
878.25	7146.12
878.333	7064.37
878.417	7017.09
878.5	6788.29
878.583	5952.82
878.667	5916.94
878.75	6777.07
878.833	7686.96
878.917	7299.68
879	7641.3
879.083	9096.92
879.167	8962.72
879.25	9986.69
879.333	12035
879.417	14071.3
879.5	13495.9
879.583	11728.4
879.667	11190.9
879.75	9757.19
879.833	8168.32
879.917	6830.01
880	7938.88
880.083	9262.92
880.167	9875.38
880.25	8069.82
880.333	8390.67
880.417	10696.3
880.5	11733.5
880.583	10172
880.667	9430.53
880.75	7640.16
880.833	6341.44
880.917	6712.01
881	7468.47
881.083	7177.88
881.167	7264.23
881.25	7848.09
881.333	8783.2
881.417	8745.39
881.5	7932.17
881.583	7762.76
881.667	6706.7
881.75	5381.95
881.833	6785.42
881.917	6826.54
882	6058.14
882.083	6611.1
882.167	8245.34
882.25	9564.12
882.333	8157.13
882.417	7927.15
882.5	8379.2
882.583	7119.9
882.667	6885.79
882.75	7648.13
882.833	8649.81
882.917	6957.51
883	6562.59
883.083	8526.27
883.167	8357.33
883.25	8637.84
883.333	7750.12
883.417	6579.59
883.5	5784.18
883.583	5782.16
883.667	7236.32
883.75	7477.93
883.833	7116.14
883.917	6427.23
884	6818.04
884.083	8075.55
884.167	7463.54
884.25	6105.89
884.333	5429.13
884.417	5539.01
884.5	6105.15
884.583	5928.53
884.667	7444.49
884.75	9187.84
884.833	12957.6
884.917	17907.7
885	20945.9
885.083	21189.9
885.167	22802.8
885.25	22105.3
885.333	15699.5
885.417	10555
885.5	8030.74
885.583	7123.83
885.667	6667.78
885.75	7308.03
885.833	10363.2
885.917	12659.8
886	14578.8
886.083	15406.2
886.167	14973.3
886.25	12071.2
886.333	9175.02
886.417	8099.82
886.5	7315.45
886.583	6575.22
886.667	6047.15
886.75	5921.93
886.833	7044.85
886.917	9261.86
887	9616.16
887.083	9391.69
887.167	8310.44
887.25	7754.58
887.333	7469.8
887.417	7205.44
887.5	7426.3
887.583	7452.01
887.667	6844.97
887.75	5964.69
887.833	6173.27
887.917	7464.41
888	7068.05
888.083	6985.64
888.167	7966.93
888.25	7978.73
888.333	7849.39
888.417	8104.21
888.5	7100.75
888.583	6946.47
888.667	5860.52
888.75	4795.55
888.833	6330.71
888.917	7566.06
889	7311.62
889.083	8127.8
889.167	7560.83
889.25	6666.53
889.333	7122.86
889.417	6162.62
889.5	5398.2
889.583	4702.45
889.667	5390.54
889.75	5859.49
889.833	4926.43
889.917	5277.02
890	5966.56
890.083	6566.2
890.167	7210.68
890.25	7062.27
890.333	7925.14
890.417	6729.48
890.5	6533.82
890.583	7846.71
890.667	7412.59
890.75	6880.49
890.833	6751.38
890.917	6085.62
891	7533.86
891.083	7663.8
891.167	7054.98
891.25	7387.23
891.333	7841.99
891.417	8505.1
891.5	7822.57
891.583	6389.84
891.667	6020.77
891.75	6013.58
891.833	6257.52
891.917	6043.93
892	6323.59
892.083	7505.98
892.167	7487.93
892.25	7354.27
892.333	6932.55
892.417	7167.17
892.5	6976.94
892.583	6691.2
892.667	5472.78
892.75	4913.02
892.833	4793.95
892.917	5544.4
893	6419.5
893.083	6357.21
893.167	6605.71
893.25	6751.06
893.333	7360.76
893.417	6566.54
893.5	4837.06
893.583	5205.71
893.667	4613.32
893.75	3353.14
893.833	4247.21
893.917	5265.93
894	6802.63
894.083	7292.82
894.167	7334.92
894.25	6821.48
894.333	6960.49
894.417	6902.15
894.5	6258
894.583	5779.92
894.667	5055.39
894.75	4585.55
894.833	4699.21
894.917	5424.76
895	6089.69
895.083	7236.13
895.167	7764.49
895.25	7861.36
895.333	8836.14
895.417	8662.78
895.5	6598.99
895.583	5077.9
895.667	4957.22
895.75	6271.15
895.833	5290.89
895.917	5462.82
896	5829.51
896.083	5273.53
896.167	6170.93
896.25	7077.21
896.333	7687.52
896.417	8144.43
896.5	6332.81
896.583	5591.92
896.667	5576.97
896.75	5665.65
896.833	6002.56
896.917	6889.85
897	7580.16
897.083	8337.7
897.167	8730.62
897.25	8488.24
897.333	7948.51
897.417	7734.85
897.5	7309.96
897.583	6405.1
897.667	5643.24
897.75	5115.3
897.833	3886.99
897.917	5642.1
898	6751.96
898.083	5871.4
898.167	7677.05
898.25	8063.31
898.333	5720.58
898.417	5096.84
898.5	5780.44
898.583	5492.71
898.667	5287.63
898.75	6077.95
898.833	6691.55
898.917	6714.61
899	6489.5
899.083	6851.93
899.167	7711.93
899.25	7685.92
899.333	6843.44
899.417	6396.98
899.5	5693.43
899.583	5824.81
899.667	5406.04
899.75	5476.23
899.833	6807.11
899.917	6532.03
900	5857.99
900.083	6351.75
900.167	6744.77
900.25	6955.73
900.333	7122.01
900.417	7713.67
900.5	6382.96
900.583	5441.4
900.667	5501.25
900.75	5539.76
900.833	4823.83
900.917	5483.43
901	5713.58
901.083	6039.67
901.167	7267.23
901.25	6430.66
901.333	6482.89
901.417	7669.58
901.5	7315.48
901.583	6615.55
901.667	5282.12
901.75	4246.98
901.833	4761.31
901.917	5697.56
902	5968.37
902.083	7325.31
902.167	7221.79
902.25	7028.81
902.333	6258.76
902.417	5921.88
902.5	5637.11
902.583	5062.12
902.667	5946.5
902.75	5509.27
902.833	6467.28
902.917	6656.26
903	5616.44
903.083	6787.45
903.167	7068.12
903.25	6786.54
903.333	7451.78
903.417	6211.06
903.5	5331.16
903.583	6129.45
903.667	6506.18
903.75	6157.57
903.833	5526.5
903.917	5181.56
904	5451.75
904.083	5636.72
904.167	7922.5
904.25	8475.06
904.333	6561.67
904.417	5779.81
904.5	6615.22
904.583	6884.76
904.667	6521.42
904.75	6642.14
904.833	5866.68
904.917	6406.62
905	6872.78
905.083	8653.19
905.167	8253.73
905.25	7246.15
905.333	7636.55
905.417	6885.17
905.5	5370.06
905.583	4664.17
905.667	4342.99
905.75	5025.79
905.833	5559.84
905.917	5611.64
906	5537.88
906.083	7442.53
906.167	8889.7
906.25	6212.82
906.333	6634.97
906.417	8081.53
906.5	8225.06
906.583	6366.09
906.667	5946.94
906.75	6505.61
906.833	6545.63
906.917	5648.9
907	5684.13
907.083	7478.88
907.167	7339.89
907.25	7768.82
907.333	8572.48
907.417	8117.5
907.5	7877.37
907.583	8060.99
907.667	8214.72
907.75	8678.75
907.833	7803.05
907.917	6146.83
908	5997.54
908.083	7050.82
908.167	9472.89
908.25	10911
908.333	11773
908.417	12696.3
908.5	13912.4
908.583	14128
908.667	13221.1
908.75	11921.7
908.833	11209.6
908.917	10344.6
909	8276.26
909.083	6898.63
909.167	6946.34
909.25	7976.7
909.333	9703.92
909.417	10389
909.5	9988.95
909.583	9802.48
909.667	9734.27
909.75	8947.64
909.833	9259.25
909.917	8719.65
910	7229.97
910.083	6242.47
910.167	5876.86
910.25	6354.19
910.333	7414.67
910.417	7362.45
910.5	7180.34
910.583	6775.19
910.667	6666.06
910.75	7503.68
910.833	7221.93
910.917	6450.02
911	5688.2
911.083	6485.08
911.167	6925.14
911.25	7325.69
911.333	6776.86
911.417	6341.85
911.5	6044.09
911.583	5723.36
911.667	5538.83
911.75	5544.07
911.833	5901.62
911.917	5293.09
912	4977.87
912.083	6332.48
912.167	7478.52
912.25	7319.71
912.333	6750.57
912.417	6718.51
912.5	7341.07
912.583	6708.65
912.667	5949.21
912.75	4899.83
912.833	3962.68
912.917	3959.05
913	4748.45
913.083	5931.28
913.167	5877.31
913.25	6089.66
913.333	5630.06
913.417	4219.03
913.5	4687.46
913.583	5659.85
913.667	5435.73
913.75	5575.66
913.833	6584.79
913.917	7466.47
914	8126.33
914.083	8529.06
914.167	9484.95
914.25	8323.87
914.333	6908.6
914.417	6623.55
914.5	6992.52
914.583	6568.71
914.667	6457.33
914.75	6851.64
914.833	8115.35
914.917	9609.84
915	9746.54
915.083	10535.1
915.167	10936.4
915.25	10372.1
915.333	8790.15
915.417	8881.48
915.5	8160.76
915.583	8213.34
915.667	7396.76
915.75	7681.77
915.833	7883.82
915.917	8396.18
916	9349.72
916.083	9806.7
916.167	12279.1
916.25	12839.2
916.333	13821.2
916.417	12781.2
916.5	11603.3
916.583	11692.7
916.667	12381.4
916.75	12298
916.833	11587.8
916.917	11958.1
917	12056.1
917.083	11450.3
917.167	11141.8
917.25	11438.7
917.333	11530.5
917.417	10717.5
917.5	9572.39
917.583	7231.28
917.667	6506.81
917.75	6958.77
917.833	7585.87
917.917	6879.56
918	7873.8
918.083	8548.09
918.167	8940.6
918.25	8355.39
918.333	8556.74
918.417	10176.7
918.5	10930.1
918.583	9993.19
918.667	7906.37
918.75	7443.35
918.833	7270.94
918.917	7670.03
919	8135
919.083	6831.69
919.167	6478.4
919.25	6856.06
919.333	7946.37
919.417	8790.17
919.5	7625.72
919.583	7307.83
919.667	6599.45
919.75	5323.41
919.833	5090.53
919.917	4708.97
920	4841.65
920.083	6453.74
920.167	6096.62
920.25	6735.24
920.333	6608.81
920.417	6103.11
920.5	7217.07
920.583	7073.15
920.667	5919.28
920.75	5824.62
920.833	5836.2
920.917	5015.51
921	5492.74
921.083	5395.78
921.167	5898.28
921.25	7632.54
921.333	7531.49
921.417	7769.69
921.5	8091.73
921.583	7627.08
921.667	7229.99
921.75	6563.91
921.833	5550.06
921.917	4930.52
922	5989.53
922.083	7349.58
922.167	6738.74
922.25	6182.05
922.333	6710.6
922.417	6853.99
922.5	6590.18
922.583	6336.62
922.667	5878.38
922.75	5398.53
922.833	6250.93
922.917	7287.77
923	7274.12
923.083	6099.19
923.167	6049.63
923.25	6579.45
923.333	6640.12
923.417	5904.77
923.5	5637.33
923.583	6020.32
923.667	6138.32
923.75	6565.96
923.833	6453.29
923.917	6584.58
924	5466.37
924.083	4583.99
924.167	5738.8
924.25	5997.32
924.333	4932.78
924.417	4184.68
924.5	3795.56
924.583	4257.36
924.667	6074.96
924.75	5684.82
924.833	4958.24
924.917	4636.08
925	4666.41
925.083	5128.42
925.167	6094.05
925.25	5632.98
925.333	5069.75
925.417	5330.65
925.5	5046.27
925.583	5119.71
925.667	6835.16
925.75	8489.9
925.833	9666.86
925.917	12811.3
926	14453.3
926.083	17028.7
926.167	19368.5
926.25	20033
926.333	17869
926.417	12925.9
926.5	8783.04
926.583	6112.09
926.667	5733.7
926.75	6940.52
926.833	8343.17
926.917	9118.03
927	10022.4
927.083	13137.2
927.167	15100.1
927.25	14318.8
927.333	13690.6
927.417	11165.5
927.5	8177.3
927.583	6378.72
927.667	4998.11
927.75	4637.83
927.833	4721.66
927.917	7044.75
928	7212
928.083	6149.12
928.167	6729.1
928.25	8387.64
928.333	8936.54
928.417	8583.41
928.5	7187.17
928.583	5788.57
928.667	5247.2
928.75	5370.16
928.833	4795.48
928.917	5640.04
929	7735.22
929.083	8383.08
929.167	7766.25
929.25	6536.59
929.333	6352.31
929.417	7056.65
929.5	6175.16
929.583	4972.78
929.667	4248.33
929.75	4068.98
929.833	5593.43
929.917	5670.32
930	5123.52
930.083	5168.68
930.167	6466.47
930.25	6614.71
930.333	6002.18
930.417	5254.53
930.5	5884.36
930.583	6132.21
930.667	5046.91
930.75	5194.59
930.833	5901.06
930.917	5697.31
931	5816.58
931.083	5625.88
931.167	6067.75
931.25	7188.62
931.333	6965.1
931.417	7134.27
931.5	7150.01
931.583	6187.61
931.667	5887.8
931.75	6466.68
931.833	6088.87
931.917	5611.3
932	5420.68
932.083	6789.92
932.167	8803.38
932.25	8758.81
932.333	8180.02
932.417	10019.5
932.5	12271.2
932.583	12172.9
932.667	9386.58
932.75	7893.95
932.833	8590.18
932.917	8998.81
933	7798.68
933.083	7744.19
933.167	7894.3
933.25	7768.43
933.333	8709.54
933.417	8649.65
933.5	8363.32
933.583	8072.18
933.667	6812.21
933.75	7152.07
933.833	5815.69
933.917	6181.77
934	6069.26
934.083	6817.32
934.167	8845.26
934.25	11350.1
934.333	13375.2
934.417	16006.9
934.5	16008.7
934.583	17375.8
934.667	16774.6
934.75	12306.3
934.833	9244.72
934.917	7935.59
935	7854.81
935.083	7670.83
935.167	7270.26
935.25	8196.69
935.333	9409.01
935.417	10616.6
935.5	10245.8
935.583	9888.65
935.667	9160.04
935.75	7591.91
935.833	6822.06
935.917	7009.6
936	7499.18
936.083	7977.31
936.167	8118.71
936.25	10130.4
936.333	15389.1
936.417	20459.4
936.5	19810.6
936.583	19198.5
936.667	20283.3
936.75	16961
936.833	12837.6
936.917	9469.03
937	7986.16
937.083	7384.71
937.167	7094.15
937.25	8457.14
937.333	10768.1
937.417	11766.9
937.5	11716.5
937.583	12634.8
937.667	13588
937.75	11160.5
937.833	7702.32
937.917	6083.61
938	5307.7
938.083	5232.3
938.167	6804.25
938.25	8199
938.333	8595.43
938.417	8681.92
938.5	7710.56
938.583	7621.6
938.667	8545.34
938.75	7972.59
938.833	6845.88
938.917	5099.41
939	4409.1
939.083	4894.13
939.167	6593.54
939.25	7142.65
939.333	7590.57
939.417	8233.79
939.5	7139.21
939.583	6263
939.667	4831.51
939.75	4421.77
939.833	4980.05
939.917	6178.52
940	6862.73
940.083	6925.22
940.167	6786.58
940.25	6340
940.333	6633.2
940.417	6219.25
940.5	6278.75
940.583	6613.55
940.667	6528.63
940.75	5815.57
940.833	6699.86
940.917	7216.4
941	7500
941.083	6970.87
941.167	7222.03
941.25	6650.58
941.333	7453.68
941.417	8270.28
941.5	8644.86
941.583	7879.54
941.667	7162.28
941.75	6345.14
941.833	5044.81
941.917	4949.26
942	5878.68
942.083	6089.78
942.167	5900.73
942.25	6106.78
942.333	6762.61
942.417	6574.79
942.5	7222.79
942.583	8087.39
942.667	8116.7
942.75	6802.51
942.833	5228.97
942.917	5659
943	7646.03
943.083	7492.3
943.167	6167.09
943.25	5674.24
943.333	6833.49
943.417	6531.88
943.5	6543.58
943.583	6691.33
943.667	6555.04
943.75	7079.36
943.833	7503.65
943.917	6194.63
944	7121.1
944.083	7541.93
944.167	6126.23
944.25	6018.2
944.333	7593.06
944.417	6960.43
944.5	5800.29
944.583	5466.19
944.667	5416.47
944.75	5418.63
944.833	5964.22
944.917	7107.79
945	8350.33
945.083	8528.47
945.167	7014.63
945.25	5974.45
945.333	5589.87
945.417	6002.98
945.5	6021.18
945.583	4551.4
945.667	4442.78
945.75	6242.27
945.833	6892.59
945.917	7035.29
946	7589.4
946.083	7425.28
946.167	7431.37
946.25	7280.37
946.333	7028.02
946.417	7031.47
946.5	7965.44
946.583	6550.81
946.667	4877.72
946.75	4087.67
946.833	4322.96
946.917	5221.88
947	5596.62
947.083	6011.83
947.167	6388.94
947.25	7867
947.333	8125.24
947.417	6327.32
947.5	5572
947.583	6465.24
947.667	7058.28
947.75	6451.91
947.833	4664.52
947.917	4098.39
948	4801.83
948.083	5230.47
948.167	6758.74
948.25	7758.42
948.333	8400.19
948.417	7895.01
948.5	7187.03
948.583	6815.55
948.667	6738.21
948.75	6722.66
948.833	6367.07
948.917	5887.32
949	5656.68
949.083	6044.96
949.167	6108.03
949.25	6558.3
949.333	6906.84
949.417	6884.5
949.5	8193.71
949.583	6368.19
949.667	4080.23
949.75	3930.81
949.833	3524.08
949.917	3718.07
950	4659.49
950.083	4103.83
950.167	4853.99
950.25	4825.48
950.333	6115.48
950.417	6134.59
950.5	5397.8
950.583	5193.41
950.667	5081.43
950.75	5433.56
950.833	5899.83
950.917	5852.26
951	5526.76
951.083	5521.2
951.167	5789.95
951.25	6479.64
951.333	7715.55
951.417	7896.2
951.5	6683.82
951.583	6710.69
951.667	7602.27
951.75	7512.36
951.833	5979.72
951.917	5885.01
952	6954.54
952.083	6661.89
952.167	5704.83
952.25	6432.31
952.333	7384.04
952.417	6602.2
952.5	5814.22
952.583	5562.11
952.667	5548.23
952.75	5499.97
952.833	4742.86
952.917	4819.82
953	5460.4
953.083	5449.08
953.167	5538.11
953.25	6161.67
953.333	6723.24
953.417	6508.36
953.5	5184.69
953.583	4625.55
953.667	4510.99
953.75	4962.01
953.833	5163.26
953.917	6218.99
954	7316.3
954.083	6262.96
954.167	6647.36
954.25	7195.31
954.333	6664.13
954.417	5689.15
954.5	5294.13
954.583	4438.95
954.667	3996.01
954.75	5116.48
954.833	5565.4
954.917	5000.88
955	4645.71
955.083	5171.68
955.167	6386.59
955.25	6624.97
955.333	6217.94
955.417	5907.53
955.5	5883.97
955.583	5012.39
955.667	4817.29
955.75	5460.78
955.833	5554.14
955.917	5704
956	5252.39
956.083	6473.03
956.167	7275.71
956.25	6250.1
956.333	5815.25
956.417	5106.03
956.5	4571.46
956.583	4450.3
956.667	4503.54
956.75	4498.79
956.833	6031.36
956.917	8630.74
957	7411.06
957.083	6774.03
957.167	6293.21
957.25	6572.45
957.333	6327.91
957.417	5846.76
957.5	5009.44
957.583	4300.85
957.667	4984.39
957.75	5141.02
957.833	5274.1
957.917	4922.39
958	4718.86
958.083	6091.49
958.167	5961.23
958.25	5208.71
958.333	4177.06
958.417	4538.33
958.5	4877.8
958.583	4726.34
958.667	4619
958.75	4514.14
958.833	4622.76
958.917	4631.95
959	4198.44
959.083	4856.73
959.167	5597.07
959.25	6184.71
959.333	6265.67
959.417	6350.15
959.5	4898.01
959.583	4066.01
959.667	3924.52
959.75	3861.47
959.833	5440.16
959.917	6042.46
960	4707.15
960.083	4547.89
960.167	4935.5
960.25	5164.66
960.333	4900.4
960.417	5428.48
960.5	6452.62
960.583	6665.78
960.667	5888
960.75	6217.97
960.833	5697.32
960.917	5558.97
961	5374.3
961.083	6011.91
961.167	7479.99
961.25	7607.24
961.333	6860.55
961.417	7192.08
961.5	6717.38
961.583	6782.6
961.667	5969.42
961.75	4767.06
961.833	4179.11
961.917	5982.7
962	6432.85
962.083	5542.1
962.167	4480.73
962.25	4458.89
962.333	5254.06
962.417	5640.01
962.5	5349.84
962.583	5262.36
962.667	4518.17
962.75	4830.01
962.833	6065.63
962.917	5819.44
963	5713.81
963.083	6412.94
963.167	6902.92
963.25	6776.44
963.333	5908.77
963.417	4845.89
963.5	5093.68
963.583	5718.87
963.667	5330.34
963.75	4748.87
963.833	5165.91
963.917	5910.67
964	5709.22
964.083	5214.14
964.167	5956.29
964.25	7652.47
964.333	6875.97
964.417	5605.16
964.5	6316.56
964.583	7056.44
964.667	6841.23
964.75	8124.35
964.833	7983.69
964.917	7383.11
965	7815.55
965.083	9343.36
965.167	8492.46
965.25	7652.49
965.333	8862.47
965.417	7485.15
965.5	6315.95
965.583	5876.62
965.667	5858.41
965.75	6695.95
965.833	6115.84
965.917	6232.17
[truncated: 12,409 more rows]
