# Supplementary material for: Modulating glycosphingolipid metabolism and autophagy improves outcomes in pre-clinical models of myeloma bone disease
Source: Nat Commun. 2022 Dec 22;13:7868. doi: 10.1038/s41467-022-35358-3 (PMC9780346; doi:10.1038/s41467-022-35358-3)
Supplement: Supplementary file 4 — Supplementary Data 1 [file 41467_2022_35358_MOESM4_ESM.zip › Supplementary Data 1/data process20210203.xls]

## Sheet: 12 hours and D-PDMP
	20210201ELIG12_1D_01.raw		20210201ELIG12_2D_01.raw	20210201ELIG12_3D_01.raw				20210201DP_1D_01.raw	20210201DP_2D_01.raw	20210201DP_3D_01.raw
	Mass	Intensity	Intensity	Intensity				Intensity	Intensity	Intensity
C16GlcCer(normal methylation)（Elig or D-PDMP)	806.667	489.236	402.891	389.858				324.231	392.964	266.496				463.851	562.181	381.254
C16GlcCer(deuterated methylation)（DMSO)	824.833	1351.73	1392.62	1574.23	1439.53			1386.47	1328.52	676.976	1130.65	0.785434		1983.51	1900.6	968.494
C22GlcCer(normal methylation)	890.917	349.138	326.05	324.178				277.877	312.235	222.086				397.535	446.689	317.72
C22GlcCer(deuterated methylation)	909	619.89	738.852	727.935	695.559			665.91	549.708	295.18	503.599	0.724021		952.662	786.422	422.29
C24GlcCer(normal methylation)	916.667	441.393	404.954	379.031				341.446	332.306	259.424				488.479	475.402	371.136
C24GlcCer(deuterated methylation)	934.917	733.924	722.402	778.737	745.021			620.099	688.619	279.809	529.509	0.710731		887.125	985.15	400.3
C16LacCer(normal methylation)	1010.83	1354.97	1443.52	1150.22				562.267	1160.7	568.591				804.389	1660.51	813.437
C16LacCer(deuterated methylation)	1037.92	2928.77	2802.66	2433.07	2721.5			1954.53	2403.91	1272.86	1877.1	0.689729		2796.18	3439.08	1820.98
C22LacCer(normal methylation)	1094.83	895.503	918.374	851.458				500.581	778.141	398.383				716.14	1113.22	569.934
C22LacCer(deuterated methylation)	1122	2015.46	1917.65	1838.53	1923.88			1438.57	1835.88	797.783	1357.41	0.705559		2058.04	2626.44	1141.32
C24LacCer(normal methylation)（peak too close）	1122.92	1889.72	1848.45	1763.84				1126.55	1462.09	794.367				1611.67	2091.7	1136.43
C24LacCer(deuterated methylation)（peak too close）	1150.08	2133.98	2154.88	2107.62	2132.16			1529.19	1837.42	908.384	1425	0.668336		2187.68	2628.65	1299.55
C16Lc3(normal methylation)	1255.83	1021.72	1029.86	761.17				487.154	1214.74	594.759				696.931	1737.82	850.873
C16Lc3(deuterated methylation)	1292.08	2610.01	2846.17	2375.42	2610.53			1835.23	2125.64	1508.16	1823.01	0.698329		2625.51	3040.99	2157.6
C18Lc3(normal methylation)	1283.75	315.953	324.018	290.185				167.881	334.802	185.806				240.173	478.973	265.818
C18Lc3(deuterated methylation)	1320.08	721.219	735.127	584.584	680.31			463.199	548.357	365.045	458.867	0.674497		662.661	784.489	522.24
C20Lc3(normal methylation)	1311.83	286.832	286.024	242.555				190.082	305.254	183.841				271.934	436.702	263.007
C20Lc3(deuterated methylation)	1348	509.215	544.296	482.961	512.158			358.973	386.696	265.902	337.191	0.658373		513.554	553.215	380.405
C22Lc3(normal methylation)	1339.92	804.222	783.473	618.331				487.663	857.776	463.246				697.659	1227.15	662.729
C22Lc3(deuterated methylation)	1376.17	2088.62	1940.29	1692.92	1907.27			1350.14	1442.36	1016.9	1269.8	0.665768		1931.54	2063.47	1454.79
C24Lc3(normal methylation)	1367.92	1112.34	1205.22	986.545				587.905	1268.4	685.338				841.067	1814.59	980.457
C24Lc3(deuterated methylation)	1404.17	2828.33	2923.55	2421.55	2724.48			1962.74	2318.15	1507.6	1929.5	0.70821		2807.94	3316.39	2156.8
		12 hours						D-PDMP				Overall average		D-PDMP

## Sheet: summary GlcCer LacCer Lc3
	DMSO						elig			D-PDMP
C16 GlcCer	1351.73	1392.62	1574.23	1983.51	1900.6	968.494	489.236	402.891	389.858	463.851	562.181	381.254
C22 GlcCer	619.89	738.852	727.935	952.662	786.422	422.29	349.138	326.05	324.178	397.535	446.689	317.72
C24 GlcCer	733.924	722.402	778.737	887.125	985.15	400.3	441.393	404.954	379.031	488.479	475.402	371.136
	2705.55	2853.88	3080.9	3823.29	3672.18	1791.08	1279.77	1133.9	1093.07	1349.87	1484.27	1070.11
C16 LacCer	2928.77	2802.66	2433.07	2796.18	3439.08	1820.98	1354.97	1443.52	1150.22	804.389	1660.51	813.437
C22 LacCer	2015.46	1917.65	1838.53	2058.04	2626.44	1141.32	895.503	918.374	851.458	716.14	1113.22	569.934
	4944.23	4720.31	4271.6	4854.22	6065.52	2962.3	2250.47	2361.89	2001.67	1520.53	2773.74	1383.37
C16Lc3	2610.01	2846.17	2375.42	2625.51	3040.99	2157.6	1021.72	1029.86	761.17	696.931	1737.82	850.873
C18Lc3	721.219	735.127	584.584	662.661	784.489	522.24	315.953	324.018	290.185	240.173	478.973	265.818
C20Lc3	509.215	544.296	482.961	513.554	553.215	380.405	286.832	286.024	242.555	271.934	436.702	263.007
C22Lc3	2088.62	1940.29	1692.92	1931.54	2063.47	1454.79	804.222	783.473	618.331	697.659	1227.15	662.729
C24Lc3	2828.33	2923.55	2421.55	2807.94	3316.39	2156.8	1112.34	1205.22	986.545	841.067	1814.59	980.457
	8757.38	8989.43	7557.43	8541.21	9758.55	6671.84	3541.07	3628.6	2898.79	2747.76	5695.24	3022.88
overall GSL	2705.55	2853.88	3080.9	3823.29	3672.18	1791.08	1279.77	1133.9	1093.07	1349.87	1484.27	1070.11
	4944.23	4720.31	4271.6	4854.22	6065.52	2962.3	2250.47	2361.89	2001.67	1520.53	2773.74	1383.37
	8757.38	8989.43	7557.43	8541.21	9758.55	6671.84	3541.07	3628.6	2898.79	2747.76	5695.24	3022.88
	16407.2	16563.6	14909.9	17218.7	19496.2	11425.2	7071.31	7124.38	5993.53	5618.16	9953.25	5476.36

## Sheet: original data
SPECTRUM - MS			SPECTRUM - MS			SPECTRUM - MS			SPECTRUM - MS			SPECTRUM - MS			SPECTRUM - MS			SPECTRUM - MS			SPECTRUM - MS			SPECTRUM - MS			SPECTRUM - MS			SPECTRUM - MS			SPECTRUM - MS
20210201ELIG12_1D_01.raw			20210201ELIG12_2D_01.raw			20210201ELIG12_3D_01.raw			20210201ELIG24_1D_02.raw			20210201ELIG24_2D_01.raw			20210201ELIG24_3D_01.raw			20210201ELIG72_1D_01.raw			20210201ELIG72_2D_01.raw			20210201ELIG72_3D_01.raw			20210201DP_1D_01.raw			20210201DP_2D_01.raw			20210201DP_3D_01.raw
ITMS + p ESI Full ms [600.00-2000.00]			ITMS + p ESI Full ms [600.00-2000.00]			ITMS + p ESI Full ms [600.00-2000.00]			ITMS + p ESI Full ms [600.00-2000.00]			ITMS + p ESI Full ms [600.00-2000.00]			ITMS + p ESI Full ms [600.00-2000.00]			ITMS + p ESI Full ms [600.00-2000.00]			ITMS + p ESI Full ms [600.00-2000.00]			ITMS + p ESI Full ms [600.00-2000.00]			ITMS + p ESI Full ms [600.00-2000.00]			ITMS + p ESI Full ms [600.00-2000.00]			ITMS + p ESI Full ms [600.00-2000.00]
Scan #: 1210-1220			Scan #: 1213-1220			Scan #: 1185-1205			Scan #: 924-929			Scan #: 1250-1268			Scan #: 1296-1310			Scan #: 1269-1288			Scan #: 1246-1260			Scan #: 1256-1271			Scan #: 1274-1296			Scan #: 1241-1255			Scan #: 1198-1211
RT: 4.31-4.35			RT: 4.31-4.33			RT: 4.19-4.26			RT: 3.42-3.43			RT: 4.45-4.51			RT: 4.59-4.64			RT: 4.48-4.54			RT: 4.38-4.42			RT: 4.47-4.51			RT: 4.52-4.59			RT: 4.41-4.45			RT: 4.29-4.33
AV: 11			AV: 8			AV: 21			AV: 6			AV: 19			AV: 15			AV: 20			AV: 15			AV: 16			AV: 23			AV: 15			AV: 14
Data points: 16800			Data points: 16800			Data points: 16800			Data points: 16800			Data points: 16800			Data points: 16800			Data points: 16800			Data points: 16800			Data points: 16800			Data points: 16800			Data points: 16800			Data points: 16800
Mass	Intensity		Mass	Intensity		Mass	Intensity		Mass	Intensity		Mass	Intensity		Mass	Intensity		Mass	Intensity		Mass	Intensity		Mass	Intensity		Mass	Intensity		Mass	Intensity		Mass	Intensity
600.083	107.332		600.083	55.289		600.083	54.0473		600.083	49.0476		600.083	61.4783		600.083	50.6478		600.083	75.8729		600.083	54.8616		600.083	64.5429		600.083	56.7965		600.083	55.0859		600.083	65.7837
600.167	99.0664		600.167	105.283		600.167	67.7749		600.167	53.4294		600.167	111.202		600.167	59.8945		600.167	94.3662		600.167	93.4368		600.167	80.957		600.167	67.9108		600.167	70.4329		600.167	80.7254
600.25	129.701		600.25	134.222		600.25	102.198		600.25	102.321		600.25	176.985		600.25	103.039		600.25	113.055		600.25	175.862		600.25	126.711		600.25	96.3571		600.25	94.2244		600.25	97.3625
600.333	191.92		600.333	147.639		600.333	158.3		600.333	154.762		600.333	226.921		600.333	129.112		600.333	145.711		600.333	239.178		600.333	138.699		600.333	163.914		600.333	131.165		600.333	142.635
600.417	231.327		600.417	193.957		600.417	199.473		600.417	197.002		600.417	240.614		600.417	155.653		600.417	191.993		600.417	262.979		600.417	188.866		600.417	211.035		600.417	192.317		600.417	171.735
600.5	281.288		600.5	199.557		600.5	210.279		600.5	247.258		600.5	268.598		600.5	164.295		600.5	244.87		600.5	279.575		600.5	230.975		600.5	253.018		600.5	230.636		600.5	180.13
600.583	289.074		600.583	232.011		600.583	196.044		600.583	267.765		600.583	264.234		600.583	157.135		600.583	248.804		600.583	276.683		600.583	231.921		600.583	257.069		600.583	242.308		600.583	156.445
600.667	297.068		600.667	234.271		600.667	184.61		600.667	240.17		600.667	217.794		600.667	186.277		600.667	210.154		600.667	229.266		600.667	226.549		600.667	193.141		600.667	234.716		600.667	142.088
600.75	218.884		600.75	195.244		600.75	171.823		600.75	156.901		600.75	188.076		600.75	161.724		600.75	176.02		600.75	175.491		600.75	181.202		600.75	135.998		600.75	183.632		600.75	128.955
600.833	149.067		600.833	129.199		600.833	122.914		600.833	109.062		600.833	144.684		600.833	105.227		600.833	113.294		600.833	135.059		600.833	120.182		600.833	90.6799		600.833	133.797		600.833	99.3811
600.917	107.592		600.917	93.3874		600.917	83.4639		600.917	60.3854		600.917	103.185		600.917	81.7988		600.917	85.8003		600.917	94.6715		600.917	90.3623		600.917	63.7621		600.917	86.0367		600.917	63.3741
601	81.0106		601	78.388		601	72.3478		601	45.4715		601	92.8531		601	70.71		601	72.5799		601	68.3094		601	85.3883		601	47.5017		601	60.232		601	47.5351
601.083	85.8685		601.083	54.3654		601.083	80.3893		601.083	58.1828		601.083	80.4389		601.083	57.4083		601.083	74.4137		601.083	85.3317		601.083	74.3372		601.083	55.2945		601.083	48.3382		601.083	46.3314
601.167	113.458		601.167	62.4025		601.167	90.8591		601.167	81.0684		601.167	83.8978		601.167	62.6038		601.167	89.0802		601.167	121.916		601.167	89.7964		601.167	76.8209		601.167	61.6814		601.167	58.787
601.25	149.767		601.25	71.2369		601.25	135.05		601.25	124.28		601.25	150.965		601.25	116.654		601.25	139.97		601.25	141.295		601.25	129.768		601.25	94.6542		601.25	101.244		601.25	88.0316
601.333	188.531		601.333	108.764		601.333	148.756		601.333	138.732		601.333	228.804		601.333	159.629		601.333	184.424		601.333	177.434		601.333	172.788		601.333	134.063		601.333	154.455		601.333	163.832
601.417	225.624		601.417	152.537		601.417	177.924		601.417	161.928		601.417	225.448		601.417	192.314		601.417	209.22		601.417	232.847		601.417	218.138		601.417	213.604		601.417	202.36		601.417	199.983
601.5	293.747		601.5	199.752		601.5	203.616		601.5	229.15		601.5	255.179		601.5	217.27		601.5	216.373		601.5	246.399		601.5	241.251		601.5	245.655		601.5	256.283		601.5	196.58
601.583	275.398		601.583	265.049		601.583	207.47		601.583	278.275		601.583	285.999		601.583	218.958		601.583	203.517		601.583	251.155		601.583	249.849		601.583	229.394		601.583	293.954		601.583	213.068
601.667	262.814		601.667	238.109		601.667	195.255		601.667	274.831		601.667	270.75		601.667	221.343		601.667	169.54		601.667	207.837		601.667	224.194		601.667	206.675		601.667	271.993		601.667	206.226
601.75	259.65		601.75	164.798		601.75	164.532		601.75	213.352		601.75	220.929		601.75	160.348		601.75	140.691		601.75	182.098		601.75	184.328		601.75	180.257		601.75	204.945		601.75	201.009
601.833	198.45		601.833	122.264		601.833	131.354		601.833	149.316		601.833	168.039		601.833	121.518		601.833	118.714		601.833	160.625		601.833	135.961		601.833	129.319		601.833	126.673		601.833	147.554
601.917	145.187		601.917	119.517		601.917	101.891		601.917	124.508		601.917	124.047		601.917	101.817		601.917	82.7682		601.917	125.362		601.917	82.3892		601.917	103.898		601.917	82.8564		601.917	91.611
602	121.965		602	93.6334		602	84.195		602	102.763		602	95.8944		602	80.9357		602	58.2014		602	92.0696		602	56.1937		602	78.7912		602	77.4868		602	57.3365
602.083	113.081		602.083	90.0407		602.083	85.5521		602.083	129.417		602.083	103.221		602.083	71.3765		602.083	87.0939		602.083	95.2669		602.083	46.2683		602.083	60.8487		602.083	98.9948		602.083	56.9925
602.167	155.481		602.167	130.608		602.167	116.308		602.167	236.523		602.167	149.792		602.167	128.987		602.167	132.491		602.167	174.688		602.167	72.3213		602.167	79.905		602.167	106.802		602.167	82.2765
602.25	216.277		602.25	194.283		602.25	214.191		602.25	410.587		602.25	263.677		602.25	272.034		602.25	199.186		602.25	291.773		602.25	134.784		602.25	132.099		602.25	180.396		602.25	126.617
602.333	377.306		602.333	338.171		602.333	346.62		602.333	634.969		602.333	454.675		602.333	425.007		602.333	349.889		602.333	424.073		602.333	228.223		602.333	210.795		602.333	285.072		602.333	175.563
602.417	602.297		602.417	541.276		602.417	515.077		602.417	960.384		602.417	688.487		602.417	598.965		602.417	438.547		602.417	670.764		602.417	328.226		602.417	290.912		602.417	385.488		602.417	291.822
602.5	846.013		602.5	787.409		602.5	745.208		602.5	1306.68		602.5	1007.93		602.5	803.339		602.5	682.736		602.5	975.079		602.5	393.074		602.5	427.65		602.5	512.879		602.5	411.457
602.583	1028.09		602.583	1004.2		602.583	930.189		602.583	1819.58		602.583	1293.38		602.583	964.1		602.583	950.693		602.583	1212.27		602.583	460.935		602.583	487.374		602.583	612.005		602.583	443.573
602.667	1092.34		602.667	1080.08		602.667	1008.9		602.667	1992.09		602.667	1420.78		602.667	1075.39		602.667	852.315		602.667	1317.31		602.667	484.424		602.667	457.717		602.667	626.749		602.667	450.289
602.75	1032.84		602.75	928.686		602.75	940.707		602.75	1779.83		602.75	1426.79		602.75	1023.99		602.75	736.838		602.75	1194.23		602.75	445.795		602.75	403.854		602.75	553.788		602.75	412.066
602.833	823.345		602.833	710.26		602.833	742.044		602.833	1493.82		602.833	1138.68		602.833	800.985		602.833	573.81		602.833	1008.56		602.833	374.864		602.833	324.152		602.833	483.078		602.833	309.487
602.917	567.22		602.917	480.215		602.917	530.978		602.917	1062.41		602.917	737.958		602.917	567.767		602.917	405.205		602.917	715.917		602.917	277.431		602.917	246.135		602.917	343.339		602.917	219.798
603	360.929		603	290.376		603	325.152		603	596.508		603	451.431		603	379.359		603	279.844		603	479.16		603	190.429		603	150.181		603	223.173		603	155.461
603.083	228.018		603.083	167.524		603.083	205.959		603.083	383.173		603.083	343.414		603.083	230.795		603.083	204.727		603.083	359.506		603.083	142.778		603.083	117.593		603.083	169.828		603.083	123.11
603.167	224.787		603.167	162.198		603.167	175.901		603.167	325.888		603.167	294.048		603.167	187.449		603.167	214.725		603.167	316.374		603.167	171.381		603.167	129.465		603.167	187.956		603.167	148.54
603.25	303.471		603.25	233.642		603.25	246.04		603.25	369.154		603.25	292.733		603.25	229.021		603.25	282.765		603.25	349.727		603.25	249.419		603.25	180.958		603.25	223.631		603.25	198.686
603.333	428.695		603.333	369.28		603.333	348.45		603.333	462.874		603.333	432.064		603.333	332.769		603.333	414.265		603.333	442.195		603.333	306.701		603.333	259.996		603.333	287.799		603.333	295.61
603.417	567.637		603.417	548.569		603.417	481.994		603.417	610.715		603.417	618.956		603.417	467.46		603.417	549.44		603.417	594.315		603.417	397.058		603.417	330.489		603.417	411.424		603.417	392.99
603.5	749.278		603.5	664.66		603.5	578.869		603.5	853.917		603.5	773.745		603.5	537.4		603.5	626.628		603.5	707.954		603.5	494.311		603.5	413.511		603.5	537.875		603.5	444.316
603.583	742.716		603.583	714.467		603.583	585.262		603.583	1046.36		603.583	830.272		603.583	560.077		603.583	596.495		603.583	737.946		603.583	461.738		603.583	403.316		603.583	614.002		603.583	455.01
603.667	680.774		603.667	624.734		603.667	543.385		603.667	1115.58		603.667	741.933		603.667	558.621		603.667	527.411		603.667	735.094		603.667	382.882		603.667	331.869		603.667	532.128		603.667	394.824
603.75	552.369		603.75	512.574		603.75	478.854		603.75	1019.72		603.75	618.582		603.75	516.028		603.75	455.081		603.75	628.046		603.75	321.774		603.75	289.131		603.75	369.775		603.75	298.428
603.833	385.752		603.833	366.692		603.833	359.791		603.833	763.195		603.833	481.225		603.833	388.334		603.833	352.493		603.833	476.504		603.833	243.688		603.833	208.3		603.833	239.873		603.833	205.645
603.917	282.874		603.917	215.626		603.917	249.986		603.917	471.081		603.917	305.044		603.917	257.264		603.917	239.126		603.917	318.133		603.917	167.622		603.917	128.995		603.917	151.705		603.917	123.428
604	201.888		604	112.469		604	146.142		604	298.933		604	184.523		604	174.171		604	158.7		604	193.215		604	105.847		604	87.492		604	91.1476		604	78.0066
604.083	166.589		604.083	72.6519		604.083	86.8303		604.083	196.702		604.083	125.941		604.083	131.809		604.083	118.28		604.083	133.436		604.083	79.4547		604.083	80.8128		604.083	79.5154		604.083	73.8221
604.167	133.012		604.167	95.3871		604.167	70.2916		604.167	141.217		604.167	136.594		604.167	104.031		604.167	93.319		604.167	137.536		604.167	97.8201		604.167	103.098		604.167	89.8028		604.167	100.669
604.25	141.043		604.25	129.886		604.25	116.93		604.25	122.531		604.25	189.694		604.25	116.533		604.25	108.669		604.25	199.304		604.25	152.859		604.25	134.41		604.25	123.801		604.25	140.835
604.333	203.037		604.333	180.364		604.333	177.114		604.333	219.163		604.333	245.656		604.333	157.512		604.333	202.813		604.333	259.121		604.333	219.656		604.333	170.586		604.333	219.724		604.333	190.988
604.417	268.744		604.417	255.772		604.417	215.271		604.417	358.106		604.417	314.634		604.417	243.1		604.417	251.35		604.417	321.491		604.417	246.818		604.417	218.203		604.417	294.255		604.417	236.119
604.5	322.239		604.5	309.607		604.5	263.619		604.5	411.572		604.5	392.623		604.5	294.393		604.5	236.46		604.5	389.72		604.5	278.968		604.5	253.603		604.5	315.069		604.5	241.757
604.583	340.332		604.583	298.175		604.583	280.972		604.583	422.104		604.583	412.681		604.583	328.011		604.583	250.322		604.583	410.412		604.583	268.955		604.583	256.59		604.583	345.226		604.583	214.24
604.667	337.682		604.667	316.25		604.667	276.407		604.667	400.89		604.667	366.261		604.667	328.412		604.667	253.304		604.667	352.189		604.667	251.217		604.667	253.26		604.667	305.908		604.667	221.157
604.75	304.02		604.75	275.601		604.75	231.874		604.75	324.369		604.75	322.981		604.75	265.707		604.75	229.166		604.75	307.572		604.75	212.509		604.75	202.72		604.75	232.69		604.75	212.828
604.833	201.512		604.833	215.203		604.833	174.479		604.833	264.436		604.833	249.212		604.833	187.853		604.833	165.583		604.833	249.872		604.833	160.157		604.833	150.71		604.833	154.951		604.833	150.343
604.917	124.642		604.917	148.373		604.917	143.496		604.917	200.727		604.917	175.916		604.917	136.278		604.917	113.032		604.917	183.215		604.917	109.949		604.917	105.09		604.917	104.815		604.917	116.717
605	80.889		605	97.7882		605	107.092		605	138.84		605	128.745		605	92.4633		605	87.3649		605	122.626		605	82.7335		605	69.547		605	97.9702		605	103.476
605.083	66.8391		605.083	64.2575		605.083	73.3541		605.083	129.176		605.083	104.567		605.083	73.5426		605.083	84.8645		605.083	98.4819		605.083	71.9143		605.083	56.6967		605.083	100.841		605.083	90.9701
605.167	91.2724		605.167	70.3185		605.167	65.3373		605.167	94.0435		605.167	106.304		605.167	76.4333		605.167	104.86		605.167	116.739		605.167	95.3331		605.167	85.8258		605.167	94.1997		605.167	101.453
605.25	150.466		605.25	113.573		605.25	106.701		605.25	91.4985		605.25	131.987		605.25	96.6163		605.25	155.619		605.25	168.162		605.25	137.251		605.25	140.245		605.25	118.338		605.25	133.301
605.333	195.759		605.333	190.861		605.333	173.433		605.333	137.17		605.333	199.89		605.333	112.845		605.333	206.097		605.333	225.144		605.333	182.917		605.333	183.798		605.333	191.382		605.333	184.665
605.417	240.15		605.417	254.648		605.417	219.289		605.417	203.642		605.417	286.084		605.417	154.513		605.417	222.261		605.417	317.252		605.417	263.544		605.417	257.458		605.417	264.283		605.417	225.198
605.5	277.053		605.5	264.151		605.5	211.806		605.5	271.491		605.5	314.346		605.5	213.692		605.5	265.626		605.5	362.449		605.5	296.392		605.5	249.542		605.5	291.23		605.5	251.263
605.583	284.216		605.583	250.061		605.583	208.839		605.583	252.406		605.583	292.989		605.583	241.051		605.583	257.278		605.583	367.501		605.583	292.548		605.583	249.641		605.583	312.333		605.583	224.463
605.667	257.494		605.667	227.001		605.667	202.738		605.667	226.259		605.667	246.377		605.667	220.416		605.667	196.419		605.667	300.238		605.667	257.806		605.667	239.327		605.667	283.516		605.667	207.941
605.75	206.197		605.75	200.548		605.75	145.63		605.75	189.443		605.75	192.151		605.75	177.66		605.75	148.63		605.75	213.687		605.75	182.432		605.75	180.656		605.75	203.662		605.75	175.572
605.833	154.295		605.833	168.313		605.833	90.1755		605.833	163.948		605.833	137.995		605.833	131.059		605.833	100.365		605.833	162.88		605.833	127.61		605.833	106.32		605.833	158.732		605.833	124.715
605.917	127.884		605.917	106.567		605.917	55.8383		605.917	155.141		605.917	94.0026		605.917	97.6829		605.917	64.3494		605.917	118.29		605.917	95.619		605.917	73.2477		605.917	107.697		605.917	85.4996
606	97.9755		606	74.7648		606	46.3583		606	145.51		606	72.341		606	71.0089		606	55.0288		606	77.5337		606	78.4318		606	72.9378		606	59.6012		606	62.2152
606.083	77.3507		606.083	52.1841		606.083	52.6731		606.083	132.009		606.083	70.4579		606.083	77.1284		606.083	50.2654		606.083	77.5515		606.083	64.6476		606.083	73.074		606.083	49.6231		606.083	46.6204
606.167	86.403		606.167	57.5358		606.167	74.7228		606.167	108.495		606.167	74.8968		606.167	93.2531		606.167	78.6192		606.167	96.7272		606.167	74.1058		606.167	105.996		606.167	70.6507		606.167	64.5915
606.25	120.776		606.25	90.325		606.25	91.6299		606.25	93.9822		606.25	121.032		606.25	92.6989		606.25	137.936		606.25	118.733		606.25	92.0163		606.25	131.89		606.25	89.9469		606.25	115.15
606.333	140.685		606.333	148.872		606.333	111.15		606.333	110.436		606.333	168.998		606.333	110.407		606.333	165.688		606.333	164.688		606.333	113.331		606.333	144.416		606.333	142.156		606.333	152.516
606.417	180.275		606.417	196.268		606.417	154.528		606.417	161.435		606.417	190.215		606.417	145.61		606.417	169.869		606.417	218.869		606.417	163.712		606.417	179.276		606.417	227.704		606.417	179.739
606.5	285.998		606.5	209.452		606.5	199.825		606.5	170.916		606.5	217.57		606.5	179.568		606.5	210.456		606.5	256.189		606.5	222.647		606.5	187.744		606.5	276.772		606.5	192.495
606.583	343.268		606.583	205.136		606.583	189.125		606.583	186.025		606.583	229.634		606.583	187.07		606.583	234.661		606.583	256.871		606.583	233.7		606.583	190.443		606.583	242.088		606.583	195.842
606.667	318.702		606.667	190.389		606.667	162.755		606.667	173.927		606.667	194.509		606.667	148.752		606.667	195.825		606.667	250.402		606.667	217.207		606.667	194.811		606.667	185.176		606.667	158.58
606.75	232.62		606.75	169.01		606.75	120.5		606.75	154.013		606.75	169.773		606.75	110.191		606.75	162.393		606.75	194.595		606.75	170.126		606.75	163.254		606.75	183.64		606.75	153.281
606.833	154.366		606.833	139.778		606.833	77.412		606.833	160.374		606.833	121.522		606.833	84.146		606.833	99.1012		606.833	135.833		606.833	126.848		606.833	111.953		606.833	162.299		606.833	142.264
606.917	97.9488		606.917	88.5664		606.917	58.2768		606.917	133.877		606.917	88.158		606.917	57.1944		606.917	85.1635		606.917	111.519		606.917	100.87		606.917	75.274		606.917	117.344		606.917	102.609
607	73.6321		607	62.8523		607	49.5818		607	80.0032		607	90.8884		607	57.6605		607	83.2606		607	84.0012		607	85.7259		607	66.1217		607	74.244		607	50.6206
607.083	67.8086		607.083	54.4146		607.083	44.8498		607.083	68.7414		607.083	85.7083		607.083	69.9023		607.083	71.5662		607.083	70.2166		607.083	82.1559		607.083	79.5642		607.083	63.7948		607.083	42.0702
607.167	83.1043		607.167	77.5107		607.167	56.4604		607.167	87.8144		607.167	87.7045		607.167	95.2239		607.167	98.7724		607.167	95.3276		607.167	94.5022		607.167	109.814		607.167	90.071		607.167	65.8846
607.25	144.381		607.25	99.8429		607.25	86.212		607.25	149.275		607.25	115.472		607.25	111.392		607.25	160.497		607.25	144.97		607.25	151.47		607.25	183.345		607.25	110.942		607.25	109.266
607.333	191.52		607.333	138.075		607.333	109.163		607.333	157.901		607.333	143.298		607.333	116.877		607.333	187.276		607.333	173.076		607.333	202.654		607.333	249.225		607.333	128.232		607.333	171.621
607.417	203.067		607.417	214.174		607.417	141.387		607.417	173.437		607.417	180.973		607.417	150.084		607.417	209.095		607.417	221.689		607.417	244.908		607.417	242.054		607.417	202.011		607.417	208.969
607.5	240.434		607.5	239.696		607.5	188.437		607.5	209.02		607.5	233.824		607.5	173.355		607.5	241.109		607.5	244.308		607.5	261.712		607.5	230.498		607.5	255.332		607.5	225.371
607.583	235.945		607.583	247.119		607.583	204.162		607.583	188.711		607.583	246.85		607.583	186.912		607.583	219.642		607.583	243.937		607.583	236.981		607.583	233.306		607.583	240.416		607.583	211.965
607.667	180.534		607.667	203.817		607.667	182.013		607.667	156.026		607.667	203.375		607.667	169.595		607.667	189.462		607.667	225.048		607.667	216.54		607.667	191.632		607.667	197.686		607.667	195.478
607.75	140.074		607.75	144.306		607.75	146.879		607.75	150.926		607.75	157.342		607.75	125.835		607.75	138.391		607.75	166.791		607.75	180.094		607.75	134.967		607.75	162.234		607.75	150.02
607.833	115.44		607.833	104.252		607.833	109.99		607.833	141.461		607.833	121.419		607.833	82.4363		607.833	81.7244		607.833	116.944		607.833	114.695		607.833	108.825		607.833	120.617		607.833	108.997
607.917	95.6952		607.917	81.7791		607.917	84.9182		607.917	95.7093		607.917	75.3824		607.917	56.5848		607.917	62.4306		607.917	88.9223		607.917	80.2183		607.917	79.7016		607.917	74.5862		607.917	74.8149
608	92.3603		608	86.0194		608	62.399		608	75.2526		608	65.5676		608	54.7929		608	62.2166		608	77.6974		608	62.8558		608	47.6613		608	53.4322		608	55.0679
608.083	102.786		608.083	85.1285		608.083	52.0557		608.083	88.4408		608.083	88.5833		608.083	66.0803		608.083	60.9382		608.083	97.973		608.083	76.5443		608.083	47.1006		608.083	72.7284		608.083	56.5476
608.167	113.372		608.167	85.2372		608.167	78.1136		608.167	101.172		608.167	118.895		608.167	85.0115		608.167	67.8758		608.167	125.785		608.167	103.13		608.167	92.2003		608.167	94.5521		608.167	62.5632
608.25	165.595		608.25	104.043		608.25	116.507		608.25	123.027		608.25	176.37		608.25	106.135		608.25	119.217		608.25	184.871		608.25	123.033		608.25	123.455		608.25	138.329		608.25	104.561
608.333	202.743		608.333	160.329		608.333	177.175		608.333	179.307		608.333	212.539		608.333	146.942		608.333	155.874		608.333	260.818		608.333	176.201		608.333	180.636		608.333	218.6		608.333	151.626
608.417	239.637		608.417	205.497		608.417	200.586		608.417	209.716		608.417	215.603		608.417	200.313		608.417	197.534		608.417	314.261		608.417	228.739		608.417	220.31		608.417	273.003		608.417	179.833
608.5	320.805		608.5	220.189		608.5	228.588		608.5	188.728		608.5	287.79		608.5	244.752		608.5	261.948		608.5	307.104		608.5	243.113		608.5	236.551		608.5	275.453		608.5	224.895
608.583	333.12		608.583	260.483		608.583	223.089		608.583	228.546		608.583	278.958		608.583	235.813		608.583	239.151		608.583	275.822		608.583	239.616		608.583	254.771		608.583	257.624		608.583	232.738
608.667	313.529		608.667	257.962		608.667	218.185		608.667	220.997		608.667	252.091		608.667	212.297		608.667	196.488		608.667	245.636		608.667	224.827		608.667	243.698		608.667	240.004		608.667	210.678
608.75	271.649		608.75	200.225		608.75	182.863		608.75	180.831		608.75	234.607		608.75	170.617		608.75	179.273		608.75	202.41		608.75	178.073		608.75	196.305		608.75	214.71		608.75	161.969
608.833	198.177		608.833	145.116		608.833	131.984		608.833	125.738		608.833	166.365		608.833	125.181		608.833	143.038		608.833	164.313		608.833	119.143		608.833	117.799		608.833	146		608.833	116.074
608.917	119.734		608.917	101.649		608.917	97.4228		608.917	97.8588		608.917	117.761		608.917	74.0573		608.917	98.6409		608.917	121.62		608.917	103.866		608.917	62.6013		608.917	96.6914		608.917	85.4097
609	83.3979		609	103.867		609	92.7842		609	76.495		609	81.5404		609	61.9356		609	69.9496		609	98.2268		609	98.7955		609	46.2072		609	71.6214		609	71.9451
609.083	79.3823		609.083	87.9902		609.083	103.057		609.083	65.3595		609.083	75.5717		609.083	83.3081		609.083	80.3562		609.083	105.915		609.083	101.608		609.083	46.1091		609.083	82.8912		609.083	72.3199
609.167	90.924		609.167	108.059		609.167	107.112		609.167	108.351		609.167	109.313		609.167	77.772		609.167	95.8682		609.167	133.788		609.167	137.23		609.167	75.8796		609.167	120.125		609.167	88.5928
609.25	152.431		609.25	130.423		609.25	116.515		609.25	152.933		609.25	140.335		609.25	115.091		609.25	157.244		609.25	208.834		609.25	193.964		609.25	150.176		609.25	152.935		609.25	135.861
609.333	230.358		609.333	183.321		609.333	164.63		609.333	203.187		609.333	198.448		609.333	177.15		609.333	223.819		609.333	251.732		609.333	231.075		609.333	186.985		609.333	207.517		609.333	194.25
609.417	286.996		609.417	261.958		609.417	205.663		609.417	225.579		609.417	258.845		609.417	227.653		609.417	243.977		609.417	292.876		609.417	267.542		609.417	213.463		609.417	278.588		609.417	209.895
609.5	302.03		609.5	270.301		609.5	236.26		609.5	242.228		609.5	285.37		609.5	223.722		609.5	269.11		609.5	303.993		609.5	285.234		609.5	232.259		609.5	317.232		609.5	209.685
609.583	268.13		609.583	253.585		609.583	240.299		609.583	282.663		609.583	310.204		609.583	189.672		609.583	280.069		609.583	291.385		609.583	270.86		609.583	228.261		609.583	315.274		609.583	224.382
609.667	238.794		609.667	220.457		609.667	205.366		609.667	289.343		609.667	282.067		609.667	173.294		609.667	219.726		609.667	279.627		609.667	235.857		609.667	216.754		609.667	246.43		609.667	215.53
609.75	229.345		609.75	187.626		609.75	188.894		609.75	192.768		609.75	204.757		609.75	140.219		609.75	171.866		609.75	233.555		609.75	171.963		609.75	187.909		609.75	198.812		609.75	164.166
609.833	161.527		609.833	172.054		609.833	147.142		609.833	133.868		609.833	160.413		609.833	108.023		609.833	129.479		609.833	173.236		609.833	142.766		609.833	133.102		609.833	169.92		609.833	122.237
609.917	111.923		609.917	123.494		609.917	109.721		609.917	109.163		609.917	117.741		609.917	91.5632		609.917	100.909		609.917	156.959		609.917	124.983		609.917	90.3267		609.917	139.522		609.917	97.6343
610	120.765		610	94.586		610	97.1792		610	88.6128		610	101.258		610	89.6019		610	94.2448		610	138.087		610	104.659		610	58.3032		610	103.449		610	80.5991
610.083	146.062		610.083	104.149		610.083	100.984		610.083	84.6949		610.083	119.474		610.083	101.66		610.083	89.4414		610.083	139.312		610.083	94.1329		610.083	60.855		610.083	88.3416		610.083	85.843
610.167	174.937		610.167	135.879		610.167	107.939		610.167	115.373		610.167	138.179		610.167	115.102		610.167	133.311		610.167	163.536		610.167	99.7001		610.167	100.374		610.167	108.053		610.167	97.3496
610.25	196.304		610.25	190.473		610.25	130.981		610.25	171.266		610.25	191.767		610.25	154.442		610.25	184.711		610.25	209.769		610.25	141.299		610.25	141.582		610.25	153.392		610.25	140.193
610.333	259.544		610.333	233.566		610.333	161.147		610.333	190.447		610.333	262.529		610.333	210.337		610.333	223.507		610.333	254.302		610.333	168.95		610.333	210.573		610.333	194.417		610.333	212.14
610.417	347.783		610.417	249.634		610.417	189.371		610.417	182.355		610.417	313.394		610.417	229.862		610.417	264.58		610.417	268.048		610.417	218.247		610.417	283.954		610.417	249.938		610.417	239.552
610.5	378.011		610.5	304.165		610.5	219.444		610.5	205.598		610.5	384.513		610.5	251.968		610.5	280.558		610.5	298.153		610.5	257.769		610.5	332.016		610.5	303.053		610.5	262.092
610.583	342.827		610.583	385.177		610.583	253.869		610.583	226.167		610.583	387.761		610.583	245.763		610.583	285.366		610.583	366.259		610.583	297.476		610.583	348.978		610.583	344.69		610.583	267.703
610.667	329.511		610.667	352.045		610.667	272.897		610.667	214.688		610.667	343.233		610.667	233.882		610.667	232.141		610.667	352.634		610.667	322.706		610.667	295.543		610.667	354.203		610.667	229.52
610.75	306.573		610.75	248.799		610.75	256.162		610.75	246.721		610.75	297.412		610.75	217.584		610.75	217.464		610.75	279.899		610.75	264.215		610.75	226.377		610.75	302.493		610.75	203.404
610.833	232.536		610.833	171.176		610.833	205.641		610.833	186.503		610.833	244.357		610.833	161.483		610.833	181.079		610.833	205.675		610.833	187.766		610.833	156.626		610.833	201.94		610.833	171.148
610.917	164.743		610.917	120.862		610.917	146.637		610.917	147.793		610.917	191.505		610.917	120.713		610.917	125.855		610.917	188.699		610.917	128.043		610.917	116.612		610.917	122.741		610.917	124.002
611	115.524		611	98.3362		611	142.881		611	141.178		611	135.88		611	110.887		611	135.759		611	172.505		611	106.436		611	95.5268		611	81.5152		611	89.451
611.083	105.697		611.083	118.9		611.083	146.217		611.083	169.832		611.083	113.563		611.083	106.218		611.083	162.464		611.083	201.089		611.083	119.693		611.083	97.1773		611.083	82.7205		611.083	100.757
611.167	179.598		611.167	129.089		611.167	133.007		611.167	209.777		611.167	177.451		611.167	120.606		611.167	151.558		611.167	223.21		611.167	155.521		611.167	138.339		611.167	139.21		611.167	139.044
611.25	288.934		611.25	196.202		611.25	175.967		611.25	229.526		611.25	272.451		611.25	186.746		611.25	192.598		611.25	273.623		611.25	200.477		611.25	192.155		611.25	223.628		611.25	204.366
611.333	358.338		611.333	342.292		611.333	273.092		611.333	341.01		611.333	374.397		611.333	288.457		611.333	317.484		611.333	392.039		611.333	290.35		611.333	275.057		611.333	356.534		611.333	294.418
611.417	504.266		611.417	528.849		611.417	463.128		611.417	518.559		611.417	530.202		611.417	486.416		611.417	471.327		611.417	575.545		611.417	371.482		611.417	426.94		611.417	521.071		611.417	384.637
611.5	813.353		611.5	789.03		611.5	737.779		611.5	718.009		611.5	730.002		611.5	670.26		611.5	684.955		611.5	743.185		611.5	497.246		611.5	621.068		611.5	651.612		611.5	461.888
611.583	1003.61		611.583	1067.34		611.583	929.455		611.583	982.277		611.583	931.333		611.583	864.155		611.583	850.159		611.583	900.735		611.583	639.762		611.583	783.58		611.583	745.403		611.583	555.559
611.667	1139.89		611.667	1157.2		611.667	1064.6		611.667	1139.2		611.667	990.697		611.667	1065.03		611.667	887.368		611.667	1035.95		611.667	749.991		611.667	905.368		611.667	836.126		611.667	602.053
611.75	1081.06		611.75	1102.25		611.75	1065.38		611.75	1226.23		611.75	1011.58		611.75	1069.11		611.75	862.13		611.75	955.553		611.75	792.31		611.75	902.153		611.75	821.431		611.75	562.041
611.833	882.629		611.833	974.941		611.833	920.805		611.833	1105.17		611.833	857.916		611.833	1021.98		611.833	691.332		611.833	836.808		611.833	731.743		611.833	767.377		611.833	734.799		611.833	472.276
611.917	726.111		611.917	706.438		611.917	719.43		611.917	806.125		611.917	634.373		611.917	833.414		611.917	499.989		611.917	653.082		611.917	555.156		611.917	579.296		611.917	494.457		611.917	341.637
612	508.206		612	462.942		612	504.866		612	608.382		612	447.732		612	489.763		612	337.582		612	481.074		612	380.705		612	383.914		612	320.424		612	218.545
612.083	342.645		612.083	285.261		612.083	329.073		612.083	365.775		612.083	262.723		612.083	281.429		612.083	228.287		612.083	329.604		612.083	265.995		612.083	215.209		612.083	230.508		612.083	138.459
612.167	285.737		612.167	213.455		612.167	232.176		612.167	213.67		612.167	179.526		612.167	209.791		612.167	162.306		612.167	239.167		612.167	220.404		612.167	146.137		612.167	155.501		612.167	117.763
612.25	251.551		612.25	175.613		612.25	205.003		612.25	190.708		612.25	192.493		612.25	214.079		612.25	180.849		612.25	242.194		612.25	232.222		612.25	152.646		612.25	166.159		612.25	165.409
612.333	280.235		612.333	207.653		612.333	242.514		612.333	254.364		612.333	249.252		612.333	247.145		612.333	260.77		612.333	290.017		612.333	248.403		612.333	237.636		612.333	245.961		612.333	226.787
612.417	339.245		612.417	297.474		612.417	313.348		612.417	417.209		612.417	314.281		612.417	335.791		612.417	318.687		612.417	376.812		612.417	299.125		612.417	348.611		612.417	339.599		612.417	305.667
612.5	434.325		612.5	382.428		612.5	397.9		612.5	515.849		612.5	451.053		612.5	376.599		612.5	399.598		612.5	451.591		612.5	353.51		612.5	414.798		612.5	445.45		612.5	327.259
612.583	558.071		612.583	494.543		612.583	493.802		612.583	596.539		612.583	528.493		612.583	458.859		612.583	468.303		612.583	515.472		612.583	424.243		612.583	454.056		612.583	505.136		612.583	345.037
612.667	649.392		612.667	550.066		612.667	544.446		612.667	641.857		612.667	566.405		612.667	533.226		612.667	473.588		612.667	559.452		612.667	427.474		612.667	488.975		612.667	513.591		612.667	340.338
612.75	635.87		612.75	539.638		612.75	517.54		612.75	585.047		612.75	552.61		612.75	527.097		612.75	434.409		612.75	496.672		612.75	391.821		612.75	461.424		612.75	472.697		612.75	348.917
612.833	464.61		612.833	486.395		612.833	443.696		612.833	558.546		612.833	486.207		612.833	442.602		612.833	343.302		612.833	412.769		612.833	327.026		612.833	388.817		612.833	390.447		612.833	316.201
612.917	355.609		612.917	389.978		612.917	336.826		612.917	464.785		612.917	358.583		612.917	320.473		612.917	235.572		612.917	352.547		612.917	271.814		612.917	299.54		612.917	292.615		612.917	225.584
613	264.307		613	283.101		613	232.04		613	303.768		613	269.822		613	206.382		613	178.207		613	277.698		613	199.406		613	204.495		613	192.165		613	148.041
613.083	187.563		613.083	172.94		613.083	156.669		613.083	185.971		613.083	193.785		613.083	151.556		613.083	145.81		613.083	220.666		613.083	158.294		613.083	142.14		613.083	147.985		613.083	114.622
613.167	156.62		613.167	140.833		613.167	140.215		613.167	135.189		613.167	165.242		613.167	120.608		613.167	130.557		613.167	182.951		613.167	164		613.167	136.386		613.167	146.163		613.167	107.802
613.25	171.787		613.25	128.53		613.25	151.329		613.25	109.527		613.25	173.424		613.25	126.454		613.25	145.588		613.25	165.905		613.25	160.67		613.25	172.307		613.25	144.006		613.25	149.593
613.333	200.533		613.333	139.992		613.333	180.21		613.333	137.442		613.333	213.298		613.333	152.338		613.333	195.989		613.333	226.692		613.333	181.46		613.333	190.744		613.333	181.851		613.333	187.219
613.417	237.118		613.417	198.499		613.417	217.375		613.417	169.688		613.417	277.042		613.417	201.716		613.417	261.664		613.417	345.277		613.417	251.915		613.417	240.672		613.417	246.893		613.417	222.246
613.5	319.028		613.5	284.114		613.5	248.705		613.5	252.408		613.5	345.887		613.5	244.194		613.5	292.299		613.5	375.766		613.5	330.365		613.5	329.871		613.5	310.1		613.5	289.511
613.583	333		613.583	294.844		613.583	256.115		613.583	357.229		613.583	329.317		613.583	266.802		613.583	298.702		613.583	322.65		613.583	356.75		613.583	348.759		613.583	354.381		613.583	305.949
613.667	313.348		613.667	260.644		613.667	281.116		613.667	377.573		613.667	346.997		613.667	265.112		613.667	269.956		613.667	308.923		613.667	347.398		613.667	338.541		613.667	359.634		613.667	265.171
613.75	307.92		613.75	266.973		613.75	287.398		613.75	295.472		613.75	329.576		613.75	229.076		613.75	222.689		613.75	307.527		613.75	267.591		613.75	274.362		613.75	282.818		613.75	217.176
613.833	225.335		613.833	238.277		613.833	233.2		613.833	212.961		613.833	239.661		613.833	190.345		613.833	184.931		613.833	279.954		613.833	178.73		613.833	196.099		613.833	213.311		613.833	190.225
613.917	137.494		613.917	156.695		613.917	166.813		613.917	164.577		613.917	144.79		613.917	147.187		613.917	161.277		613.917	202.233		613.917	124.419		613.917	121.08		613.917	155.032		613.917	131.258
614	107.591		614	130.666		614	115.821		614	116.637		614	109.5		614	86.549		614	105.43		614	130.545		614	101.282		614	71.3662		614	99.2708		614	97.9242
614.083	110.35		614.083	104.851		614.083	91.7033		614.083	117.849		614.083	100.264		614.083	69.4992		614.083	98.5937		614.083	112.724		614.083	92.3467		614.083	80.9253		614.083	75.5274		614.083	79.269
614.167	94.1524		614.167	83.1958		614.167	79.5045		614.167	108.289		614.167	99.5809		614.167	73.5498		614.167	119.419		614.167	145.663		614.167	95.7174		614.167	111.534		614.167	105.879		614.167	85.4057
614.25	131.683		614.25	79.7601		614.25	104.844		614.25	132.296		614.25	117.054		614.25	127.161		614.25	129.802		614.25	183.758		614.25	126.414		614.25	170.927		614.25	143.85		614.25	120.851
614.333	178.763		614.333	105.849		614.333	148.822		614.333	165.564		614.333	166.037		614.333	191.793		614.333	176.069		614.333	214.739		614.333	181.23		614.333	202.375		614.333	181.264		614.333	147.138
614.417	224.153		614.417	168.212		614.417	191.844		614.417	162.51		614.417	233.763		614.417	203.563		614.417	242.251		614.417	248.908		614.417	244.071		614.417	231.914		614.417	270.169		614.417	182.817
614.5	286.138		614.5	241.899		614.5	221.382		614.5	226.541		614.5	285		614.5	199.353		614.5	286.792		614.5	276.323		614.5	263.123		614.5	260.282		614.5	391.288		614.5	228.953
614.583	292.249		614.583	271.953		614.583	265.132		614.583	289.211		614.583	271.398		614.583	213.322		614.583	286.828		614.583	321.045		614.583	279.9		614.583	283.302		614.583	475.833		614.583	243.891
614.667	280.821		614.667	250.827		614.667	266.517		614.667	272.003		614.667	273.242		614.667	212.108		614.667	242.095		614.667	321.467		614.667	293.942		614.667	273.89		614.667	480.102		614.667	222.014
614.75	233.503		614.75	216.349		614.75	223.946		614.75	278.794		614.75	254.65		614.75	209.766		614.75	190.754		614.75	288.537		614.75	238.106		614.75	239.426		614.75	422.891		614.75	191.688
614.833	163.192		614.833	170.724		614.833	164.568		614.833	248.369		614.833	193.498		614.833	180.851		614.833	152.245		614.833	245.764		614.833	172.471		614.833	176.762		614.833	334.457		614.833	158.895
614.917	124.938		614.917	137.13		614.917	127.909		614.917	203.072		614.917	144.561		614.917	110.897		614.917	124.081		614.917	184.61		614.917	131.586		614.917	123.543		614.917	221.471		614.917	97.2757
615	101.526		615	104.474		615	100.064		615	168.486		615	107.885		615	98.3456		615	90.4051		615	170.309		615	109.934		615	83.5394		615	147.886		615	80.0503
615.083	109.204		615.083	116.592		615.083	82.141		615.083	158.381		615.083	112.535		615.083	107.586		615.083	85.6179		615.083	205.603		615.083	103.747		615.083	80.075		615.083	131.735		615.083	106.803
615.167	144.405		615.167	128.076		615.167	94.882		615.167	151.34		615.167	148.309		615.167	149.257		615.167	132.941		615.167	215.863		615.167	137.53		615.167	116.266		615.167	135.237		615.167	168.141
615.25	188.795		615.25	109.321		615.25	127.969		615.25	198.199		615.25	196.267		615.25	193.113		615.25	209.624		615.25	251.34		615.25	210.528		615.25	178.86		615.25	171.915		615.25	243.627
615.333	205.593		615.333	136.095		615.333	155.326		615.333	266.004		615.333	272.368		615.333	179.426		615.333	261.048		615.333	295.408		615.333	298.311		615.333	230.709		615.333	243.622		615.333	351.118
615.417	245.147		615.417	190.259		615.417	195.433		615.417	321.964		615.417	285.265		615.417	208.636		615.417	313.896		615.417	329.978		615.417	390.321		615.417	310.395		615.417	298.398		615.417	451.742
615.5	265.591		615.5	213.655		615.5	219.427		615.5	273.917		615.5	311.407		615.5	272.572		615.5	363.966		615.5	342.289		615.5	424.799		615.5	352.599		615.5	396.724		615.5	480.212
615.583	240.426		615.583	236.582		615.583	219.41		615.583	247.266		615.583	283.867		615.583	278.417		615.583	350.164		615.583	326.977		615.583	413.583		615.583	363.337		615.583	454.246		615.583	467.155
615.667	230.296		615.667	253.022		615.667	202.962		615.667	244.268		615.667	225.127		615.667	234.562		615.667	293.225		615.667	277.019		615.667	372.442		615.667	326.467		615.667	375.874		615.667	430.264
615.75	220.601		615.75	235.532		615.75	163.514		615.75	214.809		615.75	198.083		615.75	197.862		615.75	215.859		615.75	231.831		615.75	286.386		615.75	233.075		615.75	281.577		615.75	314.619
615.833	136.868		615.833	140.725		615.833	125.782		615.833	163.095		615.833	134.672		615.833	148.898		615.833	152.842		615.833	178.46		615.833	222.646		615.833	141.047		615.833	192.111		615.833	222.112
615.917	91.829		615.917	73.4144		615.917	94.2416		615.917	144.703		615.917	89.218		615.917	96.9716		615.917	108.414		615.917	123.774		615.917	164.476		615.917	100.043		615.917	115.939		615.917	136.828
616	71.1764		616	51.8055		616	73.3779		616	98.1609		616	71.2921		616	70.9604		616	83.4188		616	89.4084		616	106.963		616	78.4866		616	84.0875		616	85.8833
616.083	64.751		616.083	62.8246		616.083	71.9414		616.083	95.9494		616.083	92.8914		616.083	55.3983		616.083	73.1237		616.083	99.8632		616.083	88.6888		616.083	76.9515		616.083	93.126		616.083	84.606
616.167	74.0313		616.167	97.5135		616.167	81.2093		616.167	100.093		616.167	123.068		616.167	83.6756		616.167	118.427		616.167	122.782		616.167	94.8174		616.167	99.2084		616.167	130.133		616.167	99.4591
616.25	123.208		616.25	115.312		616.25	125.201		616.25	116.395		616.25	151.883		616.25	150.202		616.25	181.446		616.25	158.208		616.25	116.759		616.25	138.168		616.25	161.361		616.25	132.429
616.333	182.019		616.333	146.827		616.333	177.503		616.333	181.37		616.333	193.662		616.333	174.036		616.333	221.576		616.333	232.234		616.333	185.633		616.333	209.745		616.333	193.3		616.333	189.049
616.417	220.32		616.417	217.279		616.417	248.575		616.417	220.005		616.417	233.211		616.417	182.945		616.417	243.484		616.417	303.891		616.417	259.164		616.417	243.59		616.417	245.564		616.417	276.222
616.5	252.512		616.5	281.049		616.5	283.287		616.5	302.097		616.5	286.892		616.5	202.045		616.5	328.376		616.5	326.394		616.5	302.758		616.5	261.628		616.5	258.704		616.5	323.78
616.583	289.04		616.583	294.559		616.583	257.989		616.583	345.684		616.583	296.148		616.583	221.349		616.583	312.91		616.583	308.473		616.583	306.224		616.583	289.719		616.583	252.479		616.583	330.474
616.667	272.928		616.667	256.38		616.667	239.746		616.667	238.429		616.667	297.963		616.667	230.582		616.667	279.722		616.667	261.74		616.667	276.918		616.667	263.324		616.667	259.939		616.667	296.727
616.75	238.209		616.75	211.881		616.75	221.953		616.75	176.582		616.75	269.595		616.75	221.152		616.75	220.581		616.75	232.413		616.75	239.739		616.75	203.55		616.75	239.386		616.75	245.745
616.833	164.434		616.833	152.854		616.833	187.261		616.833	145.245		616.833	165.937		616.833	188.91		616.833	162.611		616.833	194.603		616.833	159.516		616.833	139.811		616.833	169.351		616.833	168.272
616.917	93.5598		616.917	111.66		616.917	124.619		616.917	122.873		616.917	103.834		616.917	127.554		616.917	120.617		616.917	139.352		616.917	99.1533		616.917	83.2323		616.917	121.562		616.917	106.122
617	66.7134		617	83.194		617	95.3535		617	90.1432		617	87.1581		617	83.2284		617	114.506		617	104.078		617	75.0048		617	72.4986		617	88.838		617	81.0069
617.083	76.7581		617.083	74.0395		617.083	82.3281		617.083	60.2039		617.083	103.537		617.083	62.5603		617.083	92.8853		617.083	144.061		617.083	87.5693		617.083	90.5484		617.083	84.4465		617.083	79.8659
617.167	113.637		617.167	88.4721		617.167	93.2659		617.167	108.008		617.167	126.654		617.167	78.5084		617.167	89.8903		617.167	153.232		617.167	122.828		617.167	112.345		617.167	101.836		617.167	107.984
617.25	164.921		617.25	146.207		617.25	134.477		617.25	184.218		617.25	206.008		617.25	144.707		617.25	138.64		617.25	181.1		617.25	179.131		617.25	136.866		617.25	165.687		617.25	145.353
617.333	248.571		617.333	204.874		617.333	185.933		617.333	222.885		617.333	279.51		617.333	196.171		617.333	216.665		617.333	239.815		617.333	239.943		617.333	179.634		617.333	221.936		617.333	168.774
617.417	332.493		617.417	231.637		617.417	265.488		617.417	286.803		617.417	279.556		617.417	248.654		617.417	261.396		617.417	347.429		617.417	263.689		617.417	220.824		617.417	268.872		617.417	227.916
617.5	376.045		617.5	257.624		617.5	267.455		617.5	283.994		617.5	310.015		617.5	244.942		617.5	284.107		617.5	428.44		617.5	283.06		617.5	255.399		617.5	329.822		617.5	284.073
617.583	350.774		617.583	277.732		617.583	249.365		617.583	244.16		617.583	325.473		617.583	232.63		617.583	295.362		617.583	394.617		617.583	272.967		617.583	300.066		617.583	315.695		617.583	315.443
617.667	328.748		617.667	270.165		617.667	252.872		617.667	249.751		617.667	293.631		617.667	227.216		617.667	248.34		617.667	312.572		617.667	231.434		617.667	299.87		617.667	249.972		617.667	274.564
617.75	280.015		617.75	219.392		617.75	205.79		617.75	251.038		617.75	248.221		617.75	172.955		617.75	187.354		617.75	255.497		617.75	203.326		617.75	223.421		617.75	201.036		617.75	221.479
617.833	179.477		617.833	164.164		617.833	161.259		617.833	213.194		617.833	194.397		617.833	135.087		617.833	132.386		617.833	212.689		617.833	165.684		617.833	137.682		617.833	140.246		617.833	165.471
617.917	117.939		617.917	121.255		617.917	118.937		617.917	164.104		617.917	128.936		617.917	100.404		617.917	97.3715		617.917	147.641		617.917	116.284		617.917	89.8712		617.917	99.8593		617.917	129.749
618	82.3115		618	102.695		618	73.5321		618	161.335		618	86.8524		618	58.5756		618	74.5226		618	105.947		618	71.9068		618	52.7706		618	69.3418		618	103.854
618.083	72.7896		618.083	78.3137		618.083	61.9134		618.083	108.828		618.083	58.8617		618.083	46.4879		618.083	65.6427		618.083	106.2		618.083	59.6398		618.083	56.4324		618.083	65.5742		618.083	71.549
618.167	89.8338		618.167	86.4539		618.167	52.1409		618.167	61.0135		618.167	77.2443		618.167	65.3632		618.167	57.6816		618.167	120.081		618.167	79.5593		618.167	91.8521		618.167	73.9133		618.167	86.0359
618.25	131.322		618.25	101.504		618.25	59.7669		618.25	51.328		618.25	109.237		618.25	104.781		618.25	105.345		618.25	169.963		618.25	110.776		618.25	121.745		618.25	104.631		618.25	152.608
618.333	168.695		618.333	143.853		618.333	103.481		618.333	115.754		618.333	157.813		618.333	134.358		618.333	158.912		618.333	208.178		618.333	159.876		618.333	149.647		618.333	174.951		618.333	184.759
618.417	213.05		618.417	187.67		618.417	134.577		618.417	191.575		618.417	213.107		618.417	184.23		618.417	190.138		618.417	305.638		618.417	192.041		618.417	203.336		618.417	226.73		618.417	195.189
618.5	241.422		618.5	206.678		618.5	154.921		618.5	270.57		618.5	255.126		618.5	203.572		618.5	197.826		618.5	327.371		618.5	230.861		618.5	231.575		618.5	245.272		618.5	207.704
618.583	227.024		618.583	227.818		618.583	183.189		618.583	296.762		618.583	249.565		618.583	212.025		618.583	216.938		618.583	310.444		618.583	255.631		618.583	270.797		618.583	255.567		618.583	190.902
618.667	275.36		618.667	226.99		618.667	188.708		618.667	237.517		618.667	233.992		618.667	195.601		618.667	198.737		618.667	299.663		618.667	221.79		618.667	247.308		618.667	228.379		618.667	159.746
618.75	285.608		618.75	221.064		618.75	181.467		618.75	211.705		618.75	216.045		618.75	154.516		618.75	175.42		618.75	254.039		618.75	183.724		618.75	161.001		618.75	188.42		618.75	146.616
618.833	213.752		618.833	168.74		618.833	156.021		618.833	173.526		618.833	181.636		618.833	143.668		618.833	129.6		618.833	186.122		618.833	151.103		618.833	113.897		618.833	151.191		618.833	133.969
618.917	137.707		618.917	89.6527		618.917	114.556		618.917	146.473		618.917	128.121		618.917	110.035		618.917	88.4327		618.917	119.818		618.917	99.8887		618.917	99.6333		618.917	102.208		618.917	98.5358
619	99.2277		619	65.2648		619	80.6049		619	112.97		619	96.7575		619	80.6814		619	71.5129		619	91.8254		619	68.8268		619	74.5541		619	68.8168		619	61.0243
619.083	83.5173		619.083	75.1772		619.083	61.2379		619.083	60.1905		619.083	82.3375		619.083	82.5632		619.083	75.7471		619.083	87.1207		619.083	76.292		619.083	77.7641		619.083	66.3959		619.083	58.364
619.167	91.5696		619.167	105.7		619.167	83.3744		619.167	62.0712		619.167	103.709		619.167	101.493		619.167	121.455		619.167	132.575		619.167	107.163		619.167	115.81		619.167	89.3489		619.167	76.933
619.25	131.609		619.25	144.629		619.25	115.879		619.25	115.861		619.25	151.555		619.25	103.904		619.25	176.548		619.25	191.41		619.25	146.281		619.25	167.982		619.25	159.727		619.25	94.0261
619.333	187.104		619.333	182.031		619.333	142.198		619.333	164.447		619.333	212.918		619.333	137.171		619.333	193.214		619.333	230.314		619.333	211.529		619.333	209.249		619.333	214.92		619.333	153.402
619.417	283.617		619.417	238.849		619.417	194.732		619.417	253.102		619.417	248.265		619.417	188.002		619.417	270.887		619.417	321.329		619.417	291.974		619.417	249.317		619.417	231.92		619.417	222.382
619.5	294.142		619.5	216.444		619.5	235.542		619.5	256.296		619.5	316.227		619.5	179.965		619.5	337.38		619.5	328.651		619.5	322.983		619.5	285.536		619.5	257.036		619.5	275.278
619.583	256.91		619.583	223.134		619.583	229.91		619.583	214.66		619.583	297.96		619.583	191.282		619.583	314.793		619.583	280.471		619.583	313.117		619.583	291.197		619.583	257.615		619.583	245.066
619.667	233.901		619.667	239.161		619.667	181.641		619.667	212.261		619.667	246.639		619.667	196.425		619.667	253.196		619.667	249.845		619.667	270.797		619.667	260.672		619.667	207.017		619.667	215.075
619.75	189.981		619.75	200.805		619.75	128.843		619.75	161.01		619.75	201.83		619.75	161.421		619.75	180.194		619.75	206.564		619.75	229.259		619.75	167.225		619.75	157.583		619.75	174.759
619.833	136.745		619.833	155.978		619.833	97.7473		619.833	115.612		619.833	139.817		619.833	114.151		619.833	133.286		619.833	140.796		619.833	179.728		619.833	81.9243		619.833	122.676		619.833	110.307
619.917	105.993		619.917	111.381		619.917	67.7926		619.917	78.3334		619.917	83.5784		619.917	76.0969		619.917	97.4887		619.917	92.2538		619.917	117.047		619.917	39.7083		619.917	97.3023		619.917	66.0289
620	84.3246		620	69.5691		620	50.5586		620	64.9126		620	55.6632		620	62.863		620	69.4347		620	65.0252		620	75.3059		620	41.2267		620	76.8981		620	47.5055
620.083	93.3567		620.083	91.6869		620.083	51.274		620.083	70.499		620.083	63.844		620.083	68.0349		620.083	56.5436		620.083	80.7012		620.083	62.5883		620.083	65.9922		620.083	86.9586		620.083	46.7889
620.167	115.448		620.167	100.465		620.167	71.9242		620.167	80.7118		620.167	91.4921		620.167	82.8946		620.167	74.4503		620.167	130.914		620.167	82.6479		620.167	90.2411		620.167	103.21		620.167	71.6343
620.25	167.653		620.25	111.957		620.25	92.1572		620.25	106.508		620.25	146.142		620.25	120.94		620.25	165.91		620.25	170.072		620.25	130.132		620.25	119.62		620.25	143.183		620.25	115.801
620.333	227.789		620.333	154.978		620.333	159.047		620.333	156.296		620.333	202.82		620.333	163.702		620.333	242.533		620.333	188.677		620.333	176.088		620.333	175.7		620.333	201.638		620.333	179.177
620.417	244.706		620.417	166.07		620.417	206.633		620.417	150.362		620.417	265.135		620.417	194.045		620.417	236.872		620.417	221.011		620.417	235.335		620.417	220.645		620.417	240.519		620.417	222.135
620.5	272.088		620.5	179.852		620.5	196.072		620.5	150.987		620.5	289.604		620.5	170.232		620.5	251.998		620.5	257.368		620.5	260.357		620.5	256.533		620.5	269.544		620.5	241.134
620.583	241.534		620.583	204.088		620.583	200.568		620.583	160.598		620.583	275.379		620.583	159.504		620.583	199.914		620.583	291.75		620.583	250.912		620.583	255.081		620.583	292.095		620.583	196.508
620.667	226.688		620.667	201.317		620.667	203.749		620.667	153.028		620.667	253.442		620.667	162.922		620.667	163.366		620.667	261.583		620.667	209.71		620.667	205.603		620.667	244.254		620.667	155.385
620.75	172.629		620.75	162.114		620.75	159.55		620.75	170.426		620.75	207.783		620.75	131.295		620.75	137.952		620.75	184.095		620.75	158.12		620.75	142.073		620.75	161.745		620.75	151.784
620.833	120.386		620.833	109.325		620.833	109.309		620.833	160.524		620.833	154.127		620.833	100.095		620.833	102.684		620.833	128.846		620.833	110.925		620.833	105.402		620.833	130.116		620.833	115.909
620.917	79.5808		620.917	79.3104		620.917	79.8807		620.917	120.508		620.917	84.7109		620.917	64.2957		620.917	65.958		620.917	88.8468		620.917	82.241		620.917	92.3654		620.917	97.9609		620.917	83.2343
621	63.9205		621	60.8985		621	61.295		621	93.1416		621	57.5674		621	38.3872		621	54.2143		621	67.92		621	58.2169		621	70.6311		621	66.3687		621	68.7163
621.083	68.2062		621.083	58.7004		621.083	59.3426		621.083	94.4714		621.083	75.7119		621.083	40.1274		621.083	76.977		621.083	96.4515		621.083	78.4125		621.083	72.9307		621.083	59.9687		621.083	67.6394
621.167	100.903		621.167	93.6056		621.167	68.8869		621.167	99.7463		621.167	98.8774		621.167	69.5697		621.167	112.169		621.167	144.073		621.167	120.84		621.167	102.97		621.167	80.2097		621.167	86.6979
621.25	138.564		621.25	120.017		621.25	110.726		621.25	116.861		621.25	130.284		621.25	105.809		621.25	150.313		621.25	187.695		621.25	141.048		621.25	161.956		621.25	117.879		621.25	111.441
621.333	158.625		621.333	134.3		621.333	150.345		621.333	130.752		621.333	172.795		621.333	146.747		621.333	206.071		621.333	243.887		621.333	165.924		621.333	219.045		621.333	168.335		621.333	143.828
621.417	200.018		621.417	161.644		621.417	177.822		621.417	139.438		621.417	239.169		621.417	185.959		621.417	246.548		621.417	254.897		621.417	212.819		621.417	253.159		621.417	243.214		621.417	212.441
621.5	242.335		621.5	193.087		621.5	205.012		621.5	132.138		621.5	269.117		621.5	194.996		621.5	239.714		621.5	252.253		621.5	265.431		621.5	276.135		621.5	298.029		621.5	260.835
621.583	246.886		621.583	248.311		621.583	192.093		621.583	130.257		621.583	276.388		621.583	202.955		621.583	248.507		621.583	250.963		621.583	287.285		621.583	261.334		621.583	310.381		621.583	277.076
621.667	220.026		621.667	256.602		621.667	190.648		621.667	124.238		621.667	261.077		621.667	204.868		621.667	210.207		621.667	221.474		621.667	245.517		621.667	223.446		621.667	265.845		621.667	257.193
621.75	203.85		621.75	183.265		621.75	162.363		621.75	145.885		621.75	188.414		621.75	143.563		621.75	149.89		621.75	189.813		621.75	176.515		621.75	171.177		621.75	197.539		621.75	170.698
621.833	156.912		621.833	99.4896		621.833	109.951		621.833	162.258		621.833	116.937		621.833	100.961		621.833	99.7173		621.833	133.918		621.833	118.851		621.833	123.116		621.833	142.782		621.833	112.007
621.917	99.9546		621.917	62.5306		621.917	72.6987		621.917	118.871		621.917	98.3446		621.917	71.7303		621.917	77.7767		621.917	115.237		621.917	93.6568		621.917	94.2084		621.917	105.315		621.917	81.9391
622	73.2712		622	47.2525		622	64.1506		622	61.2719		622	80.6741		622	46.3712		622	62.7861		622	102.99		622	82.192		622	65.7133		622	88.9302		622	76.2837
622.083	54.0517		622.083	40.4774		622.083	77.595		622.083	47.7702		622.083	84.5304		622.083	38.0497		622.083	77.8709		622.083	84.841		622.083	84.5803		622.083	49.9645		622.083	112.17		622.083	66.6739
622.167	60.7581		622.167	56.8987		622.167	84.2085		622.167	55.2903		622.167	107.395		622.167	63.702		622.167	108.616		622.167	116.291		622.167	73.9043		622.167	63.1181		622.167	114.874		622.167	79.4699
622.25	119.495		622.25	119.863		622.25	100.14		622.25	74.4504		622.25	157.399		622.25	96.8153		622.25	154.004		622.25	173.027		622.25	102.004		622.25	90.7342		622.25	116.34		622.25	114.619
622.333	189.1		622.333	215.439		622.333	121.865		622.333	126.664		622.333	181.596		622.333	127.083		622.333	211.584		622.333	230.231		622.333	136.948		622.333	144.863		622.333	159.432		622.333	139.223
622.417	220.414		622.417	250.839		622.417	163.285		622.417	148.907		622.417	242.666		622.417	172.801		622.417	245.015		622.417	279.045		622.417	179.065		622.417	226.863		622.417	192.799		622.417	170.634
622.5	262.171		622.5	238.464		622.5	209.675		622.5	168.659		622.5	305.023		622.5	210.573		622.5	258.83		622.5	308.323		622.5	217.294		622.5	273.66		622.5	236.256		622.5	232.371
622.583	276.097		622.583	236.757		622.583	247.832		622.583	213.644		622.583	289.898		622.583	215.103		622.583	203.712		622.583	329.28		622.583	233.86		622.583	276.532		622.583	278.911		622.583	249.43
622.667	313.794		622.667	227.321		622.667	246.742		622.667	214.114		622.667	241.205		622.667	207.191		622.667	203.812		622.667	326.936		622.667	242.313		622.667	254.102		622.667	278.489		622.667	241.896
622.75	273.228		622.75	186.206		622.75	198.17		622.75	162.226		622.75	195.986		622.75	171.292		622.75	174.123		622.75	255.178		622.75	225.548		622.75	218.935		622.75	225.597		622.75	173.946
622.833	177.774		622.833	142.437		622.833	155.95		622.833	140.923		622.833	186.016		622.833	141.087		622.833	134.275		622.833	194.018		622.833	156.116		622.833	174.374		622.833	162.136		622.833	111.714
622.917	132.114		622.917	114.067		622.917	96.6178		622.917	119.747		622.917	118.764		622.917	111.114		622.917	91.3136		622.917	134.581		622.917	104.692		622.917	124.837		622.917	116.837		622.917	85.6081
623	96.6416		623	91.3014		623	68.5942		623	100.467		623	73.1339		623	67.1849		623	72.9185		623	96.3289		623	87.0483		623	89.1354		623	80.5036		623	79.5621
623.083	75.3207		623.083	70.0921		623.083	74.8581		623.083	79.4063		623.083	65.2564		623.083	65.7991		623.083	77.232		623.083	98.6907		623.083	87.7391		623.083	78.0511		623.083	73.7996		623.083	66.9125
623.167	108.341		623.167	79.1607		623.167	99.7523		623.167	70.5201		623.167	74.2202		623.167	86.5374		623.167	85.256		623.167	125.591		623.167	92.1324		623.167	90.5988		623.167	109.207		623.167	79.8415
623.25	116.618		623.25	116.187		623.25	123.563		623.25	99.2043		623.25	115.859		623.25	109.336		623.25	116.696		623.25	146.253		623.25	116.274		623.25	118.368		623.25	127.728		623.25	109.268
623.333	155.758		623.333	164.255		623.333	156.586		623.333	170.039		623.333	172.996		623.333	130.927		623.333	160.409		623.333	192.515		623.333	170.668		623.333	167.627		623.333	176.177		623.333	157.099
623.417	207.417		623.417	184.749		623.417	207.531		623.417	184.514		623.417	203.637		623.417	171.431		623.417	213.21		623.417	254.938		623.417	216.427		623.417	248.123		623.417	256.673		623.417	209.241
623.5	237.052		623.5	203.788		623.5	233.231		623.5	233.961		623.5	241.785		623.5	198.156		623.5	243.666		623.5	276.893		623.5	247.34		623.5	318.493		623.5	290.074		623.5	235.824
623.583	257.64		623.583	234.222		623.583	206.242		623.583	302.434		623.583	261.165		623.583	226.85		623.583	200.482		623.583	297.902		623.583	247.71		623.583	310.594		623.583	285.055		623.583	229.242
623.667	267.188		623.667	226.091		623.667	183.706		623.667	256.044		623.667	249.786		623.667	230.541		623.667	161.295		623.667	294.991		623.667	205.793		623.667	270.652		623.667	255.354		623.667	186.962
623.75	219.64		623.75	196.178		623.75	160.086		623.75	208.093		623.75	185.171		623.75	209.647		623.75	126.909		623.75	238.543		623.75	160.466		623.75	206.277		623.75	196.213		623.75	149.389
623.833	156.753		623.833	132.699		623.833	126.598		623.833	207.595		623.833	128.853		623.833	148.69		623.833	97.7427		623.833	162.363		623.833	109.895		623.833	168.439		623.833	146.598		623.833	121.738
623.917	114.425		623.917	83.6619		623.917	103.727		623.917	189.72		623.917	91.18		623.917	96.0437		623.917	81.7757		623.917	117.234		623.917	75.2268		623.917	124.167		623.917	111.151		623.917	83.0316
624	86.5494		624	89.0294		624	75.4856		624	154.015		624	68.4197		624	68.0212		624	68.1991		624	85.1175		624	56.4893		624	78.7151		624	93.7093		624	62.5582
624.083	84.9813		624.083	85.4775		624.083	63.2897		624.083	101.179		624.083	61.5208		624.083	51.935		624.083	95.1875		624.083	75.4235		624.083	59.9822		624.083	65.9799		624.083	83.7293		624.083	56.5759
624.167	90.3679		624.167	77.0304		624.167	67.5378		624.167	118.685		624.167	75.8017		624.167	61.2196		624.167	97.3172		624.167	100.137		624.167	64.6583		624.167	61.8641		624.167	87.9136		624.167	62.9197
624.25	112.153		624.25	68.1581		624.25	72.2053		624.25	134.909		624.25	94.1378		624.25	83.4963		624.25	116.934		624.25	148.833		624.25	91.6513		624.25	74.9136		624.25	99.0073		624.25	83.1499
624.333	154.608		624.333	103.655		624.333	90.6852		624.333	125.885		624.333	125.486		624.333	111.613		624.333	152.157		624.333	193.453		624.333	126.7		624.333	120.379		624.333	139.29		624.333	131.895
624.417	198.513		624.417	115.744		624.417	118.251		624.417	117.369		624.417	166.241		624.417	150.456		624.417	154.429		624.417	206.762		624.417	184.387		624.417	147.787		624.417	169.213		624.417	162.632
624.5	225.216		624.5	130.763		624.5	148.556		624.5	158.844		624.5	213.219		624.5	166.289		624.5	169.368		624.5	217.251		624.5	199.838		624.5	194.353		624.5	187.923		624.5	163.643
624.583	180.308		624.583	142.271		624.583	155.577		624.583	157.607		624.583	214.49		624.583	156.828		624.583	160.734		624.583	233.285		624.583	181.522		624.583	210.81		624.583	224.474		624.583	157.633
624.667	167.277		624.667	142.189		624.667	137.458		624.667	148.376		624.667	185.647		624.667	122.862		624.667	152.312		624.667	215.67		624.667	161.442		624.667	188.71		624.667	222.804		624.667	154.609
624.75	147.934		624.75	126.079		624.75	121.191		624.75	133.732		624.75	137.78		624.75	115.51		624.75	141.138		624.75	169.281		624.75	141.973		624.75	134.293		624.75	181.247		624.75	145.941
624.833	107.717		624.833	106.395		624.833	99.6898		624.833	123.542		624.833	96.3662		624.833	112.123		624.833	85.5205		624.833	131.308		624.833	118.903		624.833	102.616		624.833	136.188		624.833	109.271
624.917	70.0389		624.917	70.3939		624.917	72.2126		624.917	103.783		624.917	86.2226		624.917	82.3459		624.917	56.3227		624.917	92.8972		624.917	85.5305		624.917	80.0913		624.917	94.6602		624.917	86.2967
625	69.089		625	56.7448		625	68.6225		625	145.278		625	75.9799		625	54.4378		625	58.4502		625	66.5849		625	64.0444		625	73.0977		625	64.6836		625	65.9151
625.083	81.3991		625.083	66.9746		625.083	71.7285		625.083	122.912		625.083	82.017		625.083	43.6402		625.083	75.305		625.083	76.6658		625.083	47.7769		625.083	66.9019		625.083	62.4381		625.083	83.6101
625.167	95.0201		625.167	74.6589		625.167	67.3168		625.167	77.3074		625.167	96.0173		625.167	56.9875		625.167	100.059		625.167	115.474		625.167	62.6049		625.167	94.5594		625.167	77.7559		625.167	88.3203
625.25	95.2766		625.25	82.7774		625.25	94.8909		625.25	70.1865		625.25	134.801		625.25	104.628		625.25	115.082		625.25	142.067		625.25	87.0902		625.25	131.174		625.25	119.054		625.25	105.902
625.333	139.432		625.333	107.524		625.333	134.783		625.333	92.8512		625.333	207.921		625.333	142.788		625.333	182.612		625.333	195.276		625.333	141.131		625.333	164.208		625.333	178.027		625.333	149.518
625.417	193.211		625.417	164.619		625.417	174.85		625.417	126.342		625.417	284.21		625.417	192.108		625.417	249.697		625.417	265.504		625.417	202.322		625.417	215.526		625.417	211.372		625.417	183.874
625.5	208.003		625.5	194.053		625.5	208.516		625.5	171.86		625.5	288.669		625.5	207.477		625.5	253.826		625.5	283.834		625.5	218.18		625.5	239.695		625.5	230.204		625.5	185.998
625.583	244.133		625.583	223.99		625.583	233.969		625.583	179.832		625.583	264.736		625.583	239.565		625.583	229.184		625.583	251.608		625.583	218.034		625.583	237.557		625.583	249.67		625.583	204.599
625.667	268.039		625.667	219.279		625.667	208.793		625.667	187.394		625.667	229.128		625.667	229.191		625.667	204.11		625.667	219.792		625.667	216.05		625.667	226.973		625.667	244.642		625.667	181.483
625.75	233.071		625.75	209.047		625.75	151.263		625.75	159.007		625.75	184.732		625.75	171.379		625.75	172.332		625.75	194.856		625.75	186.687		625.75	195.433		625.75	186.36		625.75	134.779
625.833	150.472		625.833	152.821		625.833	111.723		625.833	132.474		625.833	126.318		625.833	129.204		625.833	130.875		625.833	170.679		625.833	152.906		625.833	146.238		625.833	138.83		625.833	114.18
625.917	69.8593		625.917	87.1431		625.917	81.3519		625.917	97.7217		625.917	71.7587		625.917	89.029		625.917	98.1036		625.917	136.349		625.917	98.4443		625.917	102.16		625.917	90.839		625.917	83.2046
626	63.4321		626	56.0447		626	67.707		626	62.5356		626	50.6557		626	68.5011		626	68.7615		626	99.3533		626	66.2685		626	83.5505		626	89.7332		626	57.9861
626.083	69.2756		626.083	55.6241		626.083	70.747		626.083	58.8237		626.083	62.3966		626.083	66.6584		626.083	69.0769		626.083	66.5457		626.083	64.2066		626.083	85.6439		626.083	117.655		626.083	43.8217
626.167	77.5202		626.167	69.9959		626.167	81.9066		626.167	55.292		626.167	102.02		626.167	82.5953		626.167	90.9051		626.167	96.479		626.167	76.8375		626.167	93.6349		626.167	113.653		626.167	56.5674
626.25	97.6415		626.25	73.5021		626.25	103.097		626.25	78.8111		626.25	147.399		626.25	106.423		626.25	136.811		626.25	147.646		626.25	114.862		626.25	127.869		626.25	114.324		626.25	95.1144
626.333	110.775		626.333	95.5527		626.333	126.524		626.333	134.544		626.333	190.312		626.333	113.868		626.333	173.235		626.333	197.929		626.333	163.652		626.333	167.108		626.333	163.887		626.333	140.518
626.417	163.545		626.417	143.129		626.417	172.84		626.417	176.472		626.417	232.321		626.417	150.387		626.417	212.157		626.417	237.159		626.417	235.189		626.417	215.684		626.417	217.524		626.417	168.175
626.5	201.424		626.5	162.482		626.5	191.109		626.5	209.432		626.5	275.702		626.5	199.271		626.5	256.512		626.5	246.878		626.5	281.558		626.5	250.524		626.5	269.979		626.5	208.98
626.583	204.786		626.583	212.82		626.583	197.049		626.583	245.23		626.583	268.815		626.583	214.984		626.583	268.822		626.583	258.802		626.583	290.258		626.583	276.719		626.583	292.943		626.583	228.767
626.667	219.972		626.667	230.539		626.667	182.897		626.667	196.737		626.667	249.959		626.667	191.344		626.667	224.918		626.667	239.704		626.667	221.278		626.667	245.47		626.667	236.81		626.667	223.432
626.75	188.836		626.75	206.815		626.75	150.224		626.75	146.324		626.75	199.737		626.75	151.635		626.75	156.674		626.75	184.529		626.75	158.455		626.75	169.184		626.75	178.093		626.75	185.056
626.833	118.395		626.833	132.754		626.833	111.813		626.833	102.683		626.833	124.878		626.833	118.732		626.833	110.243		626.833	136.211		626.833	129.009		626.833	128.461		626.833	149.849		626.833	133.546
626.917	79.8627		626.917	87.4174		626.917	75.4045		626.917	103.414		626.917	81.9303		626.917	93.7171		626.917	79.7484		626.917	91.9986		626.917	105.282		626.917	91.3188		626.917	103.723		626.917	96.8654
627	71.6431		627	61.9993		627	70.6425		627	70.6359		627	61.4634		627	83.5606		627	55.6228		627	71.2308		627	67.4217		627	64.8452		627	64.7731		627	72.0543
627.083	88.0638		627.083	49.3324		627.083	66.4316		627.083	75.4223		627.083	80.4552		627.083	69.6783		627.083	82.9369		627.083	89.7691		627.083	45.8604		627.083	58.1177		627.083	58.5705		627.083	59.433
627.167	121.721		627.167	85.574		627.167	58.9688		627.167	107.595		627.167	103.449		627.167	70.1671		627.167	83.8416		627.167	96.26		627.167	67.5158		627.167	64.2883		627.167	85.1471		627.167	68.373
627.25	150.904		627.25	153.061		627.25	64.5212		627.25	154.383		627.25	160.113		627.25	99.9735		627.25	104.727		627.25	139.554		627.25	100.714		627.25	114.298		627.25	119.258		627.25	92.3785
627.333	179.217		627.333	200.884		627.333	112.659		627.333	202.008		627.333	200.129		627.333	133.799		627.333	171.084		627.333	182.197		627.333	148.376		627.333	185.587		627.333	174.942		627.333	132.439
627.417	226.766		627.417	227.231		627.417	163.681		627.417	204.108		627.417	237.321		627.417	169.114		627.417	251.902		627.417	239.044		627.417	183.771		627.417	244.904		627.417	228.812		627.417	182.578
627.5	307.151		627.5	230.97		627.5	176.99		627.5	215.698		627.5	263.708		627.5	167.669		627.5	290.454		627.5	271.431		627.5	220.682		627.5	259.323		627.5	279.836		627.5	231.61
627.583	334.712		627.583	254.511		627.583	186.176		627.583	226.415		627.583	263.914		627.583	201.46		627.583	256.648		627.583	285.172		627.583	246.968		627.583	226.435		627.583	276.372		627.583	239.624
627.667	295.035		627.667	221.304		627.667	193.726		627.667	218.26		627.667	271.505		627.667	208.925		627.667	227.197		627.667	265.724		627.667	248.253		627.667	213.21		627.667	252.075		627.667	217.265
627.75	235.233		627.75	215.27		627.75	180.058		627.75	164.975		627.75	218.872		627.75	161.383		627.75	183.918		627.75	229.955		627.75	222.956		627.75	219.994		627.75	190.254		627.75	185.032
627.833	155.944		627.833	185.578		627.833	126.964		627.833	148.42		627.833	150.883		627.833	131.23		627.833	125.418		627.833	164.222		627.833	171.24		627.833	173.169		627.833	137.337		627.833	135.004
627.917	114.822		627.917	104.771		627.917	99.3381		627.917	130.954		627.917	123.099		627.917	94.4865		627.917	97.8406		627.917	97.3933		627.917	100.525		627.917	106.975		627.917	124.117		627.917	90.6276
628	81.355		628	56.2418		628	79.5061		628	99.6014		628	91.8904		628	60.5842		628	72.6896		628	65.283		628	58.5081		628	63.9823		628	100.998		628	72.5178
628.083	59.2052		628.083	75.5315		628.083	70.9293		628.083	74.6296		628.083	69.0838		628.083	49.1421		628.083	55.8119		628.083	64.0307		628.083	59.6901		628.083	62.5517		628.083	74.5756		628.083	54.8781
628.167	69.6329		628.167	89.5897		628.167	79.6653		628.167	59.2033		628.167	84.0585		628.167	59.8466		628.167	81.7096		628.167	89.5985		628.167	55.523		628.167	68.8948		628.167	64.5443		628.167	60.5378
628.25	104.593		628.25	82.4089		628.25	106.658		628.25	72.8685		628.25	103.845		628.25	91.359		628.25	102.88		628.25	133.973		628.25	87.0848		628.25	106.416		628.25	97.9103		628.25	101.25
628.333	176.411		628.333	116.174		628.333	144.357		628.333	120.643		628.333	141.629		628.333	122.477		628.333	129.263		628.333	167.784		628.333	139.171		628.333	144.143		628.333	154.981		628.333	147.229
628.417	218.127		628.417	186.212		628.417	176.339		628.417	165.696		628.417	206.807		628.417	163.613		628.417	165.148		628.417	163.179		628.417	182.066		628.417	194.478		628.417	177.778		628.417	153.331
628.5	219.282		628.5	247.77		628.5	202.014		628.5	167.434		628.5	269.361		628.5	191.334		628.5	201.2		628.5	189.18		628.5	231.27		628.5	228.428		628.5	208.349		628.5	163.039
628.583	231.727		628.583	272.389		628.583	234.291		628.583	163.824		628.583	298.471		628.583	192.066		628.583	198.364		628.583	266.568		628.583	252.641		628.583	258.958		628.583	222.835		628.583	189.528
628.667	248.072		628.667	230.273		628.667	219.497		628.667	163.909		628.667	292.513		628.667	194.787		628.667	176.491		628.667	297.705		628.667	233.262		628.667	237.307		628.667	224.806		628.667	199.729
628.75	222.795		628.75	178.182		628.75	176.895		628.75	168.835		628.75	247.657		628.75	183.072		628.75	126.534		628.75	265.844		628.75	204.889		628.75	210.108		628.75	195.454		628.75	169.258
628.833	165.276		628.833	139.357		628.833	135.96		628.833	184.918		628.833	192.671		628.833	146.376		628.833	102.031		628.833	182.492		628.833	154.33		628.833	175.71		628.833	161.747		628.833	131.188
628.917	138.475		628.917	107.195		628.917	97.9404		628.917	143.915		628.917	132.093		628.917	103.087		628.917	85.0767		628.917	128.733		628.917	105.683		628.917	119.802		628.917	122.119		628.917	109.085
629	110.862		629	86.252		629	94.6485		629	99.2115		629	100.195		629	99.3627		629	72.001		629	128.022		629	98.1927		629	81.1012		629	85.3187		629	84.7133
629.083	99.2118		629.083	71.3258		629.083	90.9153		629.083	95.2557		629.083	97.9517		629.083	90.6365		629.083	57.9671		629.083	118.531		629.083	81.7286		629.083	83.3512		629.083	74.7569		629.083	68.3102
629.167	121.485		629.167	61.7848		629.167	92.9233		629.167	98.0029		629.167	96.8179		629.167	84.2679		629.167	82.5368		629.167	115.394		629.167	70.9497		629.167	98.4054		629.167	84.0242		629.167	94.1345
629.25	130.315		629.25	74.5877		629.25	104.011		629.25	122.607		629.25	117.253		629.25	88.5439		629.25	149.348		629.25	120.468		629.25	105.917		629.25	124.392		629.25	111.314		629.25	129.199
629.333	150.478		629.333	97.5894		629.333	128.914		629.333	196.013		629.333	156.993		629.333	109.047		629.333	205.895		629.333	163.409		629.333	147.211		629.333	157.408		629.333	158.434		629.333	156.015
629.417	224.93		629.417	127		629.417	170.51		629.417	213.194		629.417	204.58		629.417	152.623		629.417	227.785		629.417	255.494		629.417	174.289		629.417	178.896		629.417	194.725		629.417	202.697
629.5	271.625		629.5	144.136		629.5	217.936		629.5	237.266		629.5	236.367		629.5	168.141		629.5	231.883		629.5	275.289		629.5	219.092		629.5	191.874		629.5	231.116		629.5	207.703
629.583	247.661		629.583	187.837		629.583	215.728		629.583	285.865		629.583	246.736		629.583	167.777		629.583	192.913		629.583	262.982		629.583	240.484		629.583	223.291		629.583	269.699		629.583	189.153
629.667	229.194		629.667	204.195		629.667	185.075		629.667	268.494		629.667	202.654		629.667	187.563		629.667	166.028		629.667	243.097		629.667	208.863		629.667	237.757		629.667	234.699		629.667	155.971
629.75	181.895		629.75	155.992		629.75	135.941		629.75	293.902		629.75	164.122		629.75	180.097		629.75	147.063		629.75	205.352		629.75	180.028		629.75	194.12		629.75	191.017		629.75	122.564
629.833	125.523		629.833	117.856		629.833	94.3705		629.833	216.697		629.833	127.741		629.833	141.514		629.833	113.56		629.833	160.318		629.833	133.289		629.833	130.382		629.833	126.977		629.833	86.3193
629.917	104.734		629.917	83.0629		629.917	72.3895		629.917	116.311		629.917	78.5849		629.917	93.8636		629.917	105.407		629.917	106.872		629.917	99.4659		629.917	85.1786		629.917	77.2912		629.917	66.6613
630	78.5569		630	53.7209		630	53.0873		630	68.9852		630	58.9312		630	82.9009		630	82.645		630	81.8489		630	63.6445		630	58.2038		630	60.8451		630	63.3463
630.083	68.1446		630.083	53.6611		630.083	57.6236		630.083	54.155		630.083	68.3131		630.083	76.4841		630.083	74.2475		630.083	85.07		630.083	56.8366		630.083	60.414		630.083	61.2231		630.083	69.8084
630.167	82.7664		630.167	86.1637		630.167	77.452		630.167	75.0326		630.167	84.3117		630.167	66.6536		630.167	56.9171		630.167	102.095		630.167	70.9573		630.167	91.1563		630.167	70.6782		630.167	65.2215
630.25	98.7651		630.25	110.494		630.25	101.701		630.25	134.289		630.25	128.384		630.25	79.925		630.25	90.0044		630.25	135.039		630.25	105.492		630.25	104.318		630.25	103.995		630.25	92.9946
630.333	167.727		630.333	170.465		630.333	116.984		630.333	183.146		630.333	188.323		630.333	122.535		630.333	161.666		630.333	204.665		630.333	158.105		630.333	131.627		630.333	153.555		630.333	133.511
630.417	271.606		630.417	251.972		630.417	163.713		630.417	239.117		630.417	285.429		630.417	197.812		630.417	207.909		630.417	278.227		630.417	197.414		630.417	199.711		630.417	196.15		630.417	161.389
630.5	327.877		630.5	246.172		630.5	230.346		630.5	337.94		630.5	357.437		630.5	246.321		630.5	278.379		630.5	322.83		630.5	212.835		630.5	238.778		630.5	264.89		630.5	189.031
630.583	307.688		630.583	267.821		630.583	282.353		630.583	443.218		630.583	406.831		630.583	316.954		630.583	317.029		630.583	353.003		630.583	239.998		630.583	245.831		630.583	315.535		630.583	222.693
630.667	333.21		630.667	292.514		630.667	312.885		630.667	467.872		630.667	429.608		630.667	340.919		630.667	326.013		630.667	306.394		630.667	242.817		630.667	250.284		630.667	295.02		630.667	218.862
630.75	332.504		630.75	280.046		630.75	287.3		630.75	436.1		630.75	351.06		630.75	303.737		630.75	276.688		630.75	259.194		630.75	225.635		630.75	238.861		630.75	226.97		630.75	171.641
630.833	267.055		630.833	226.522		630.833	236.068		630.833	351.052		630.833	249.762		630.833	264.753		630.833	208.294		630.833	214.262		630.833	193.697		630.833	182.757		630.833	177.607		630.833	122.812
630.917	207.467		630.917	150.394		630.917	181.207		630.917	279.821		630.917	177.292		630.917	176.764		630.917	149.923		630.917	164.365		630.917	131.466		630.917	114.474		630.917	126.764		630.917	82.1095
631	132.837		631	101.527		631	123.443		631	208.457		631	134.816		631	103.704		631	111.208		631	124.739		631	102.508		631	91.3862		631	86.7556		631	68.3284
631.083	103.597		631.083	63.1018		631.083	77.7487		631.083	139.132		631.083	89.1281		631.083	96.7469		631.083	83.5506		631.083	100.196		631.083	84.8755		631.083	82.3286		631.083	69.9778		631.083	71.7149
631.167	112.815		631.167	77.4071		631.167	83.7738		631.167	104.286		631.167	90.4135		631.167	110.821		631.167	82.7346		631.167	111.534		631.167	83.4316		631.167	86.8363		631.167	66.8867		631.167	73.8545
631.25	161.352		631.25	122.044		631.25	103.343		631.25	102.275		631.25	172.17		631.25	114.332		631.25	130.766		631.25	144.908		631.25	122.141		631.25	132.237		631.25	104.415		631.25	109.14
631.333	197.63		631.333	169.045		631.333	130.455		631.333	158.382		631.333	237.266		631.333	164.782		631.333	187.28		631.333	211.331		631.333	179.093		631.333	202.996		631.333	174.535		631.333	149.864
631.417	235.252		631.417	216.64		631.417	203.797		631.417	258.131		631.417	235.234		631.417	209.881		631.417	237.873		631.417	287.812		631.417	228.763		631.417	250.163		631.417	212.387		631.417	212.62
631.5	258.381		631.5	252.175		631.5	243.692		631.5	276.006		631.5	277.906		631.5	219.718		631.5	292.452		631.5	353.82		631.5	244.867		631.5	303.635		631.5	241.414		631.5	257.051
631.583	284.736		631.583	258.377		631.583	224.801		631.583	305.222		631.583	294.895		631.583	212.697		631.583	277.202		631.583	378.471		631.583	244.405		631.583	280.262		631.583	251.645		631.583	274.083
631.667	308.263		631.667	226.352		631.667	224.858		631.667	294.146		631.667	254.204		631.667	218.617		631.667	248.92		631.667	331.814		631.667	218.65		631.667	233.353		631.667	230.98		631.667	215.665
631.75	258.068		631.75	193.704		631.75	194.334		631.75	290.965		631.75	209.866		631.75	210.491		631.75	202.772		631.75	248.198		631.75	199.435		631.75	173.758		631.75	192.166		631.75	158.669
631.833	162.903		631.833	167.42		631.833	137.391		631.833	268.206		631.833	157.946		631.833	155.12		631.833	140.191		631.833	164.307		631.833	165.48		631.833	124.787		631.833	125.587		631.833	120.629
631.917	105.652		631.917	131.987		631.917	101.486		631.917	204.314		631.917	124.312		631.917	111.777		631.917	92.9825		631.917	114.704		631.917	113.77		631.917	91.8689		631.917	72.5933		631.917	82.5
632	97.1107		632	93.4927		632	74.1054		632	131.651		632	104.822		632	75.5994		632	64.5566		632	90.8521		632	78.2175		632	73.8053		632	50.4803		632	67.4454
632.083	91.5158		632.083	61.2003		632.083	55.9096		632.083	118.895		632.083	89.9086		632.083	55.1168		632.083	56.4893		632.083	87.7278		632.083	57.9613		632.083	70.9835		632.083	58.8857		632.083	76.5229
632.167	108.228		632.167	74.4288		632.167	58.6057		632.167	129.55		632.167	98.5286		632.167	64.3002		632.167	77.4617		632.167	114.377		632.167	71.8002		632.167	74.2522		632.167	58.9836		632.167	72.8214
632.25	123.659		632.25	129.236		632.25	87.8168		632.25	121.734		632.25	135.496		632.25	85.9295		632.25	106.406		632.25	138.906		632.25	115.705		632.25	110.814		632.25	81.338		632.25	85.3653
632.333	171.024		632.333	201.49		632.333	141.837		632.333	188.942		632.333	184.425		632.333	115.15		632.333	165.824		632.333	176.082		632.333	179.534		632.333	172.928		632.333	158.871		632.333	114.378
632.417	235.646		632.417	262.985		632.417	177.512		632.417	266.362		632.417	255.771		632.417	147.045		632.417	224.433		632.417	244.812		632.417	234.801		632.417	211.221		632.417	209.808		632.417	177.981
632.5	272.372		632.5	340.787		632.5	195.295		632.5	335.272		632.5	303.109		632.5	198.302		632.5	291.926		632.5	324.013		632.5	242.975		632.5	245.811		632.5	224.683		632.5	254.281
632.583	307.804		632.583	344.858		632.583	235.491		632.583	329.926		632.583	321.408		632.583	230.77		632.583	292.992		632.583	353.068		632.583	225.367		632.583	240.302		632.583	274.537		632.583	267.16
632.667	323.28		632.667	318.387		632.667	253.918		632.667	330.74		632.667	301.639		632.667	239.665		632.667	233.132		632.667	302.428		632.667	215.68		632.667	246.274		632.667	275.032		632.667	234.469
632.75	288.844		632.75	280.408		632.75	235.081		632.75	305.549		632.75	268.15		632.75	228.897		632.75	195.322		632.75	251.759		632.75	186.565		632.75	201.054		632.75	212.487		632.75	197.088
632.833	260.298		632.833	224.379		632.833	181.083		632.833	277.381		632.833	217.486		632.833	198.069		632.833	154.402		632.833	219.33		632.833	141.919		632.833	162.284		632.833	171.636		632.833	147.609
632.917	193.165		632.917	162.646		632.917	141.281		632.917	225.241		632.917	169.676		632.917	145.787		632.917	121.427		632.917	177.622		632.917	103.366		632.917	115.787		632.917	151.201		632.917	94.1009
633	161.267		633	119.199		633	105.827		633	172.633		633	116.953		633	88.1433		633	91.5039		633	144.544		633	85.2482		633	82.7337		633	102.181		633	60.2146
633.083	146.462		633.083	106.548		633.083	82.7574		633.083	165.591		633.083	118.376		633.083	75.071		633.083	80.9822		633.083	153.97		633.083	88.6736		633.083	102.21		633.083	71.3364		633.083	58.1031
633.167	135.019		633.167	98.1813		633.167	94.1019		633.167	158.042		633.167	135.815		633.167	92.8189		633.167	94.2383		633.167	170.286		633.167	108.059		633.167	124.485		633.167	82.7861		633.167	86.719
633.25	166.708		633.25	106.515		633.25	123.56		633.25	124.679		633.25	162.591		633.25	111.506		633.25	129.842		633.25	170.767		633.25	137.715		633.25	141.932		633.25	135.901		633.25	103.933
633.333	200.131		633.333	164.066		633.333	164.718		633.333	148.578		633.333	195.303		633.333	145.716		633.333	170.614		633.333	221.481		633.333	190.766		633.333	182.58		633.333	219.392		633.333	171.802
633.417	220.734		633.417	224.912		633.417	211.55		633.417	224.917		633.417	245.011		633.417	200.352		633.417	221.895		633.417	291.042		633.417	205.307		633.417	234.706		633.417	271.446		633.417	227.444
633.5	249.149		633.5	266.042		633.5	235.943		633.5	287.46		633.5	288.876		633.5	224.015		633.5	263.611		633.5	337.303		633.5	250.785		633.5	266.765		633.5	274.098		633.5	242.407
633.583	297.145		633.583	304.879		633.583	229.378		633.583	266.329		633.583	274.799		633.583	216.999		633.583	247.751		633.583	358.01		633.583	272.926		633.583	285.744		633.583	304.206		633.583	230.849
633.667	296.269		633.667	285.298		633.667	190.718		633.667	236.701		633.667	270.563		633.667	211.582		633.667	247.392		633.667	309.509		633.667	271.233		633.667	264.295		633.667	308.804		633.667	225.297
633.75	228.582		633.75	234.879		633.75	157.479		633.75	211.645		633.75	241.117		633.75	197.977		633.75	222.086		633.75	218.761		633.75	247.01		633.75	180.375		633.75	218.098		633.75	192.36
633.833	194.723		633.833	177.26		633.833	136.424		633.833	175.987		633.833	172.935		633.833	162.363		633.833	155.845		633.833	175.355		633.833	194.512		633.833	125.513		633.833	142.683		633.833	141.596
633.917	148.386		633.917	109.611		633.917	106.175		633.917	130.001		633.917	117.512		633.917	118.202		633.917	112.842		633.917	133.373		633.917	113.141		633.917	74.2908		633.917	107.469		633.917	94.2798
634	91.1139		634	77.1222		634	88.745		634	77.9485		634	79.5993		634	85.192		634	101.378		634	96.8414		634	55.7437		634	58.6301		634	95.4977		634	60.5927
634.083	64.0343		634.083	76.9089		634.083	77.0929		634.083	60.2933		634.083	104.512		634.083	77.8144		634.083	89.6665		634.083	99.6067		634.083	58.5621		634.083	69.9603		634.083	87.4336		634.083	57.3108
634.167	67.0988		634.167	82.8879		634.167	73.1217		634.167	74.891		634.167	139.02		634.167	73.9765		634.167	114.961		634.167	120.762		634.167	86.7261		634.167	64.5556		634.167	72.4526		634.167	75.7706
634.25	118.503		634.25	115.12		634.25	92.041		634.25	92.3586		634.25	148.506		634.25	92.01		634.25	152.867		634.25	175.791		634.25	114.64		634.25	83.7281		634.25	95.4687		634.25	96.3542
634.333	179.308		634.333	167.906		634.333	117.783		634.333	177.301		634.333	154.343		634.333	122.959		634.333	170.816		634.333	247.151		634.333	149.358		634.333	129.339		634.333	143.631		634.333	135.322
634.417	235.414		634.417	217.2		634.417	136.063		634.417	224.188		634.417	208.812		634.417	180.787		634.417	183.596		634.417	306.203		634.417	176.883		634.417	163.884		634.417	205.143		634.417	191.726
634.5	268.86		634.5	222.103		634.5	154.468		634.5	248.399		634.5	268.503		634.5	195.089		634.5	234.984		634.5	281.507		634.5	222.214		634.5	178.335		634.5	270.824		634.5	234.183
634.583	245.364		634.583	238.616		634.583	182.755		634.583	301.297		634.583	248.771		634.583	187.457		634.583	275.648		634.583	256.525		634.583	237.225		634.583	219.333		634.583	282.149		634.583	207.795
634.667	231.545		634.667	215.14		634.667	175.554		634.667	311.893		634.667	216.896		634.667	167.052		634.667	249.53		634.667	253.32		634.667	248.126		634.667	213.437		634.667	204.045		634.667	183.1
634.75	176.035		634.75	165.362		634.75	152.253		634.75	262.206		634.75	197.555		634.75	129.07		634.75	190.228		634.75	218.087		634.75	206.639		634.75	168.407		634.75	182.567		634.75	153.523
634.833	146.196		634.833	113.425		634.833	114.519		634.833	179.179		634.833	143.986		634.833	113.803		634.833	137.75		634.833	147.733		634.833	138.839		634.833	111.298		634.833	137.153		634.833	111.296
634.917	141.67		634.917	99.192		634.917	81.7212		634.917	116.423		634.917	99.3605		634.917	99.9973		634.917	126.053		634.917	96.766		634.917	98.8681		634.917	73.1462		634.917	86.3802		634.917	85.0861
635	97.0874		635	77.3177		635	77.1952		635	77.3327		635	78.402		635	66.3897		635	95.9598		635	83.796		635	79.3085		635	65.4163		635	74.4868		635	61.0698
635.083	63.9695		635.083	54.565		635.083	83.2173		635.083	67.9452		635.083	70.9153		635.083	61.0027		635.083	93.6301		635.083	80.4114		635.083	76.3145		635.083	80.9984		635.083	85.7802		635.083	58.3369
635.167	77.1726		635.167	48.8082		635.167	87.2897		635.167	64.7227		635.167	90.261		635.167	90.1844		635.167	99.6613		635.167	88.6051		635.167	78.6895		635.167	98.6167		635.167	123.266		635.167	77.14
635.25	114.937		635.25	88.319		635.25	114.39		635.25	68.9038		635.25	166.475		635.25	125.345		635.25	140.557		635.25	132.199		635.25	106.084		635.25	133.407		635.25	153.53		635.25	97.2031
635.333	178.543		635.333	136.709		635.333	146.245		635.333	109.349		635.333	214.835		635.333	175.193		635.333	196.948		635.333	220.077		635.333	167.475		635.333	185.426		635.333	211.422		635.333	132.658
635.417	209.49		635.417	203.575		635.417	164.389		635.417	172.299		635.417	251.283		635.417	235.964		635.417	221.046		635.417	300.48		635.417	213.591		635.417	226.202		635.417	273.53		635.417	180.507
635.5	213.324		635.5	218.015		635.5	185.203		635.5	249.962		635.5	289.422		635.5	237.033		635.5	241.373		635.5	314.148		635.5	265.894		635.5	272.276		635.5	331.889		635.5	254.361
635.583	241.722		635.583	213.242		635.583	222.75		635.583	246.299		635.583	268.062		635.583	221.29		635.583	250.921		635.583	307.656		635.583	304.997		635.583	284.829		635.583	324.495		635.583	247.941
635.667	254.988		635.667	178.795		635.667	198.703		635.667	215.899		635.667	238.438		635.667	176.451		635.667	251.033		635.667	245.708		635.667	275.223		635.667	268.066		635.667	279.414		635.667	199.062
635.75	199.908		635.75	136.916		635.75	159.503		635.75	210.943		635.75	212.528		635.75	171.97		635.75	190.733		635.75	209.959		635.75	202.507		635.75	204.471		635.75	224.059		635.75	148.417
635.833	127.075		635.833	94.1118		635.833	148.71		635.833	206.302		635.833	147.005		635.833	160.82		635.833	116.51		635.833	179.562		635.833	151.923		635.833	135.163		635.833	181.127		635.833	105.5
635.917	85.0062		635.917	54.3915		635.917	107.845		635.917	175.389		635.917	91.6445		635.917	100.268		635.917	84.5452		635.917	119.142		635.917	120.996		635.917	85.9985		635.917	121.544		635.917	77.6281
636	68.277		636	34.228		636	85.6403		636	141.335		636	73.6403		636	68.9127		636	64.7362		636	84.7575		636	97.7783		636	70.6995		636	91.4549		636	80.5226
636.083	76.2789		636.083	55.3276		636.083	78.1526		636.083	160.32		636.083	88.0367		636.083	65.8606		636.083	60.1973		636.083	93.047		636.083	89.3041		636.083	67.0904		636.083	85.1089		636.083	84.8265
636.167	91.9685		636.167	87.315		636.167	99.6058		636.167	153.224		636.167	111.984		636.167	80.5732		636.167	104.6		636.167	125.239		636.167	91.5631		636.167	89.5419		636.167	97.0665		636.167	95.4179
636.25	199.399		636.25	138.281		636.25	130.858		636.25	192.264		636.25	174.816		636.25	108.266		636.25	159.425		636.25	165.117		636.25	121.277		636.25	122.841		636.25	156.743		636.25	157.153
636.333	282.321		636.333	228.461		636.333	167.572		636.333	245.357		636.333	242.081		636.333	187.082		636.333	208.588		636.333	216.769		636.333	182.924		636.333	154.687		636.333	266.389		636.333	225.99
636.417	378.064		636.417	277.726		636.417	223.226		636.417	331.632		636.417	326.116		636.417	243.489		636.417	251.675		636.417	274.696		636.417	247.344		636.417	250.493		636.417	324.702		636.417	295.964
636.5	465.399		636.5	336.104		636.5	271.69		636.5	435.006		636.5	403.821		636.5	276.88		636.5	327.719		636.5	343.956		636.5	276.769		636.5	337.205		636.5	349.708		636.5	288.746
636.583	458.513		636.583	352.981		636.583	333.847		636.583	505.511		636.583	379.104		636.583	295.534		636.583	306.123		636.583	384.645		636.583	304.201		636.583	338.707		636.583	404.314		636.583	309.17
636.667	463.904		636.667	344.137		636.667	357.325		636.667	484.206		636.667	353.105		636.667	296.065		636.667	328.04		636.667	339.323		636.667	286.958		636.667	308.046		636.667	385.11		636.667	299.737
636.75	402.367		636.75	346.803		636.75	270.882		636.75	501.66		636.75	287.392		636.75	273.494		636.75	295.953		636.75	307.177		636.75	223.95		636.75	266.685		636.75	308.568		636.75	250.058
636.833	287.146		636.833	250.557		636.833	192.562		636.833	425.084		636.833	216.37		636.833	198.544		636.833	226.882		636.833	274.261		636.833	172.506		636.833	211.413		636.833	213.718		636.833	198.2
636.917	205.711		636.917	142.128		636.917	140.723		636.917	280.862		636.917	157.765		636.917	130.746		636.917	160.812		636.917	216.171		636.917	130.79		636.917	135.488		636.917	130.213		636.917	134.229
637	161.005		637	118.295		637	109.731		637	203.862		637	131.481		637	108.273		637	121.243		637	157.421		637	115.5		637	87.0747		637	86.8439		637	106.974
637.083	140.093		637.083	104.398		637.083	94.4392		637.083	204.994		637.083	132.494		637.083	82.3387		637.083	132.551		637.083	144.972		637.083	92.5407		637.083	90.1801		637.083	92.5845		637.083	114.151
637.167	148.597		637.167	114.769		637.167	121.625		637.167	241.97		637.167	134.732		637.167	88.4006		637.167	137.55		637.167	194.19		637.167	113.161		637.167	114.355		637.167	137.052		637.167	141.221
637.25	184.126		637.25	160.38		637.25	153.392		637.25	281.201		637.25	159.774		637.25	141.617		637.25	183.63		637.25	259.068		637.25	176.535		637.25	168.959		637.25	189.966		637.25	178.001
637.333	246.898		637.333	243.143		637.333	204.926		637.333	343.179		637.333	241.563		637.333	188.989		637.333	212.409		637.333	319.855		637.333	266.439		637.333	225.396		637.333	253.733		637.333	246.71
637.417	345.187		637.417	282.858		637.417	255.563		637.417	394.97		637.417	303.557		637.417	263.83		637.417	285.013		637.417	370.466		637.417	305.59		637.417	280.301		637.417	297.49		637.417	340.367
637.5	345.719		637.5	336.991		637.5	257.45		637.5	457.207		637.5	324.792		637.5	271.784		637.5	340.604		637.5	348.916		637.5	313.214		637.5	311.336		637.5	340.571		637.5	360.878
637.583	321.767		637.583	350.636		637.583	278.59		637.583	421.171		637.583	328.928		637.583	279.359		637.583	317.85		637.583	310.609		637.583	294.764		637.583	299.069		637.583	364.459		637.583	304.106
637.667	319.718		637.667	244.179		637.667	262.074		637.667	328.057		637.667	292.129		637.667	251.098		637.667	289.844		637.667	261.087		637.667	253.092		637.667	257.887		637.667	307.887		637.667	243.491
637.75	267.171		637.75	172.315		637.75	211.038		637.75	240.953		637.75	232.207		637.75	177.965		637.75	241.429		637.75	223.993		637.75	207.15		637.75	199.846		637.75	218.831		637.75	166.686
637.833	191.868		637.833	154.392		637.833	148.65		637.833	193.209		637.833	162.771		637.833	133.888		637.833	131.357		637.833	184.247		637.833	135.361		637.833	145.712		637.833	145.054		637.833	110.868
637.917	120.046		637.917	124.459		637.917	118.475		637.917	151.279		637.917	114.212		637.917	96.2323		637.917	82.0062		637.917	119.693		637.917	81.745		637.917	94.2539		637.917	92.1479		637.917	82.2778
638	65.1001		638	110.767		638	83.7367		638	146.165		638	79.5095		638	67.1569		638	52.2975		638	110.25		638	58.8187		638	69.121		638	53.8334		638	59.2607
638.083	64.0351		638.083	83.2244		638.083	73.964		638.083	129.24		638.083	70.9215		638.083	53.3143		638.083	55.5158		638.083	115.768		638.083	62.6343		638.083	74.9251		638.083	46.1115		638.083	56.5771
638.167	84.7244		638.167	72.3572		638.167	68.485		638.167	122.472		638.167	81.4899		638.167	62.5956		638.167	71.3381		638.167	118.569		638.167	93.3048		638.167	88.4773		638.167	66.4182		638.167	62.1247
638.25	117.694		638.25	97.8113		638.25	101.329		638.25	128.042		638.25	134.329		638.25	84.1637		638.25	89.3373		638.25	142.443		638.25	128.075		638.25	120.96		638.25	88.2517		638.25	96.7851
638.333	127.494		638.333	155.436		638.333	111.239		638.333	151.802		638.333	176.826		638.333	114.678		638.333	129.98		638.333	183.321		638.333	136.159		638.333	144.459		638.333	127.236		638.333	154.287
638.417	188.532		638.417	192.267		638.417	142.311		638.417	178.106		638.417	209.8		638.417	160.506		638.417	174.688		638.417	253.55		638.417	194.148		638.417	168.835		638.417	195.434		638.417	204.225
638.5	259.317		638.5	257.783		638.5	174.048		638.5	249.845		638.5	254.52		638.5	215.28		638.5	205.235		638.5	273.076		638.5	245.28		638.5	208.382		638.5	245.427		638.5	238.163
638.583	299.155		638.583	281.799		638.583	169.437		638.583	327.471		638.583	296.597		638.583	230.558		638.583	208.252		638.583	270.684		638.583	247.475		638.583	227.165		638.583	263.753		638.583	259.547
638.667	306.457		638.667	268.248		638.667	168.538		638.667	317.595		638.667	310.178		638.667	238.327		638.667	189.419		638.667	262.295		638.667	240.168		638.667	212.92		638.667	243.307		638.667	226.792
638.75	291.936		638.75	232.895		638.75	170.151		638.75	271.234		638.75	276.565		638.75	205.117		638.75	169.126		638.75	232.463		638.75	225.916		638.75	198.546		638.75	207.383		638.75	167.786
638.833	209.057		638.833	184.584		638.833	164.286		638.833	216.804		638.833	187.08		638.833	155.075		638.833	131.103		638.833	189.659		638.833	173.698		638.833	158.847		638.833	160.658		638.833	110.212
638.917	148.231		638.917	127.85		638.917	133.444		638.917	174.368		638.917	128.822		638.917	110.061		638.917	85.527		638.917	116.302		638.917	119.068		638.917	128.578		638.917	122.012		638.917	85.1071
639	109.1		639	91.0045		639	103.229		639	105.604		639	96.2116		639	79.1399		639	72.4183		639	85.7298		639	75.846		639	86.3376		639	99.1914		639	72.6762
639.083	86.1245		639.083	83.7715		639.083	81.7511		639.083	93.8713		639.083	86.0767		639.083	74.8524		639.083	79.5373		639.083	100.154		639.083	65.8935		639.083	76.4704		639.083	88.3332		639.083	73.8989
639.167	89.932		639.167	81.664		639.167	95.0751		639.167	118.501		639.167	102.63		639.167	82.0641		639.167	100.049		639.167	119.343		639.167	80.1851		639.167	94.6612		639.167	94.608		639.167	83.1348
639.25	143.026		639.25	99.5772		639.25	115.739		639.25	170.487		639.25	163.125		639.25	103.938		639.25	145.348		639.25	150.047		639.25	126.678		639.25	119.378		639.25	133.926		639.25	104.798
639.333	202.154		639.333	180.586		639.333	154.89		639.333	239.676		639.333	201.146		639.333	130.013		639.333	198.994		639.333	242.6		639.333	189.482		639.333	186.872		639.333	203.884		639.333	160.675
639.417	237.918		639.417	253.932		639.417	187.762		639.417	282.266		639.417	262.336		639.417	194.538		639.417	235.879		639.417	313.241		639.417	234.143		639.417	261.877		639.417	251.985		639.417	203.977
639.5	267.141		639.5	306.696		639.5	241.372		639.5	347.434		639.5	339.654		639.5	231.933		639.5	273.983		639.5	311.298		639.5	260.629		639.5	283.426		639.5	302.607		639.5	232.286
639.583	305.604		639.583	332.339		639.583	260.57		639.583	358.856		639.583	324.065		639.583	247.829		639.583	292.577		639.583	372.647		639.583	312.991		639.583	270.439		639.583	319.831		639.583	246.057
639.667	340.224		639.667	292.188		639.667	268.896		639.667	302.972		639.667	341.602		639.667	250.81		639.667	304.496		639.667	392.502		639.667	300.498		639.667	277.021		639.667	284.181		639.667	266.433
639.75	291.191		639.75	260.53		639.75	264.409		639.75	311.659		639.75	312.171		639.75	236.896		639.75	273.085		639.75	343.225		639.75	244.247		639.75	249.361		639.75	256.274		639.75	262.458
639.833	251.17		639.833	220.114		639.833	216.555		639.833	393.539		639.833	257.239		639.833	185.468		639.833	181.741		639.833	280.076		639.833	186.269		639.833	214.597		639.833	220.818		639.833	204.768
639.917	211.184		639.917	179.111		639.917	159.969		639.917	297.546		639.917	196.388		639.917	142.55		639.917	125.6		639.917	208.655		639.917	153.404		639.917	138.95		639.917	181.032		639.917	127.532
640	167.781		640	128.252		640	109.934		640	207.107		640	135.481		640	112.253		640	101.084		640	150.924		640	124.032		640	80.8231		640	126.458		640	79.6198
640.083	122.392		640.083	94.3446		640.083	89.7301		640.083	137.666		640.083	108.79		640.083	85.4125		640.083	95.3873		640.083	119.129		640.083	101.348		640.083	76.5231		640.083	88.4843		640.083	69.6952
640.167	108.216		640.167	96.4222		640.167	83.6868		640.167	132.367		640.167	116.64		640.167	86.4016		640.167	105.278		640.167	103.113		640.167	96.7535		640.167	80.7059		640.167	74.6641		640.167	70.1603
640.25	109.407		640.25	114.487		640.25	70.8975		640.25	148.859		640.25	138.609		640.25	94.9869		640.25	126.931		640.25	124.718		640.25	101.943		640.25	94.2067		640.25	75.647		640.25	77.062
640.333	142.333		640.333	144.965		640.333	91.0753		640.333	195.973		640.333	156.253		640.333	111.861		640.333	112.568		640.333	175.87		640.333	127.126		640.333	133.617		640.333	134.369		640.333	114.32
640.417	160.422		640.417	195.542		640.417	145.091		640.417	224.296		640.417	210.019		640.417	153.909		640.417	133.15		640.417	210.376		640.417	173.912		640.417	177.445		640.417	219.968		640.417	174.248
640.5	183.938		640.5	222.197		640.5	210.087		640.5	257.838		640.5	264.404		640.5	171.635		640.5	188.992		640.5	252.34		640.5	209.686		640.5	222.898		640.5	241.749		640.5	199.282
640.583	176.446		640.583	232.06		640.583	233.322		640.583	277.767		640.583	254.662		640.583	195.935		640.583	189.964		640.583	277.667		640.583	249.843		640.583	240.491		640.583	224.764		640.583	186.619
640.667	207.035		640.667	194.163		640.667	190.942		640.667	233.192		640.667	210.452		640.667	202.285		640.667	194.484		640.667	235.777		640.667	226.675		640.667	246.316		640.667	221.979		640.667	191.653
640.75	223.118		640.75	180.916		640.75	162.474		640.75	220.386		640.75	172.946		640.75	169.129		640.75	154.839		640.75	198.399		640.75	192.432		640.75	210.924		640.75	226.943		640.75	172.875
640.833	193.774		640.833	181.942		640.833	138.981		640.833	251.136		640.833	144.891		640.833	151.051		640.833	120.177		640.833	154.332		640.833	159.842		640.833	159.22		640.833	210.604		640.833	149.642
640.917	150.779		640.917	150.562		640.917	106.012		640.917	206.982		640.917	121.123		640.917	109.683		640.917	108.946		640.917	147.334		640.917	120.598		640.917	121.469		640.917	150.354		640.917	115.442
641	121.466		641	104.355		641	77.9396		641	145.478		641	86.0989		641	83.9974		641	88.3679		641	138.725		641	102.704		641	89.4391		641	106.931		641	79.8075
641.083	115.64		641.083	88.9975		641.083	75.3494		641.083	120.108		641.083	91.4439		641.083	71.002		641.083	104.521		641.083	135.837		641.083	86.8262		641.083	60.8327		641.083	102.529		641.083	53.258
641.167	133.15		641.167	90.2267		641.167	94.8109		641.167	99.6164		641.167	116.405		641.167	83.2824		641.167	123.822		641.167	139.538		641.167	93.4292		641.167	68.5832		641.167	110.391		641.167	59.2867
641.25	185.393		641.25	107.423		641.25	115.515		641.25	132.222		641.25	139.534		641.25	146.181		641.25	159.324		641.25	163.593		641.25	136.003		641.25	110.841		641.25	109.45		641.25	106.372
641.333	232.155		641.333	156.43		641.333	144.763		641.333	236.35		641.333	175.329		641.333	171.641		641.333	175.759		641.333	236.254		641.333	198.059		641.333	166.673		641.333	177.854		641.333	136.9
641.417	257.679		641.417	188.225		641.417	179.128		641.417	301.208		641.417	257.469		641.417	193.121		641.417	237.319		641.417	278.598		641.417	219.551		641.417	212.658		641.417	258.529		641.417	162.798
641.5	279.966		641.5	257.812		641.5	207.112		641.5	356.714		641.5	332.104		641.5	204.759		641.5	253.528		641.5	300.326		641.5	218.92		641.5	211.322		641.5	295.202		641.5	203.006
641.583	259.81		641.583	275.361		641.583	236.418		641.583	409.668		641.583	291.794		641.583	203.048		641.583	226.248		641.583	319.098		641.583	260.837		641.583	211.114		641.583	295.484		641.583	233.242
641.667	225.539		641.667	247.221		641.667	226.234		641.667	322.977		641.667	248.284		641.667	193.971		641.667	214.703		641.667	277.2		641.667	237.88		641.667	214.223		641.667	257.281		641.667	215.527
641.75	177.448		641.75	176.95		641.75	170.585		641.75	231.091		641.75	196.697		641.75	166.001		641.75	168.883		641.75	191.492		641.75	196.847		641.75	192.985		641.75	205.538		641.75	167.355
641.833	123.152		641.833	123.888		641.833	138.294		641.833	144.007		641.833	140.708		641.833	124.28		641.833	100.27		641.833	131.629		641.833	155.169		641.833	160.666		641.833	132.753		641.833	128.241
641.917	99.0643		641.917	93.1781		641.917	109.533		641.917	90.1425		641.917	89.5967		641.917	74.4361		641.917	64.3866		641.917	109.711		641.917	92.2278		641.917	106.929		641.917	91.1734		641.917	93.6395
642	106.896		642	106.955		642	78.54		642	70.3573		642	74.1565		642	48.2249		642	65.004		642	98.2864		642	64.3675		642	76.6615		642	93.0914		642	74.6261
642.083	99.5748		642.083	90.0521		642.083	53.7784		642.083	66.3552		642.083	68.2442		642.083	52.3265		642.083	76.1542		642.083	90.586		642.083	77.1455		642.083	65.721		642.083	82.8967		642.083	62.2646
642.167	83.9337		642.167	77.8996		642.167	59.2056		642.167	83.1883		642.167	88.6522		642.167	78.7801		642.167	89.3878		642.167	104.121		642.167	95.1995		642.167	82.899		642.167	94.7847		642.167	66.9986
642.25	132.341		642.25	116.285		642.25	88.5892		642.25	145.78		642.25	115.282		642.25	99.0325		642.25	91.9442		642.25	128.874		642.25	134.324		642.25	111.085		642.25	127.66		642.25	96.912
642.333	168.285		642.333	174.426		642.333	147.037		642.333	184.549		642.333	127.387		642.333	121.444		642.333	142.548		642.333	176.143		642.333	168.413		642.333	144.067		642.333	159.333		642.333	139.551
642.417	209.02		642.417	208.579		642.417	159.33		642.417	190.487		642.417	145.891		642.417	154.398		642.417	222.366		642.417	260.865		642.417	187.82		642.417	201.814		642.417	229.607		642.417	201.813
642.5	251.941		642.5	243.486		642.5	181.007		642.5	277.741		642.5	193.085		642.5	200.677		642.5	273.056		642.5	323.377		642.5	236.393		642.5	235.772		642.5	292.382		642.5	251.348
642.583	281.694		642.583	244.325		642.583	207.931		642.583	343.741		642.583	219.893		642.583	221.415		642.583	269.532		642.583	310.322		642.583	252.87		642.583	257.711		642.583	306.931		642.583	242.387
642.667	266.104		642.667	216.757		642.667	192.699		642.667	317.516		642.667	248.38		642.667	201.02		642.667	219.153		642.667	284.78		642.667	224.909		642.667	231.601		642.667	272.262		642.667	217.729
642.75	202.792		642.75	181.958		642.75	151.688		642.75	262.727		642.75	224.255		642.75	173.742		642.75	151.389		642.75	242.293		642.75	190.681		642.75	178.654		642.75	224.445		642.75	196.366
642.833	145.059		642.833	116.883		642.833	124.388		642.833	208.061		642.833	155.15		642.833	136.807		642.833	105.549		642.833	190.579		642.833	151.625		642.833	118.456		642.833	169.781		642.833	143.592
642.917	112.243		642.917	63.8959		642.917	109.685		642.917	159.833		642.917	106.718		642.917	93.9816		642.917	86.9274		642.917	151.191		642.917	122.78		642.917	88.4205		642.917	127.632		642.917	77.5784
643	80.8439		643	60.6079		643	84.2103		643	112.751		643	64.1483		643	75.1123		643	61.7463		643	108.034		643	109.665		643	80.1511		643	106.134		643	48.9382
643.083	72.1398		643.083	81.4018		643.083	70.2693		643.083	76.2339		643.083	59.919		643.083	72.4365		643.083	62.1707		643.083	107.897		643.083	96.7125		643.083	81.6764		643.083	91.0646		643.083	53.948
643.167	120.848		643.167	92.0628		643.167	80.2492		643.167	95.4164		643.167	95.2324		643.167	72.1716		643.167	112.126		643.167	121.385		643.167	98.4829		643.167	97.6711		643.167	98.7974		643.167	73.2144
643.25	144.771		643.25	132.032		643.25	113.75		643.25	152.929		643.25	174.308		643.25	96.5459		643.25	131.841		643.25	145.923		643.25	127.331		643.25	133.16		643.25	116.621		643.25	98.8229
643.333	183.26		643.333	178.321		643.333	159.243		643.333	225.147		643.333	208.891		643.333	149.562		643.333	155.661		643.333	199.984		643.333	175.623		643.333	183.517		643.333	188.546		643.333	149.388
643.417	252.496		643.417	205.142		643.417	193.578		643.417	308.705		643.417	239.276		643.417	182.963		643.417	203.01		643.417	256.097		643.417	217.682		643.417	245.74		643.417	279.36		643.417	230.302
643.5	281.188		643.5	248.08		643.5	235.252		643.5	289.544		643.5	249.855		643.5	192.103		643.5	264.022		643.5	275.306		643.5	236.939		643.5	276.209		643.5	346.142		643.5	267.048
643.583	279.14		643.583	268.989		643.583	228.145		643.583	271.773		643.583	235.07		643.583	222.7		643.583	294.302		643.583	262.505		643.583	238.478		643.583	253.152		643.583	322.351		643.583	260.118
643.667	251.919		643.667	267.683		643.667	206.876		643.667	238.645		643.667	229.067		643.667	234.168		643.667	257.92		643.667	226.42		643.667	253.688		643.667	183.755		643.667	290.735		643.667	217.156
643.75	187.341		643.75	207.48		643.75	155.453		643.75	192.352		643.75	176.153		643.75	198.517		643.75	231.378		643.75	189.441		643.75	235.84		643.75	125.435		643.75	234.716		643.75	180.866
643.833	128.404		643.833	136.207		643.833	118.452		643.833	136.719		643.833	124.461		643.833	144.027		643.833	156.512		643.833	152.215		643.833	166.025		643.833	94.5463		643.833	153.413		643.833	128.559
643.917	79.2729		643.917	101.189		643.917	104.676		643.917	106.951		643.917	78.4879		643.917	100.765		643.917	103.669		643.917	114.607		643.917	102.431		643.917	62.8607		643.917	80.6179		643.917	86.1096
644	48.6712		644	99.8568		644	73.3856		644	106.044		644	56.1975		644	79.0726		644	67.018		644	113.206		644	78.6624		644	46.0212		644	61.1727		644	59.659
644.083	40.6048		644.083	73.6973		644.083	63.2414		644.083	122.087		644.083	75.52		644.083	53.7255		644.083	70.8865		644.083	112.088		644.083	68.0736		644.083	51.0869		644.083	68.5456		644.083	60.8498
644.167	70.6133		644.167	57.2676		644.167	82.7519		644.167	87.5523		644.167	84.9015		644.167	42.311		644.167	89.6874		644.167	106.49		644.167	76.7806		644.167	77.0098		644.167	71.5019		644.167	123.536
644.25	144.94		644.25	77.9154		644.25	96.8337		644.25	108.05		644.25	107.286		644.25	65.9651		644.25	109.755		644.25	153.795		644.25	104.089		644.25	109.97		644.25	94.9901		644.25	130.427
644.333	188.363		644.333	126.709		644.333	117.224		644.333	167.122		644.333	136.008		644.333	98.5949		644.333	134.476		644.333	195.828		644.333	145.469		644.333	160.103		644.333	162.205		644.333	135.569
644.417	214.964		644.417	188.431		644.417	157.996		644.417	179.71		644.417	213.332		644.417	138.864		644.417	177.058		644.417	208.829		644.417	204.479		644.417	199.998		644.417	240.859		644.417	169.727
644.5	243.552		644.5	248.849		644.5	195.65		644.5	217.46		644.5	261.28		644.5	174.017		644.5	233.321		644.5	217.51		644.5	224.02		644.5	227.157		644.5	261.625		644.5	179.002
644.583	289.039		644.583	268.627		644.583	206.42		644.583	249.122		644.583	284.681		644.583	246.119		644.583	262.321		644.583	266.169		644.583	254.95		644.583	233.705		644.583	258.044		644.583	197.309
644.667	282.828		644.667	256.991		644.667	208.864		644.667	252.31		644.667	279.321		644.667	261.496		644.667	249.567		644.667	259.415		644.667	264.937		644.667	211.594		644.667	252.315		644.667	224.819
644.75	248.418		644.75	237.238		644.75	193.413		644.75	227.21		644.75	243.57		644.75	218.639		644.75	194.947		644.75	208.027		644.75	231.184		644.75	175.922		644.75	218.449		644.75	182.969
644.833	185.478		644.833	202.011		644.833	166.069		644.833	221.34		644.833	185.068		644.833	163.024		644.833	126.296		644.833	157.543		644.833	172.241		644.833	152.468		644.833	158.217		644.833	116.149
644.917	160.204		644.917	169.628		644.917	121.913		644.917	157.939		644.917	122.561		644.917	116.139		644.917	95.8039		644.917	105.285		644.917	119.28		644.917	115.928		644.917	115.777		644.917	72.1463
645	119.03		645	109.469		645	86.9452		645	124.435		645	75.7114		645	82.6071		645	71.2447		645	73.5231		645	92.9463		645	76.8008		645	100.692		645	63.9121
645.083	88.3312		645.083	58.9798		645.083	96.8009		645.083	98.9334		645.083	68.7812		645.083	70.5535		645.083	58.8736		645.083	80.1587		645.083	81.4235		645.083	53.8707		645.083	79.7473		645.083	83.2799
645.167	94.9172		645.167	67.2173		645.167	104.027		645.167	81.7744		645.167	91.6942		645.167	78.0893		645.167	73.1521		645.167	109.177		645.167	86.6192		645.167	67.6684		645.167	68.4746		645.167	115.495
645.25	120.96		645.25	100.933		645.25	103.213		645.25	70.5824		645.25	137.443		645.25	105.726		645.25	133.36		645.25	140.248		645.25	110.346		645.25	134.302		645.25	99.6977		645.25	141.247
645.333	142.665		645.333	157.877		645.333	119.867		645.333	86.607		645.333	180.898		645.333	112.803		645.333	173.329		645.333	198.569		645.333	146.106		645.333	193.879		645.333	160.556		645.333	173.792
645.417	216.884		645.417	189.75		645.417	161.797		645.417	134.136		645.417	207.228		645.417	154.49		645.417	191.597		645.417	260.688		645.417	182.891		645.417	223.379		645.417	242.103		645.417	222.388
645.5	273.503		645.5	188.021		645.5	185.937		645.5	210.681		645.5	234.935		645.5	207.524		645.5	222.024		645.5	297.127		645.5	251.646		645.5	249.855		645.5	256.033		645.5	264.74
645.583	268.25		645.583	204.623		645.583	197.282		645.583	255.84		645.583	219.887		645.583	198.12		645.583	244.055		645.583	286.767		645.583	255.291		645.583	262.899		645.583	258.118		645.583	234.388
645.667	265.125		645.667	201.474		645.667	213.612		645.667	267.854		645.667	194.1		645.667	177.479		645.667	233.31		645.667	240.019		645.667	244.892		645.667	245.623		645.667	216.99		645.667	189.997
645.75	221.004		645.75	189.396		645.75	183.005		645.75	259.979		645.75	178.113		645.75	182.787		645.75	172.745		645.75	217.667		645.75	217.039		645.75	189.19		645.75	188.813		645.75	153.331
645.833	193.061		645.833	153.048		645.833	127.076		645.833	231.829		645.833	145.503		645.833	164.825		645.833	130.393		645.833	169.531		645.833	156.369		645.833	140.563		645.833	147.352		645.833	123.589
645.917	177.471		645.917	139.863		645.917	107.186		645.917	202.404		645.917	105.717		645.917	111.601		645.917	102.578		645.917	107.981		645.917	113.411		645.917	113.028		645.917	92.8616		645.917	88.9428
646	125.735		646	93.6733		646	92.2874		646	152.552		646	90.4672		646	75.0735		646	55.6573		646	87.0736		646	88.5442		646	93.8622		646	74.0374		646	66.4674
646.083	98.3184		646.083	69.1796		646.083	63.0318		646.083	134.112		646.083	77.4387		646.083	60.4019		646.083	45.4611		646.083	91.3652		646.083	56.4056		646.083	79.8112		646.083	89.5475		646.083	62.5497
646.167	96.7296		646.167	80.5078		646.167	57.9645		646.167	107.277		646.167	92.5617		646.167	61.4408		646.167	70.8145		646.167	104.05		646.167	69.9728		646.167	87.3961		646.167	103.24		646.167	73.7415
646.25	120.97		646.25	102.038		646.25	87.2441		646.25	95.494		646.25	125.915		646.25	83.0705		646.25	108.983		646.25	117.742		646.25	105.771		646.25	133.956		646.25	125.514		646.25	111.626
646.333	150.015		646.333	140.828		646.333	116.705		646.333	119.054		646.333	167.903		646.333	107.217		646.333	135.109		646.333	195.732		646.333	148.157		646.333	159.137		646.333	129.523		646.333	142.087
646.417	193.645		646.417	157.49		646.417	150.237		646.417	191.829		646.417	205.065		646.417	122.98		646.417	197.9		646.417	269.821		646.417	179.418		646.417	166.219		646.417	157.234		646.417	178.728
646.5	201.517		646.5	161.544		646.5	180.899		646.5	219.771		646.5	220.25		646.5	160.438		646.5	243.844		646.5	306.541		646.5	218.016		646.5	185.63		646.5	211.943		646.5	205.353
646.583	213.849		646.583	191.61		646.583	184.414		646.583	187.653		646.583	212.974		646.583	157.065		646.583	245.328		646.583	318.217		646.583	233.333		646.583	189.19		646.583	235.552		646.583	209.627
646.667	234.649		646.667	188.803		646.667	135.385		646.667	175.948		646.667	212.998		646.667	154.722		646.667	220.241		646.667	271.893		646.667	190.999		646.667	179.544		646.667	221.424		646.667	202.729
646.75	209.564		646.75	143.227		646.75	108.253		646.75	182.176		646.75	180.284		646.75	173.081		646.75	166.715		646.75	215.073		646.75	156.627		646.75	160.541		646.75	195.264		646.75	164.37
646.833	164.587		646.833	94.8318		646.833	90.5141		646.833	171.01		646.833	134.14		646.833	137.328		646.833	126.645		646.833	161.797		646.833	141.837		646.833	125.406		646.833	158.232		646.833	118.418
646.917	125.111		646.917	80.7514		646.917	78.5373		646.917	183.432		646.917	102.546		646.917	89.6426		646.917	106.032		646.917	114.723		646.917	123.952		646.917	100.887		646.917	91.9894		646.917	88.0977
647	105.901		647	80.9188		647	71.773		647	157.12		647	92.677		647	63.4281		647	83.2177		647	110.37		647	94.399		647	85.9916		647	82.7476		647	80.6185
647.083	115.533		647.083	93.2825		647.083	72.6553		647.083	92.564		647.083	86.4904		647.083	58.6658		647.083	74.5127		647.083	141.194		647.083	86.0015		647.083	78.8727		647.083	91.4636		647.083	62.9317
647.167	132.745		647.167	117.099		647.167	83.2333		647.167	104.279		647.167	110.394		647.167	58.8292		647.167	87.939		647.167	154.93		647.167	110.299		647.167	110.137		647.167	107.635		647.167	87.9618
647.25	175.784		647.25	138.865		647.25	109.254		647.25	187.05		647.25	159.118		647.25	100.354		647.25	140.488		647.25	168.337		647.25	142.342		647.25	157.362		647.25	127.92		647.25	137.029
647.333	246.182		647.333	184.971		647.333	154.5		647.333	177.706		647.333	225.569		647.333	171.238		647.333	218.527		647.333	230.234		647.333	201.008		647.333	216.154		647.333	188.597		647.333	193.087
647.417	344.078		647.417	269.408		647.417	188.367		647.417	227.114		647.417	293.532		647.417	230.893		647.417	301.321		647.417	267.458		647.417	258.904		647.417	259.096		647.417	270.527		647.417	244.211
647.5	374.063		647.5	367.44		647.5	238.401		647.5	266.326		647.5	308.289		647.5	238.646		647.5	328.776		647.5	315.759		647.5	285.763		647.5	266.437		647.5	310.646		647.5	267.469
647.583	349.131		647.583	389.171		647.583	242.113		647.583	256.881		647.583	275.924		647.583	238.164		647.583	322.486		647.583	320.715		647.583	274.802		647.583	266.604		647.583	300.975		647.583	292.284
647.667	311.95		647.667	312.659		647.667	220.392		647.667	259.663		647.667	267.591		647.667	206.976		647.667	327.029		647.667	299.252		647.667	259.033		647.667	243.471		647.667	276.187		647.667	302.205
647.75	229.986		647.75	231.26		647.75	196.823		647.75	245.435		647.75	246.235		647.75	173.929		647.75	244.582		647.75	226.358		647.75	230.137		647.75	198.477		647.75	237.149		647.75	225.537
647.833	187.9		647.833	166.872		647.833	149.787		647.833	177		647.833	203.047		647.833	138.54		647.833	179.643		647.833	157.71		647.833	172.641		647.833	182.243		647.833	173.036		647.833	163.053
647.917	145.229		647.917	120.588		647.917	110.546		647.917	116.231		647.917	149.435		647.917	95.9103		647.917	105.862		647.917	96.5094		647.917	122.136		647.917	124.909		647.917	114.635		647.917	113.943
648	113.619		648	106.356		648	80.6783		648	104.435		648	110.887		648	65.0027		648	71.5369		648	91.7274		648	81.3653		648	83.5544		648	76.4569		648	84.9366
648.083	83.5889		648.083	100.801		648.083	56.952		648.083	87.1223		648.083	85.3985		648.083	68.3803		648.083	58.7401		648.083	137.251		648.083	73.9935		648.083	74.4606		648.083	72.7758		648.083	72.395
648.167	88.0923		648.167	107.878		648.167	62.154		648.167	58.0602		648.167	107.434		648.167	106.982		648.167	74.5982		648.167	174.489		648.167	88.8724		648.167	76.463		648.167	84.7046		648.167	91.3499
648.25	142.527		648.25	151.213		648.25	91.2308		648.25	91.0092		648.25	151.999		648.25	137.141		648.25	131.723		648.25	218.321		648.25	130.278		648.25	106.388		648.25	128.578		648.25	110.267
648.333	178.888		648.333	182.373		648.333	138.849		648.333	185.279		648.333	203.717		648.333	140.615		648.333	180.329		648.333	264.916		648.333	200.758		648.333	155.787		648.333	158.698		648.333	143.077
648.417	265.162		648.417	215.793		648.417	191.372		648.417	226.421		648.417	240.455		648.417	170.492		648.417	226.726		648.417	271.797		648.417	220.041		648.417	189.805		648.417	205.478		648.417	178.97
648.5	263.895		648.5	253.045		648.5	234.932		648.5	212.915		648.5	276.484		648.5	204.739		648.5	247.976		648.5	270.85		648.5	229.676		648.5	210.426		648.5	245.843		648.5	195.845
648.583	254.726		648.583	255.921		648.583	225.837		648.583	204.9		648.583	264.241		648.583	211.039		648.583	244.574		648.583	265.612		648.583	233.617		648.583	246.682		648.583	251.763		648.583	188.64
648.667	210.128		648.667	244.595		648.667	182.841		648.667	163.294		648.667	222.822		648.667	177.155		648.667	207.363		648.667	218.825		648.667	206.772		648.667	211.132		648.667	217.692		648.667	177.555
648.75	139.977		648.75	236.39		648.75	144.748		648.75	132.904		648.75	151.001		648.75	154.416		648.75	155.955		648.75	172.764		648.75	160.69		648.75	147.763		648.75	166.474		648.75	153.588
648.833	110.441		648.833	145.907		648.833	111.868		648.833	117.164		648.833	97.1995		648.833	133.45		648.833	120.405		648.833	136.421		648.833	113.168		648.833	113.988		648.833	113.458		648.833	120.374
648.917	106.059		648.917	87.3353		648.917	84.4053		648.917	92.8672		648.917	70.7967		648.917	93.8328		648.917	101.5		648.917	87.9424		648.917	80.049		648.917	87.2276		648.917	78.4988		648.917	95.419
649	72.8259		649	56.6637		649	72.2412		649	101.286		649	55.9544		649	66.0822		649	76.6455		649	90.148		649	59.6863		649	69.7627		649	69.9735		649	78.8166
649.083	60.1828		649.083	49.8534		649.083	82.9997		649.083	90.8152		649.083	50.1346		649.083	54.3951		649.083	80.5006		649.083	115.333		649.083	48.3183		649.083	74.739		649.083	76.9084		649.083	87.8905
649.167	96.5367		649.167	85.5224		649.167	84.8115		649.167	66.5492		649.167	57.7402		649.167	62.3068		649.167	121.416		649.167	132.697		649.167	62.8374		649.167	93.8479		649.167	81.7818		649.167	84.9053
649.25	138.287		649.25	105.515		649.25	108.628		649.25	91.1098		649.25	118.802		649.25	82.0206		649.25	153.376		649.25	169.946		649.25	106.583		649.25	119.825		649.25	137.73		649.25	109.867
649.333	175.891		649.333	132.457		649.333	139.652		649.333	107.168		649.333	182.546		649.333	137.131		649.333	170.197		649.333	238.559		649.333	174.079		649.333	145.04		649.333	212.144		649.333	168.341
649.417	232.948		649.417	196.345		649.417	163.555		649.417	130.366		649.417	226.556		649.417	189.39		649.417	214.589		649.417	270.047		649.417	213.737		649.417	196.425		649.417	240.912		649.417	206.643
649.5	255.981		649.5	218.438		649.5	191.611		649.5	195.183		649.5	256.277		649.5	226.458		649.5	220.875		649.5	298.368		649.5	233.911		649.5	255.239		649.5	267.257		649.5	214.986
649.583	225.834		649.583	198.769		649.583	209.264		649.583	224.613		649.583	246.481		649.583	227.619		649.583	216.775		649.583	282.313		649.583	226.645		649.583	268.458		649.583	268.095		649.583	220.304
649.667	188.446		649.667	187.175		649.667	181.383		649.667	242.465		649.667	221.129		649.667	199.491		649.667	219.993		649.667	237.268		649.667	210.435		649.667	224.44		649.667	223.142		649.667	209.122
649.75	156.227		649.75	176.509		649.75	132.398		649.75	242.421		649.75	172.269		649.75	160.703		649.75	152.547		649.75	182.925		649.75	183.329		649.75	151.526		649.75	165.779		649.75	174.161
649.833	130.733		649.833	117.339		649.833	107.296		649.833	225.79		649.833	133.776		649.833	121.067		649.833	87.237		649.833	134.747		649.833	136.631		649.833	98.646		649.833	110.171		649.833	110.078
649.917	102.945		649.917	79.5653		649.917	90.8753		649.917	137.241		649.917	104.21		649.917	73.3113		649.917	70.2221		649.917	94.988		649.917	85.9217		649.917	76.9254		649.917	79.6208		649.917	73.8479
650	78.2773		650	71.0888		650	72.198		650	84.6189		650	80.6851		650	60.8845		650	62.2305		650	79.903		650	69.7978		650	70.4635		650	77.4309		650	68.4809
650.083	70.0427		650.083	79.6567		650.083	67.6232		650.083	97.7024		650.083	67.4492		650.083	75.6092		650.083	55.716		650.083	87.1621		650.083	73.6671		650.083	63.3423		650.083	72.2926		650.083	63.6368
650.167	107.062		650.167	84.5771		650.167	90.2451		650.167	103.422		650.167	80.3369		650.167	76.6541		650.167	60.681		650.167	104.419		650.167	93.2263		650.167	79.1219		650.167	83.2933		650.167	67.4895
650.25	148.173		650.25	112.253		650.25	103.19		650.25	100.649		650.25	108.121		650.25	121.527		650.25	109.074		650.25	132.228		650.25	118.23		650.25	107.472		650.25	120.814		650.25	94.7495
650.333	148.316		650.333	153.805		650.333	126.571		650.333	82.0831		650.333	133.568		650.333	196.624		650.333	158.788		650.333	184.293		650.333	165.217		650.333	170.348		650.333	173.533		650.333	132.886
650.417	212.941		650.417	163.876		650.417	173.122		650.417	92.2189		650.417	192.546		650.417	251.195		650.417	177.056		650.417	231.163		650.417	215.641		650.417	210.889		650.417	193.377		650.417	164.62
650.5	249.91		650.5	211.162		650.5	204.543		650.5	166.233		650.5	243.135		650.5	208.456		650.5	180.612		650.5	258.287		650.5	228.228		650.5	238.744		650.5	255.659		650.5	197.305
650.583	284.579		650.583	233.797		650.583	218.128		650.583	182.559		650.583	219.235		650.583	171.909		650.583	206.097		650.583	262.501		650.583	225.108		650.583	257.683		650.583	255.336		650.583	213.347
650.667	294.818		650.667	273.304		650.667	190.807		650.667	174.738		650.667	199.678		650.667	151.747		650.667	223.95		650.667	243.844		650.667	220.454		650.667	232.617		650.667	194.615		650.667	191.555
650.75	224.842		650.75	251.99		650.75	160.48		650.75	142.22		650.75	181.976		650.75	155.819		650.75	166.373		650.75	213.988		650.75	173.803		650.75	179.389		650.75	160.62		650.75	149.22
650.833	156.105		650.833	191.711		650.833	149.007		650.833	97.6186		650.833	146.208		650.833	148.075		650.833	121.135		650.833	193.673		650.833	118.422		650.833	127.923		650.833	137.393		650.833	118.997
650.917	136.715		650.917	160.433		650.917	121.198		650.917	93.0968		650.917	130.96		650.917	123.034		650.917	103.103		650.917	158.932		650.917	70.6912		650.917	86.1052		650.917	96.9205		650.917	99.6074
651	100.142		651	112.479		651	71.9396		651	64.0479		651	95.1607		651	113.757		651	81.3012		651	137.524		651	65.3695		651	76.4335		651	81.0105		651	98.7946
651.083	60.2577		651.083	72.3365		651.083	64.1993		651.083	65.4113		651.083	73.4953		651.083	105.923		651.083	84.2797		651.083	129.999		651.083	67.1245		651.083	82.6489		651.083	70.3946		651.083	83.0358
651.167	87.0402		651.167	63.9913		651.167	80.0978		651.167	121.363		651.167	93.2273		651.167	105.242		651.167	110.154		651.167	145.122		651.167	94.7751		651.167	91.6088		651.167	90.9845		651.167	87.3653
651.25	150.91		651.25	96.7752		651.25	98.2664		651.25	184.331		651.25	124.685		651.25	120.05		651.25	135.056		651.25	185.994		651.25	152.223		651.25	101.035		651.25	121.915		651.25	107.955
651.333	156.708		651.333	135.745		651.333	135.227		651.333	248.176		651.333	156.403		651.333	130.616		651.333	164.953		651.333	214.68		651.333	206.518		651.333	121.089		651.333	168.031		651.333	149.652
651.417	178.136		651.417	164.357		651.417	159.052		651.417	217.285		651.417	207.828		651.417	168.163		651.417	216.846		651.417	247.412		651.417	241.526		651.417	221.521		651.417	234.726		651.417	198.62
651.5	193.478		651.5	211.408		651.5	178.878		651.5	185.367		651.5	239.037		651.5	224.231		651.5	229.556		651.5	260.552		651.5	263.354		651.5	308.411		651.5	271.671		651.5	215.446
651.583	203.754		651.583	227.668		651.583	198.301		651.583	186.136		651.583	228.511		651.583	264.446		651.583	217.525		651.583	268.554		651.583	283.488		651.583	315.296		651.583	277.115		651.583	217.722
651.667	220.856		651.667	213.052		651.667	184.45		651.667	219.669		651.667	203.065		651.667	224.735		651.667	211.754		651.667	242.952		651.667	245.936		651.667	283.438		651.667	288.816		651.667	213.846
651.75	204.392		651.75	178.357		651.75	155.608		651.75	169.49		651.75	158.902		651.75	185.249		651.75	195.941		651.75	219.276		651.75	205.85		651.75	240.239		651.75	223.049		651.75	176.323
651.833	158.838		651.833	114.503		651.833	143.89		651.833	109.593		651.833	116.897		651.833	173.698		651.833	139.198		651.833	174.98		651.833	165.531		651.833	170.725		651.833	149.392		651.833	122.55
651.917	103.893		651.917	83.684		651.917	111.105		651.917	96.0536		651.917	87.4902		651.917	129.999		651.917	106.364		651.917	115.39		651.917	104.273		651.917	120.162		651.917	85.6775		651.917	83.2224
652	70.629		652	70.7062		652	62.9724		652	94.1301		652	64.35		652	85.654		652	81.9944		652	94.7606		652	60.1103		652	79.2601		652	63.7122		652	71.8441
652.083	58.3224		652.083	81.0443		652.083	54.8492		652.083	101.142		652.083	63.7295		652.083	81.8654		652.083	74.1568		652.083	106.97		652.083	52.1394		652.083	71.8248		652.083	56.9864		652.083	85.0265
652.167	80.5177		652.167	87.0341		652.167	68.6674		652.167	92.29		652.167	76.0876		652.167	93.1196		652.167	81.1075		652.167	92.2115		652.167	59.959		652.167	80.323		652.167	52.8869		652.167	82.7869
652.25	89.4745		652.25	86.3786		652.25	82.3954		652.25	85.1154		652.25	96.8401		652.25	97.2225		652.25	84.6446		652.25	99.7593		652.25	70.6563		652.25	105.768		652.25	75.269		652.25	90.9336
652.333	113.104		652.333	111.044		652.333	104.784		652.333	103.273		652.333	132.374		652.333	105.931		652.333	113.834		652.333	142.166		652.333	136.973		652.333	134.898		652.333	121.844		652.333	103.634
652.417	187.353		652.417	133.668		652.417	121.179		652.417	125.231		652.417	211.932		652.417	136.592		652.417	153.385		652.417	182.997		652.417	214.404		652.417	157.5		652.417	151.295		652.417	122.4
652.5	201.393		652.5	161.985		652.5	124.409		652.5	151.431		652.5	232.471		652.5	175.607		652.5	161.467		652.5	215.913		652.5	217.33		652.5	179.154		652.5	170.92		652.5	166.735
652.583	223.047		652.583	188.121		652.583	133.843		652.583	185.339		652.583	225.927		652.583	189.421		652.583	151.962		652.583	222.395		652.583	189.381		652.583	216.855		652.583	183.89		652.583	181.646
652.667	218.01		652.667	172.01		652.667	146.435		652.667	146.842		652.667	200.281		652.667	165.691		652.667	159.771		652.667	206.448		652.667	167.164		652.667	224.391		652.667	173.291		652.667	190.372
652.75	174.788		652.75	160.811		652.75	150.175		652.75	127.407		652.75	147.992		652.75	147.722		652.75	155.104		652.75	175.6		652.75	150.205		652.75	183.726		652.75	160.529		652.75	167.333
652.833	128.403		652.833	106.072		652.833	124.251		652.833	105.421		652.833	109.981		652.833	130.517		652.833	123.356		652.833	165.578		652.833	127.363		652.833	137.12		652.833	145.072		652.833	126.703
652.917	88.1467		652.917	86.1629		652.917	95.1106		652.917	92.933		652.917	93.0607		652.917	96.5032		652.917	101.98		652.917	143.234		652.917	100.628		652.917	95.4545		652.917	113.052		652.917	82.432
653	57.6511		653	75.8042		653	88.5282		653	78.5563		653	85.0293		653	81.6101		653	73.1577		653	119.867		653	96.7587		653	76.6849		653	62.6051		653	66.2988
653.083	57.1285		653.083	65.0443		653.083	64.3995		653.083	85.8966		653.083	85.8179		653.083	66.8677		653.083	68.6672		653.083	110.711		653.083	85.9125		653.083	67.1952		653.083	39.0228		653.083	74.618
653.167	103.429		653.167	66.2345		653.167	79.8599		653.167	88.2712		653.167	103.412		653.167	71.6115		653.167	71.1193		653.167	117.858		653.167	69.5788		653.167	78.8497		653.167	56.5195		653.167	103.001
653.25	139.684		653.25	107.19		653.25	100.244		653.25	115.675		653.25	113.791		653.25	103.337		653.25	105.716		653.25	161.514		653.25	106.222		653.25	109.501		653.25	119.254		653.25	130.525
653.333	158.593		653.333	143.09		653.333	150.071		653.333	138.505		653.333	151.254		653.333	145.014		653.333	173.994		653.333	195.371		653.333	162.499		653.333	167.389		653.333	178.158		653.333	146.226
653.417	201.092		653.417	169.191		653.417	181.753		653.417	131.454		653.417	215.807		653.417	166.324		653.417	245.501		653.417	214.486		653.417	192.294		653.417	218.562		653.417	211.673		653.417	194.167
653.5	217.114		653.5	199.606		653.5	187.688		653.5	174.316		653.5	228.503		653.5	179.178		653.5	267.705		653.5	243.053		653.5	227.897		653.5	226.113		653.5	252.739		653.5	222.111
653.583	230.926		653.583	205.115		653.583	209.094		653.583	201.099		653.583	254.633		653.583	210.363		653.583	267.944		653.583	258.78		653.583	256.49		653.583	200.238		653.583	250.603		653.583	200.767
653.667	224.176		653.667	204.073		653.667	197.31		653.667	165.882		653.667	263.489		653.667	199.325		653.667	241.361		653.667	216.844		653.667	220.133		653.667	185.392		653.667	251.745		653.667	194.24
653.75	205.702		653.75	179.641		653.75	153.842		653.75	117.48		653.75	206.296		653.75	157.605		653.75	186.919		653.75	154.053		653.75	193.187		653.75	163.615		653.75	219.979		653.75	147.679
653.833	157.289		653.833	146.508		653.833	128.291		653.833	106.867		653.833	134.96		653.833	104.265		653.833	125.099		653.833	113.307		653.833	137.327		653.833	125.757		653.833	165.714		653.833	102.165
653.917	106.066		653.917	108.256		653.917	103.63		653.917	91.3426		653.917	87.6014		653.917	62.3235		653.917	96.3506		653.917	89.4447		653.917	91.518		653.917	94.3906		653.917	113.559		653.917	66.5666
654	62.682		654	78.8913		654	64.7786		654	87.7179		654	62.5038		654	56.9305		654	86.0841		654	70.1773		654	66.5005		654	66.5408		654	79.0568		654	53.2716
654.083	56.4529		654.083	68.4458		654.083	62.5606		654.083	92.6452		654.083	71.9725		654.083	63.4699		654.083	82.3597		654.083	68.4702		654.083	60.1334		654.083	63.289		654.083	72.8763		654.083	55.6536
654.167	81.2816		654.167	71.5668		654.167	77.4374		654.167	81.6262		654.167	108.947		654.167	61.5606		654.167	105.646		654.167	90.3583		654.167	71.8227		654.167	68.4631		654.167	67.61		654.167	76.4346
654.25	110.234		654.25	84.4482		654.25	75.1325		654.25	75.3127		654.25	149.996		654.25	83.6895		654.25	141.137		654.25	137.099		654.25	102.486		654.25	94.8796		654.25	121.388		654.25	91.1647
654.333	128.875		654.333	99.6661		654.333	113.281		654.333	115.191		654.333	169.472		654.333	121.624		654.333	166.447		654.333	154.816		654.333	118.774		654.333	117.703		654.333	167.246		654.333	114.379
654.417	157.843		654.417	140.265		654.417	158.632		654.417	184.442		654.417	170.01		654.417	137.447		654.417	204.747		654.417	202.89		654.417	151.099		654.417	151.166		654.417	168.873		654.417	137.6
654.5	191.393		654.5	178.049		654.5	160.959		654.5	175.028		654.5	189.885		654.5	134.445		654.5	195.834		654.5	219.012		654.5	160.608		654.5	185.308		654.5	220.581		654.5	145.422
654.583	199.609		654.583	176.76		654.583	158.086		654.583	156.88		654.583	208.461		654.583	142.176		654.583	185.7		654.583	210.593		654.583	195.502		654.583	192.033		654.583	236.498		654.583	136.261
654.667	175.817		654.667	178.807		654.667	143.65		654.667	125.642		654.667	202.318		654.667	126.055		654.667	140.121		654.667	167.484		654.667	161.396		654.667	163.891		654.667	175.954		654.667	117.349
654.75	138.292		654.75	129.693		654.75	102.231		654.75	137.191		654.75	167.036		654.75	95.8833		654.75	119.685		654.75	120.926		654.75	121.716		654.75	122.306		654.75	138.177		654.75	115.758
654.833	108.946		654.833	93.8049		654.833	83.745		654.833	125.521		654.833	125.221		654.833	84.0803		654.833	99.5009		654.833	100.796		654.833	101.471		654.833	104.526		654.833	111.51		654.833	88.8909
654.917	83.5508		654.917	70.5255		654.917	87.7631		654.917	116.219		654.917	85.2906		654.917	76.7779		654.917	72.2843		654.917	88.7654		654.917	70.1833		654.917	93.2661		654.917	84.8222		654.917	54.9001
655	66.6792		655	70.5873		655	75.0266		655	87.2318		655	77.2555		655	63.6278		655	65.7529		655	75.0822		655	62.8419		655	69.2774		655	75.1859		655	44.4987
655.083	66.4635		655.083	80.7626		655.083	54.3768		655.083	73.1662		655.083	91.1939		655.083	63.5407		655.083	70.4416		655.083	85.8429		655.083	78.4767		655.083	57.1364		655.083	68.6296		655.083	58.5822
655.167	94.5895		655.167	77.9342		655.167	61.077		655.167	68.7615		655.167	125.215		655.167	84.8772		655.167	68.1867		655.167	111.456		655.167	82.7156		655.167	70.2405		655.167	78.2568		655.167	63.5925
655.25	102.855		655.25	78.7416		655.25	87.4186		655.25	74.921		655.25	165.279		655.25	122.007		655.25	88.0603		655.25	119.679		655.25	102.535		655.25	129.701		655.25	117.785		655.25	91.2464
655.333	137.352		655.333	104.836		655.333	116.099		655.333	103.773		655.333	170.933		655.333	125.636		655.333	151.906		655.333	163.478		655.333	125.282		655.333	161.338		655.333	173.724		655.333	136.55
655.417	189.287		655.417	138.961		655.417	146.084		655.417	155.592		655.417	167.092		655.417	123.711		655.417	174.489		655.417	223.635		655.417	173.197		655.417	191.401		655.417	213.955		655.417	168.347
655.5	230.305		655.5	190.768		655.5	160.983		655.5	150.196		655.5	195.709		655.5	135.852		655.5	183.762		655.5	269.383		655.5	201.447		655.5	223.552		655.5	217.518		655.5	181.701
655.583	223.451		655.583	201.994		655.583	200.958		655.583	159.763		655.583	222.494		655.583	182.902		655.583	208.423		655.583	303.361		655.583	215.53		655.583	234.786		655.583	225.991		655.583	172.629
655.667	235.35		655.667	205.902		655.667	190.745		655.667	218.388		655.667	230.186		655.667	164.388		655.667	193.462		655.667	257.712		655.667	214.212		655.667	195.288		655.667	253.049		655.667	170.193
655.75	195.399		655.75	162.596		655.75	152.391		655.75	217.39		655.75	191.696		655.75	123.491		655.75	129.66		655.75	192.589		655.75	185.441		655.75	153.659		655.75	236.401		655.75	152.803
655.833	147.24		655.833	116.162		655.833	131.872		655.833	201.802		655.833	125.647		655.833	113.216		655.833	87.8546		655.833	142.37		655.833	142.499		655.833	129.812		655.833	171.119		655.833	103.698
655.917	109.828		655.917	91.4662		655.917	99.6113		655.917	144.954		655.917	99.8366		655.917	77.5553		655.917	67.5518		655.917	100.708		655.917	92.9439		655.917	80.652		655.917	117.481		655.917	79.3443
656	85.7863		656	69.3647		656	58.1751		656	101.325		656	90.419		656	53.6584		656	50.0608		656	77.5543		656	63.0153		656	69.1907		656	81.7164		656	77.5263
656.083	99.6271		656.083	56.6289		656.083	46.5378		656.083	95.204		656.083	82.383		656.083	53.2856		656.083	62.522		656.083	66.3875		656.083	54.8615		656.083	69.6483		656.083	65.9115		656.083	81.3007
656.167	119.113		656.167	82.381		656.167	56.2739		656.167	79.6664		656.167	82.7357		656.167	68.062		656.167	92.0984		656.167	90.7099		656.167	63.0309		656.167	94.2626		656.167	107.514		656.167	70.1364
656.25	161.867		656.25	109.775		656.25	59.1353		656.25	114.12		656.25	112.392		656.25	106.862		656.25	95.548		656.25	151.873		656.25	98.9047		656.25	126.102		656.25	144.953		656.25	106.953
656.333	199.569		656.333	127.187		656.333	73.6958		656.333	150.291		656.333	131.309		656.333	133.539		656.333	114.606		656.333	207.146		656.333	160.377		656.333	165.244		656.333	182.843		656.333	161.318
656.417	256.384		656.417	174.621		656.417	141.093		656.417	202.238		656.417	200.356		656.417	155.883		656.417	194.188		656.417	216.07		656.417	192.611		656.417	194.706		656.417	255.233		656.417	196.855
656.5	271.844		656.5	222.133		656.5	200.173		656.5	243.083		656.5	298.651		656.5	183.174		656.5	251.667		656.5	239.275		656.5	242.299		656.5	208.91		656.5	275.722		656.5	233.012
656.583	296.119		656.583	205.933		656.583	225.541		656.583	223.894		656.583	294.479		656.583	180.757		656.583	211.71		656.583	249.387		656.583	249.771		656.583	247.714		656.583	242.169		656.583	219.553
656.667	294.853		656.667	191.576		656.667	200.065		656.667	187.081		656.667	217.597		656.667	168.66		656.667	179.612		656.667	250.459		656.667	213.423		656.667	252.923		656.667	231.626		656.667	173.245
656.75	248.375		656.75	171.828		656.75	176.5		656.75	224.699		656.75	190.254		656.75	160.049		656.75	172.672		656.75	206.598		656.75	181.342		656.75	220.732		656.75	205.188		656.75	154.94
656.833	179.977		656.833	136.889		656.833	146.876		656.833	225.89		656.833	152.905		656.833	142.411		656.833	126.876		656.833	148.418		656.833	144.096		656.833	149.827		656.833	136.958		656.833	158.561
656.917	133.563		656.917	108.037		656.917	99.3007		656.917	185.7		656.917	114.537		656.917	101.443		656.917	94.9301		656.917	120.734		656.917	109.515		656.917	90.4401		656.917	88.126		656.917	128.981
657	112.918		657	73.9831		657	77.6207		657	143.417		657	105.659		657	77.593		657	59.3216		657	103.534		657	92.1717		657	82.23		657	63.3912		657	90.2669
657.083	97.1494		657.083	50.9458		657.083	76.7275		657.083	127.121		657.083	100.542		657.083	72.8999		657.083	50.5837		657.083	107.76		657.083	89.7456		657.083	82.2386		657.083	69.6691		657.083	77.7305
657.167	100.554		657.167	74.5208		657.167	74.4611		657.167	103.177		657.167	105.893		657.167	75.7893		657.167	89.2807		657.167	117.643		657.167	92.007		657.167	93.5844		657.167	87.9397		657.167	78.9931
657.25	140.574		657.25	104.423		657.25	89.1086		657.25	88.3003		657.25	135.717		657.25	92.0851		657.25	149.974		657.25	105.762		657.25	113.445		657.25	115.228		657.25	94.9186		657.25	73.3673
657.333	220.718		657.333	163.806		657.333	126.871		657.333	114.092		657.333	188.344		657.333	151.02		657.333	172.543		657.333	168.965		657.333	148.256		657.333	144.366		657.333	137.49		657.333	133.648
657.417	259.075		657.417	193.117		657.417	171.17		657.417	176.443		657.417	264.366		657.417	183.016		657.417	181.865		657.417	236.575		657.417	181.955		657.417	199.912		657.417	202.447		657.417	184.591
657.5	276.265		657.5	252.874		657.5	226.246		657.5	244.986		657.5	245.883		657.5	180.207		657.5	180.914		657.5	255.612		657.5	204.866		657.5	228.251		657.5	232.593		657.5	195.487
657.583	289.663		657.583	226.605		657.583	245.112		657.583	211.207		657.583	264.36		657.583	182.25		657.583	179.776		657.583	275.091		657.583	228.628		657.583	231.305		657.583	224.578		657.583	199.518
657.667	280.365		657.667	187.646		657.667	208.313		657.667	178.589		657.667	244.295		657.667	148.859		657.667	166.767		657.667	236.917		657.667	212.282		657.667	215.159		657.667	226.258		657.667	207.191
657.75	231.638		657.75	149.724		657.75	179.337		657.75	132.686		657.75	194.109		657.75	127.385		657.75	123.702		657.75	192.761		657.75	140.972		657.75	160.455		657.75	195.238		657.75	167.731
657.833	182.347		657.833	96.7843		657.833	151.285		657.833	88.3126		657.833	167.313		657.833	119.646		657.833	91.1075		657.833	165.11		657.833	100.524		657.833	111.449		657.833	136.96		657.833	128.863
657.917	109.9		657.917	83.0558		657.917	119.158		657.917	75.6183		657.917	119.003		657.917	85.2465		657.917	91.8344		657.917	127.156		657.917	74.4626		657.917	86.0143		657.917	94.6599		657.917	103.669
658	108.985		658	94.0569		658	81.6572		658	101.269		658	94.3093		658	69.9046		658	85.7771		658	108.714		658	61.1126		658	64.1017		658	70.0511		658	72.9708
658.083	109.107		658.083	88.6578		658.083	63.2879		658.083	102.126		658.083	106.083		658.083	98.0798		658.083	53.254		658.083	92.8047		658.083	60.2935		658.083	48.5996		658.083	55.3421		658.083	58.7031
658.167	104.7		658.167	84.5535		658.167	76.2856		658.167	127.102		658.167	127.192		658.167	99.599		658.167	64.5126		658.167	98.4912		658.167	77.0805		658.167	63.7211		658.167	66.4818		658.167	76.4465
658.25	132.121		658.25	113.373		658.25	97.4577		658.25	156.536		658.25	151.337		658.25	127.163		658.25	97.0065		658.25	142.527		658.25	98.9157		658.25	103.695		658.25	99.8582		658.25	103.223
658.333	177.328		658.333	153.577		658.333	125.738		658.333	181.66		658.333	210.521		658.333	182.461		658.333	144.026		658.333	204.589		658.333	131.741		658.333	166.174		658.333	163.12		658.333	140.026
658.417	284.806		658.417	207.816		658.417	194.205		658.417	283.292		658.417	285.627		658.417	227.075		658.417	236.083		658.417	226.068		658.417	163.304		658.417	193.934		658.417	211.959		658.417	195.477
658.5	336.096		658.5	251.874		658.5	262.012		658.5	354.705		658.5	343.567		658.5	231.22		658.5	286.407		658.5	311.256		658.5	227.509		658.5	245.096		658.5	227.67		658.5	240.948
658.583	396.517		658.583	284.896		658.583	305.633		658.583	443.622		658.583	381.073		658.583	236.958		658.583	289.234		658.583	365.649		658.583	263.108		658.583	279.017		658.583	242.162		658.583	265.043
658.667	418.76		658.667	341.567		658.667	283.292		658.667	495.215		658.667	409.823		658.667	239.746		658.667	302.551		658.667	384.53		658.667	267.309		658.667	233.546		658.667	224.119		658.667	232.069
658.75	370.466		658.75	363.663		658.75	237.351		658.75	503.374		658.75	349.334		658.75	244.952		658.75	270.661		658.75	330.852		658.75	229.795		658.75	194.135		658.75	198.84		658.75	203.397
658.833	290.899		658.833	277.418		658.833	207.532		658.833	482.973		658.833	295.799		658.833	235.496		658.833	208.045		658.833	257.43		658.833	180.765		658.833	173.404		658.833	205.826		658.833	185.581
658.917	215.864		658.917	184.801		658.917	172.907		658.917	383.119		658.917	239.912		658.917	208.392		658.917	160.901		658.917	228.673		658.917	141.705		658.917	124.432		658.917	165.823		658.917	159.287
659	144.882		659	126.193		659	115.427		659	319.138		659	170.311		659	168.035		659	141.151		659	188.927		659	110.476		659	92.3042		659	107.39		659	114.587
659.083	128.522		659.083	118.395		659.083	73.2743		659.083	237.838		659.083	143.475		659.083	126.833		659.083	117.952		659.083	137.819		659.083	88.2295		659.083	94.519		659.083	86.584		659.083	82.614
659.167	112.251		659.167	108.512		659.167	76.9878		659.167	144.6		659.167	118.34		659.167	101.46		659.167	106.207		659.167	135.437		659.167	102.063		659.167	114.384		659.167	93.3847		659.167	80.1391
659.25	119.289		659.25	94.4361		659.25	95.5812		659.25	169.248		659.25	118.182		659.25	115.815		659.25	128.67		659.25	158.54		659.25	115.309		659.25	129.988		659.25	110.352		659.25	90.5204
659.333	172.977		659.333	113.275		659.333	115.629		659.333	189.377		659.333	155.844		659.333	151.086		659.333	157.426		659.333	211.612		659.333	140.642		659.333	147.679		659.333	157.817		659.333	140.863
659.417	215.473		659.417	160.678		659.417	139.957		659.417	208.966		659.417	208.071		659.417	191.761		659.417	200.991		659.417	247.413		659.417	166.908		659.417	193.881		659.417	209.234		659.417	185.915
659.5	211.393		659.5	236.825		659.5	163.557		659.5	310.549		659.5	257.062		659.5	193.24		659.5	230.799		659.5	253.851		659.5	206.711		659.5	218.272		659.5	231.329		659.5	185.985
659.583	254.398		659.583	277.082		659.583	182.315		659.583	372.356		659.583	277.251		659.583	217.71		659.583	218.723		659.583	248.282		659.583	240.116		659.583	234.196		659.583	236.019		659.583	183.744
659.667	290.41		659.667	305.282		659.667	204.622		659.667	361.415		659.667	283.201		659.667	247.299		659.667	237.696		659.667	230.148		659.667	197.852		659.667	212.256		659.667	227.99		659.667	188.203
659.75	263.528		659.75	263.281		659.75	188.786		659.75	345.053		659.75	258.565		659.75	230.1		659.75	203.246		659.75	225.357		659.75	158.839		659.75	178.575		659.75	210.59		659.75	167.853
659.833	232.924		659.833	213.084		659.833	143.923		659.833	328.749		659.833	199.541		659.833	177.618		659.833	149.185		659.833	198.482		659.833	141.783		659.833	136.362		659.833	173.337		659.833	151.522
659.917	164.578		659.917	180.002		659.917	114.859		659.917	269.335		659.917	160.965		659.917	129.978		659.917	111.831		659.917	158.395		659.917	122.107		659.917	102.332		659.917	124.776		659.917	118.194
660	130.456		660	128.094		660	96.9145		660	176.465		660	122.777		660	89.6455		660	71.4086		660	146.596		660	90.4983		660	85.7402		660	87.8642		660	68.8185
660.083	110.898		660.083	79.7581		660.083	75.9882		660.083	115.26		660.083	96.6488		660.083	62.1831		660.083	65.903		660.083	123.591		660.083	74.3171		660.083	70.5854		660.083	81.1732		660.083	55.2188
660.167	112.208		660.167	91.7475		660.167	78.9738		660.167	106.878		660.167	100.64		660.167	79.3949		660.167	79.823		660.167	111.537		660.167	80.5372		660.167	77.8846		660.167	85.568		660.167	69.6237
660.25	127.229		660.25	115.947		660.25	96.8769		660.25	116.212		660.25	123.163		660.25	110.649		660.25	122.406		660.25	156.527		660.25	115.394		660.25	121.542		660.25	110.522		660.25	126.51
660.333	157.431		660.333	146.936		660.333	134.841		660.333	166.251		660.333	146.659		660.333	136.645		660.333	142.748		660.333	210.54		660.333	164.05		660.333	146.696		660.333	160.7		660.333	173.166
660.417	207.118		660.417	193.575		660.417	172.878		660.417	164.497		660.417	227.205		660.417	183.282		660.417	174.189		660.417	270.841		660.417	174.519		660.417	181.675		660.417	205.903		660.417	192.409
660.5	230.502		660.5	225.272		660.5	199.812		660.5	204.901		660.5	286.439		660.5	204.242		660.5	219.139		660.5	312.623		660.5	214.282		660.5	220.616		660.5	226.377		660.5	198.227
660.583	261.899		660.583	249.051		660.583	231.607		660.583	251.005		660.583	305.815		660.583	226.975		660.583	236.114		660.583	308.629		660.583	230.549		660.583	227.551		660.583	237.701		660.583	207.016
660.667	288.269		660.667	228.685		660.667	231.559		660.667	290.502		660.667	319.384		660.667	233.536		660.667	206.223		660.667	269.427		660.667	215.248		660.667	198.095		660.667	230.246		660.667	191.99
660.75	256.567		660.75	214.377		660.75	187.171		660.75	286.235		660.75	266.297		660.75	217.273		660.75	179.713		660.75	259.827		660.75	193.376		660.75	174.563		660.75	197.142		660.75	160.756
660.833	197.821		660.833	169.67		660.833	147.69		660.833	282.359		660.833	209.656		660.833	168.619		660.833	158.854		660.833	209.716		660.833	164.535		660.833	141.37		660.833	141.189		660.833	125.177
660.917	135.248		660.917	132.73		660.917	118.561		660.917	245.51		660.917	153.689		660.917	126.471		660.917	143.209		660.917	143.341		660.917	119.212		660.917	105.176		660.917	104.867		660.917	101.54
661	97.6555		661	89.8156		661	91.5145		661	193.789		661	98.6286		661	104.477		661	108.976		661	101.908		661	85.932		661	91.3437		661	88.6562		661	85.0263
661.083	74.0008		661.083	61.4093		661.083	75.0374		661.083	135.196		661.083	90.4554		661.083	84.9616		661.083	91.2353		661.083	99.8061		661.083	81.1886		661.083	94.4547		661.083	87.7239		661.083	76.1222
661.167	70.0573		661.167	68.4917		661.167	86.1381		661.167	116.054		661.167	107.139		661.167	68.0447		661.167	114.726		661.167	102.877		661.167	95.2052		661.167	95.2343		661.167	73.7276		661.167	87.6417
661.25	91.6038		661.25	110.885		661.25	106.865		661.25	133.395		661.25	134.122		661.25	76.9227		661.25	127.204		661.25	127.857		661.25	115.63		661.25	119.385		661.25	116.15		661.25	116.408
661.333	138.607		661.333	160.029		661.333	110.548		661.333	147.12		661.333	167.463		661.333	134.662		661.333	140.611		661.333	185.041		661.333	149.256		661.333	179.135		661.333	209.851		661.333	156.052
661.417	211.195		661.417	213.752		661.417	152.585		661.417	205.224		661.417	226.182		661.417	166.894		661.417	189.163		661.417	217.337		661.417	164.969		661.417	223.499		661.417	235.233		661.417	212.494
661.5	254.108		661.5	293.979		661.5	204.071		661.5	293.585		661.5	255.929		661.5	162.527		661.5	220.288		661.5	228.184		661.5	202.753		661.5	267.213		661.5	259.927		661.5	249.363
661.583	275.864		661.583	283.758		661.583	200.141		661.583	257.286		661.583	239.472		661.583	180.63		661.583	223.544		661.583	294.341		661.583	243.343		661.583	270.243		661.583	294.801		661.583	235.509
661.667	262.706		661.667	244.041		661.667	174.553		661.667	208.946		661.667	221.621		661.667	164.523		661.667	237.021		661.667	301.298		661.667	239.443		661.667	236.341		661.667	281.655		661.667	207.903
661.75	197.513		661.75	208.028		661.75	138.961		661.75	251.821		661.75	205.452		661.75	157.063		661.75	183.232		661.75	227.858		661.75	200.761		661.75	184.41		661.75	209.165		661.75	155.776
661.833	151.258		661.833	145.908		661.833	105.347		661.833	229.588		661.833	160.771		661.833	139.876		661.833	151.264		661.833	169.058		661.833	149.793		661.833	139.826		661.833	144.666		661.833	114.835
661.917	130.694		661.917	113.453		661.917	101.297		661.917	189.281		661.917	103.337		661.917	125.476		661.917	116.622		661.917	120.587		661.917	119.392		661.917	101.559		661.917	84.4163		661.917	94.0563
662	104.841		662	112.96		662	106.034		662	154.658		662	73.7227		662	103.718		662	69.8703		662	93.0134		662	92.0939		662	71.5408		662	63.2023		662	67.6783
662.083	96.1063		662.083	96.0034		662.083	79.3884		662.083	111.601		662.083	89.0273		662.083	88.4653		662.083	64.1711		662.083	108.707		662.083	75.3384		662.083	55.8327		662.083	55.2294		662.083	55.652
662.167	132.111		662.167	87.758		662.167	66.9418		662.167	90.26		662.167	111.874		662.167	103.154		662.167	99.797		662.167	116.26		662.167	65.2078		662.167	56.9195		662.167	71.4675		662.167	67.097
662.25	144.823		662.25	114.803		662.25	82.0737		662.25	120.046		662.25	127.073		662.25	112.162		662.25	116.235		662.25	130.963		662.25	75.5381		662.25	71.6678		662.25	102.44		662.25	92.6473
662.333	160.967		662.333	142.49		662.333	92.9643		662.333	154.712		662.333	159.612		662.333	130.947		662.333	167.954		662.333	151.101		662.333	105.919		662.333	99.2185		662.333	135.378		662.333	115.032
662.417	201.397		662.417	174.636		662.417	116.29		662.417	186.834		662.417	177.663		662.417	161.871		662.417	208.278		662.417	183.532		662.417	138.931		662.417	148.502		662.417	192.234		662.417	152.436
662.5	238.504		662.5	224.395		662.5	161.437		662.5	226.277		662.5	229.915		662.5	165.917		662.5	210.207		662.5	217.516		662.5	171.741		662.5	193.738		662.5	224.504		662.5	201.436
662.583	267.488		662.583	253.404		662.583	178.481		662.583	254.304		662.583	234.955		662.583	172.199		662.583	212.776		662.583	254.784		662.583	187.264		662.583	223.578		662.583	235.145		662.583	214.906
662.667	244.257		662.667	267.397		662.667	166.39		662.667	260.867		662.667	225.401		662.667	208.847		662.667	211.117		662.667	249.016		662.667	190.763		662.667	195.977		662.667	225.231		662.667	208.247
662.75	158.585		662.75	213.128		662.75	159.115		662.75	223.099		662.75	177.886		662.75	204.522		662.75	184.778		662.75	197.455		662.75	170.554		662.75	162.843		662.75	193.425		662.75	170.142
662.833	139.206		662.833	183.892		662.833	150.672		662.833	207.155		662.833	145.753		662.833	158.122		662.833	132.928		662.833	168.364		662.833	140.696		662.833	141.581		662.833	157.902		662.833	138.124
662.917	132.358		662.917	132.453		662.917	111.885		662.917	196.379		662.917	131.918		662.917	113.77		662.917	110.101		662.917	144.613		662.917	109.862		662.917	111.177		662.917	133.787		662.917	98.0535
663	95.7402		663	74.4128		663	72.6801		663	128.161		663	110.112		663	88.7031		663	87.9824		663	122.369		663	86.6829		663	85.4343		663	83.7055		663	56.2609
663.083	93.4056		663.083	75.4173		663.083	70.4066		663.083	103.58		663.083	90.0391		663.083	70.8161		663.083	62.6008		663.083	113.285		663.083	74.7353		663.083	98.1567		663.083	61.3501		663.083	49.8791
663.167	119.03		663.167	84.1256		663.167	96.4133		663.167	114.818		663.167	89.8595		663.167	84.4257		663.167	77.8063		663.167	111.642		663.167	87.0959		663.167	108.884		663.167	105.184		663.167	62.6656
663.25	143.867		663.25	101.11		663.25	101.587		663.25	123.786		663.25	124.839		663.25	120.89		663.25	136.493		663.25	137.433		663.25	128.348		663.25	141.866		663.25	144.07		663.25	89.4729
663.333	179.218		663.333	125.478		663.333	132.514		663.333	151.893		663.333	165.515		663.333	163.804		663.333	181.731		663.333	181.727		663.333	168.373		663.333	196.803		663.333	153.928		663.333	161.593
663.417	215.112		663.417	168.759		663.417	155.206		663.417	250.573		663.417	209.859		663.417	182.624		663.417	224.835		663.417	228.527		663.417	210.044		663.417	240.37		663.417	229.384		663.417	184.338
663.5	259.239		663.5	191.604		663.5	186.032		663.5	218.16		663.5	249.345		663.5	196.495		663.5	231.258		663.5	276.647		663.5	236.117		663.5	259.116		663.5	273.028		663.5	203.832
663.583	269.103		663.583	172.242		663.583	219.816		663.583	178.207		663.583	269.011		663.583	179.466		663.583	219.809		663.583	302.888		663.583	223.467		663.583	247.781		663.583	294.876		663.583	218.037
663.667	245.356		663.667	198.515		663.667	207.829		663.667	161.098		663.667	243.943		663.667	160.368		663.667	219.898		663.667	259.001		663.667	222.778		663.667	238.073		663.667	291.232		663.667	205.228
663.75	199.346		663.75	199.321		663.75	157.654		663.75	157.854		663.75	188.128		663.75	152.781		663.75	181.285		663.75	197.807		663.75	218.383		663.75	200.759		663.75	224.494		663.75	167.976
663.833	159.142		663.833	160.006		663.833	131.782		663.833	132.875		663.833	140.717		663.833	120.308		663.833	131.67		663.833	146.36		663.833	166.051		663.833	152.063		663.833	145.434		663.833	111.408
663.917	145.332		663.917	143.114		663.917	121.382		663.917	128.188		663.917	116.195		663.917	100.735		663.917	102.154		663.917	114.748		663.917	103.262		663.917	102.534		663.917	94.3803		663.917	91.9592
664	108.877		664	136.62		664	102.648		664	107.65		664	87.1615		664	86.5224		664	71.8855		664	99.2824		664	71.2466		664	83.4944		664	64.5628		664	79.2054
664.083	93.6994		664.083	109.235		664.083	91.9012		664.083	122.301		664.083	82.6016		664.083	78.9155		664.083	77.5002		664.083	91.4726		664.083	71.3984		664.083	98.8856		664.083	53.1391		664.083	91.9385
664.167	122.911		664.167	115.824		664.167	91.2336		664.167	170.587		664.167	103.319		664.167	94.2408		664.167	91.7448		664.167	136.05		664.167	95.3279		664.167	94.0255		664.167	77.8578		664.167	91.8733
664.25	175.669		664.25	162.031		664.25	113.775		664.25	235.928		664.25	159.046		664.25	102.755		664.25	132.861		664.25	180.158		664.25	121.584		664.25	116.639		664.25	112.608		664.25	94.275
664.333	253.26		664.333	218.293		664.333	159.095		664.333	292.481		664.333	257.374		664.333	147.119		664.333	157.307		664.333	220.792		664.333	165.535		664.333	151.584		664.333	169.129		664.333	143.653
664.417	327.249		664.417	276.221		664.417	191.485		664.417	417.855		664.417	353.803		664.417	183.722		664.417	214.753		664.417	276.257		664.417	226.946		664.417	217.671		664.417	228.589		664.417	217.948
664.5	400.368		664.5	306.21		664.5	230.099		664.5	597.598		664.5	357.678		664.5	241.534		664.5	256.228		664.5	328.172		664.5	250.6		664.5	290.991		664.5	280.441		664.5	237.601
664.583	473.837		664.583	346.911		664.583	267.673		664.583	522.315		664.583	353.87		664.583	281.336		664.583	298.14		664.583	341.632		664.583	265.311		664.583	307.667		664.583	315.633		664.583	269.642
664.667	486.213		664.667	368.232		664.667	261.793		664.667	421.786		664.667	423.1		664.667	284.807		664.667	309.782		664.667	307.547		664.667	274.288		664.667	299.514		664.667	330.862		664.667	290.438
664.75	407.399		664.75	354.286		664.75	242.899		664.75	416.012		664.75	398.245		664.75	235.32		664.75	242.944		664.75	294.523		664.75	270.397		664.75	287.566		664.75	320.924		664.75	253.626
664.833	335.585		664.833	274.148		664.833	208.268		664.833	367.913		664.833	305.095		664.833	200.494		664.833	190.335		664.833	278.78		664.833	228.81		664.833	264.289		664.833	246.161		664.833	207.772
664.917	264.845		664.917	212.453		664.917	179.48		664.917	312.944		664.917	234.253		664.917	171.689		664.917	175.483		664.917	212.314		664.917	162.18		664.917	204.48		664.917	160.695		664.917	175.628
665	215.279		665	175.012		665	158.792		665	231.973		665	171.601		665	132.587		665	159.14		665	151.135		665	137.14		665	134.606		665	116.227		665	142.04
665.083	192.49		665.083	143.885		665.083	130.498		665.083	181.94		665.083	128.358		665.083	103.39		665.083	122.028		665.083	137.785		665.083	146.703		665.083	117.45		665.083	113.699		665.083	140.902
665.167	175.64		665.167	116.872		665.167	127.651		665.167	213.82		665.167	133.728		665.167	102.546		665.167	138.678		665.167	195.546		665.167	143.984		665.167	148.549		665.167	142.479		665.167	154.9
665.25	223.656		665.25	133.859		665.25	165.853		665.25	230.453		665.25	188.843		665.25	111.824		665.25	168.554		665.25	224.28		665.25	165.609		665.25	173.729		665.25	158.54		665.25	168.339
665.333	265.276		665.333	173.729		665.333	208.786		665.333	287.773		665.333	241.287		665.333	151.145		665.333	201.454		665.333	246.596		665.333	224.762		665.333	211.104		665.333	193.01		665.333	209.932
665.417	317.929		665.417	195.734		665.417	271.996		665.417	329.688		665.417	295.907		665.417	193.734		665.417	267.186		665.417	303.233		665.417	290.412		665.417	251.116		665.417	252.73		665.417	250.884
665.5	350.605		665.5	231.261		665.5	264.355		665.5	410.975		665.5	302.482		665.5	258.027		665.5	280.697		665.5	385.862		665.5	311.814		665.5	277.849		665.5	317.29		665.5	275.316
665.583	371.692		665.583	260.903		665.583	233.766		665.583	412.526		665.583	306.543		665.583	288.951		665.583	291.863		665.583	437.804		665.583	308.05		665.583	313.486		665.583	333.749		665.583	266.832
665.667	364.006		665.667	300.479		665.667	190.001		665.667	320.662		665.667	295.881		665.667	249.856		665.667	259.45		665.667	357.515		665.667	311.946		665.667	281.995		665.667	299.741		665.667	238.539
665.75	287.439		665.75	297.922		665.75	155.604		665.75	242.734		665.75	268.881		665.75	223.185		665.75	183.576		665.75	235.957		665.75	264.191		665.75	246.891		665.75	246.611		665.75	204.674
665.833	197.406		665.833	216.083		665.833	142.179		665.833	166.88		665.833	197.867		665.833	184.087		665.833	131.705		665.833	166.982		665.833	194.153		665.833	217.993		665.833	165.152		665.833	159.028
665.917	149.874		665.917	138.983		665.917	125.844		665.917	128.558		665.917	142.865		665.917	140.159		665.917	91.5295		665.917	133.81		665.917	141.465		665.917	152.174		665.917	109.334		665.917	121.442
666	116.954		666	93.9721		666	81.037		666	100.312		666	116.761		666	110.654		666	78.4908		666	106.74		666	101.659		666	87.1367		666	75.4403		666	96.7499
666.083	86.55		666.083	65.1477		666.083	55.6857		666.083	95.6738		666.083	104.559		666.083	100.081		666.083	90.6358		666.083	90.7855		666.083	73.259		666.083	61.9628		666.083	57.8088		666.083	88.0006
666.167	86.3772		666.167	66.2347		666.167	61.1584		666.167	93.667		666.167	112.475		666.167	100.001		666.167	94.852		666.167	98.7623		666.167	60.6835		666.167	77.3256		666.167	58.0009		666.167	75.6814
666.25	111.394		666.25	87.8976		666.25	82.334		666.25	119.89		666.25	143.337		666.25	124.303		666.25	98.6835		666.25	126.233		666.25	95.2503		666.25	105.378		666.25	87.7819		666.25	92.4181
666.333	146.116		666.333	97.9339		666.333	130.285		666.333	146.499		666.333	193.535		666.333	148.038		666.333	137.466		666.333	149.678		666.333	163.754		666.333	142.954		666.333	135.808		666.333	130.493
666.417	215.072		666.417	125.188		666.417	167.069		666.417	174.411		666.417	246.268		666.417	159.994		666.417	200.226		666.417	189.908		666.417	220.265		666.417	209.892		666.417	195.467		666.417	166.563
666.5	267.715		666.5	190.1		666.5	180.435		666.5	197.413		666.5	256.001		666.5	175.194		666.5	239.902		666.5	265.726		666.5	239.838		666.5	248.738		666.5	269.23		666.5	203.96
666.583	269.281		666.583	253.448		666.583	200.02		666.583	219.939		666.583	237.722		666.583	233.387		666.583	246.19		666.583	307.857		666.583	232.961		666.583	224.061		666.583	263.838		666.583	224.275
666.667	257.451		666.667	296.885		666.667	213.139		666.667	254.137		666.667	260.535		666.667	250.828		666.667	235.786		666.667	291.582		666.667	238.886		666.667	212.986		666.667	215.999		666.667	210.483
666.75	254.013		666.75	258.876		666.75	168.415		666.75	292.316		666.75	243.627		666.75	178.971		666.75	218.231		666.75	226.141		666.75	209.935		666.75	194.264		666.75	223.835		666.75	176.709
666.833	252.369		666.833	199.746		666.833	123.886		666.833	243.289		666.833	201.295		666.833	145.071		666.833	186.107		666.833	168.703		666.833	155.219		666.833	167.959		666.833	196.653		666.833	157.021
666.917	189.471		666.917	161.117		666.917	111.128		666.917	203.426		666.917	169.215		666.917	137.773		666.917	148.098		666.917	145.062		666.917	109.083		666.917	147.183		666.917	150.261		666.917	119.471
667	128.321		667	139.253		667	88.7862		667	154.386		667	140.339		667	127.609		667	111.195		667	128.951		667	98.1841		667	100.13		667	111.397		667	83.4274
667.083	112.527		667.083	112.335		667.083	78.3017		667.083	128.728		667.083	114.885		667.083	98.2501		667.083	113.223		667.083	127.267		667.083	94.0508		667.083	81.4922		667.083	107.245		667.083	86.6663
667.167	120.057		667.167	105.086		667.167	92.4752		667.167	124.414		667.167	119.108		667.167	83.0713		667.167	126.336		667.167	158.057		667.167	122.75		667.167	118.889		667.167	114.959		667.167	123.394
667.25	163.168		667.25	136.517		667.25	112.12		667.25	122.084		667.25	158.367		667.25	96.6517		667.25	140.995		667.25	176.663		667.25	157.647		667.25	188.007		667.25	140.434		667.25	163.532
667.333	206.977		667.333	174.003		667.333	148.754		667.333	169.733		667.333	205.914		667.333	162.473		667.333	191.616		667.333	229.356		667.333	191.145		667.333	223.692		667.333	184.318		667.333	164.247
667.417	227.784		667.417	204.078		667.417	165.63		667.417	208.653		667.417	268.544		667.417	242.218		667.417	256.049		667.417	279.302		667.417	259.771		667.417	255.117		667.417	235.953		667.417	196.062
667.5	266.864		667.5	246.145		667.5	198.01		667.5	245.088		667.5	292.885		667.5	246.084		667.5	283.489		667.5	317.918		667.5	294.797		667.5	265.313		667.5	257.182		667.5	246.872
667.583	332.94		667.583	262.51		667.583	247.95		667.583	216.652		667.583	270.584		667.583	253.107		667.583	282.725		667.583	351.164		667.583	293.003		667.583	270.475		667.583	266.718		667.583	290.205
667.667	326.791		667.667	247.806		667.667	271.292		667.667	198.685		667.667	255.628		667.667	223.534		667.667	266.609		667.667	315.118		667.667	270.093		667.667	258.985		667.667	252.486		667.667	252.859
667.75	270.645		667.75	221.917		667.75	256.458		667.75	191.864		667.75	236.134		667.75	202.432		667.75	209.741		667.75	251.985		667.75	238.456		667.75	215.55		667.75	226.358		667.75	212.656
667.833	218.654		667.833	179.467		667.833	203.368		667.833	200.941		667.833	203.331		667.833	180.455		667.833	184.62		667.833	189.14		667.833	182.837		667.833	198.312		667.833	171.757		667.833	173.589
667.917	175.098		667.917	146.22		667.917	155.181		667.917	199.649		667.917	181.303		667.917	126.352		667.917	164.192		667.917	130.011		667.917	127.986		667.917	149.055		667.917	154.337		667.917	129.402
668	139.693		668	130.376		668	118.05		668	201.215		668	146.15		668	97.6129		668	115.112		668	82.3297		668	90.2815		668	87.2566		668	118.997		668	109.977
668.083	116		668.083	104.792		668.083	89.7663		668.083	167.33		668.083	139.872		668.083	81.604		668.083	93.0152		668.083	72.2203		668.083	72.4251		668.083	71.3559		668.083	87.5395		668.083	84.7875
668.167	101.259		668.167	99.0607		668.167	78.5208		668.167	143.762		668.167	129.744		668.167	78.6107		668.167	104.572		668.167	103.011		668.167	83.961		668.167	79.2505		668.167	88.5942		668.167	84.4536
668.25	118.188		668.25	119.188		668.25	87.1781		668.25	106.897		668.25	117.975		668.25	96.5342		668.25	110.237		668.25	136.037		668.25	106.984		668.25	113.164		668.25	102.563		668.25	93.3295
668.333	150.685		668.333	140.405		668.333	96.4717		668.333	103.048		668.333	133.571		668.333	114.898		668.333	131.069		668.333	168.275		668.333	127.336		668.333	141.917		668.333	117.305		668.333	103.582
668.417	178.774		668.417	189.436		668.417	112.066		668.417	144.881		668.417	203.92		668.417	128.236		668.417	139.278		668.417	213.509		668.417	163.228		668.417	178.699		668.417	174.185		668.417	136.61
668.5	180.972		668.5	223.863		668.5	135.036		668.5	186.052		668.5	230.925		668.5	161.578		668.5	154.912		668.5	259.618		668.5	199.976		668.5	215.778		668.5	224.793		668.5	164.413
668.583	225.145		668.583	233.06		668.583	159.489		668.583	203.085		668.583	243.411		668.583	198.533		668.583	160.283		668.583	278.58		668.583	217.324		668.583	216.827		668.583	252.64		668.583	172.53
668.667	227.761		668.667	224.441		668.667	180.438		668.667	167.414		668.667	230.798		668.667	201.232		668.667	149.634		668.667	234.594		668.667	213.476		668.667	199.939		668.667	200.289		668.667	179.272
668.75	166.642		668.75	180.572		668.75	161.149		668.75	174.042		668.75	187.844		668.75	153.376		668.75	137.536		668.75	186.964		668.75	190.202		668.75	163.029		668.75	160.232		668.75	157.635
668.833	131.438		668.833	118.842		668.833	140.049		668.833	128.015		668.833	163.446		668.833	131.831		668.833	116.605		668.833	142.475		668.833	139.247		668.833	111.764		668.833	139.315		668.833	106.449
668.917	126.503		668.917	90.6408		668.917	105.774		668.917	85.6274		668.917	143.098		668.917	135.616		668.917	91.8491		668.917	125.785		668.917	94.1699		668.917	73.0283		668.917	97.328		668.917	83.2623
669	99.7916		669	86.2271		669	73.1838		669	91.4723		669	109.905		669	103.636		669	79.2987		669	102.056		669	88.8116		669	84.9055		669	82.738		669	75.3765
669.083	84.9228		669.083	82.5022		669.083	63.0161		669.083	107.112		669.083	89.5549		669.083	69.373		669.083	80.6148		669.083	70.8066		669.083	88.6617		669.083	82.9758		669.083	78.5975		669.083	79.3011
669.167	88.4339		669.167	84.9812		669.167	55.6553		669.167	155.595		669.167	107.181		669.167	71.7517		669.167	75.5627		669.167	90.2793		669.167	81.7421		669.167	93.6771		669.167	80.5305		669.167	93.7098
669.25	101.705		669.25	92.9928		669.25	71.444		669.25	153.438		669.25	117.696		669.25	82.2589		669.25	71.2352		669.25	132.321		669.25	110.902		669.25	121.449		669.25	109.558		669.25	110.971
669.333	129.095		669.333	140.144		669.333	97.6767		669.333	135.436		669.333	128.393		669.333	100.995		669.333	95.0546		669.333	161.67		669.333	150.917		669.333	149.486		669.333	141.121		669.333	118.817
669.417	169.819		669.417	201.3		669.417	110.535		669.417	136.654		669.417	171.526		669.417	125.231		669.417	131.443		669.417	190.3		669.417	181.625		669.417	160.195		669.417	173.945		669.417	168.034
669.5	198.965		669.5	180.475		669.5	139.184		669.5	159.782		669.5	207.979		669.5	160.815		669.5	173.134		669.5	231.176		669.5	176.064		669.5	178.352		669.5	211.613		669.5	229.677
669.583	218.393		669.583	182.279		669.583	146.442		669.583	150.594		669.583	219.383		669.583	189.457		669.583	233.187		669.583	265.72		669.583	186.355		669.583	190.239		669.583	213.244		669.583	223.232
669.667	199.248		669.667	180.675		669.667	152.514		669.667	170.636		669.667	246.553		669.667	174.917		669.667	210.493		669.667	233.196		669.667	191.139		669.667	182.035		669.667	207.915		669.667	183.296
669.75	187.372		669.75	177.352		669.75	132.71		669.75	172.052		669.75	188.453		669.75	142.198		669.75	148.356		669.75	179.031		669.75	160.704		669.75	154.094		669.75	174.231		669.75	158.702
669.833	167.515		669.833	134.931		669.833	101.118		669.833	135.615		669.833	118.878		669.833	115.479		669.833	117.075		669.833	143.903		669.833	111.876		669.833	123.529		669.833	120.901		669.833	129.237
669.917	119.487		669.917	98.711		669.917	73.0327		669.917	115.612		669.917	86.4449		669.917	79.4689		669.917	88.1462		669.917	124.618		669.917	83.6775		669.917	97.1938		669.917	96.3243		669.917	92.9693
670	82.4046		670	68.0567		670	68.7074		670	110.038		670	68.7836		670	62.7957		670	62.7045		670	91.3841		670	76.6382		670	75.0731		670	78.9058		670	67.3995
670.083	74.3845		670.083	34.9155		670.083	69.6747		670.083	80.2336		670.083	67.683		670.083	55.1333		670.083	50.9595		670.083	77.3424		670.083	69.6639		670.083	63.4702		670.083	65.1289		670.083	55.0964
670.167	93.4755		670.167	57.0616		670.167	63.8869		670.167	63.0971		670.167	103.939		670.167	71.3171		670.167	58.3577		670.167	110.128		670.167	70.2432		670.167	74.9411		670.167	58.8774		670.167	63.0591
670.25	108.426		670.25	103.067		670.25	79.0496		670.25	85.2877		670.25	136.542		670.25	76.0303		670.25	99.9262		670.25	137.736		670.25	83.5529		670.25	92.3311		670.25	84.8493		670.25	85.4357
670.333	131.662		670.333	121.846		670.333	130.046		670.333	126.654		670.333	141.493		670.333	89.1533		670.333	127.706		670.333	162.116		670.333	104.544		670.333	108.181		670.333	123.495		670.333	108.981
670.417	168.114		670.417	123.175		670.417	177.697		670.417	158.143		670.417	186.658		670.417	123.71		670.417	159.706		670.417	195.868		670.417	150.654		670.417	155.31		670.417	159.033		670.417	122.901
670.5	181.611		670.5	156.349		670.5	188.282		670.5	195.369		670.5	225.301		670.5	173.108		670.5	194.451		670.5	237.169		670.5	176.719		670.5	190.565		670.5	222.004		670.5	152.841
670.583	222.346		670.583	217.409		670.583	206.736		670.583	202.497		670.583	302.795		670.583	195.745		670.583	223.315		670.583	256.705		670.583	190.284		670.583	203.864		670.583	266.278		670.583	165.621
670.667	244.733		670.667	232.117		670.667	224.602		670.667	178.622		670.667	326.414		670.667	217.007		670.667	191.089		670.667	264.422		670.667	182.031		670.667	202.346		670.667	239.254		670.667	176.622
670.75	229.426		670.75	230.459		670.75	205.046		670.75	143.547		670.75	262.36		670.75	212.608		670.75	146.495		670.75	228.296		670.75	144.72		670.75	179.283		670.75	190.285		670.75	154.769
670.833	208.296		670.833	213.982		670.833	154.758		670.833	138.921		670.833	200.042		670.833	167.863		670.833	130.817		670.833	175.26		670.833	127.291		670.833	109.067		670.833	139.761		670.833	103.396
670.917	147.847		670.917	136.883		670.917	118.247		670.917	122.287		670.917	159.787		670.917	125.554		670.917	123.868		670.917	145.385		670.917	109.866		670.917	64.8108		670.917	101.422		670.917	79.4739
671	93.5839		671	95.9896		671	94.9437		671	116.24		671	129.294		671	81.6103		671	104.745		671	117.032		671	87.6142		671	51.7232		671	99.0485		671	67.1379
671.083	84.2104		671.083	94.8562		671.083	77.8559		671.083	98.5903		671.083	114.211		671.083	63.4808		671.083	89.3249		671.083	100.001		671.083	80.377		671.083	65.6492		671.083	99.9417		671.083	70.8047
671.167	86.9863		671.167	93.5037		671.167	82.2353		671.167	100.021		671.167	107.302		671.167	83.6935		671.167	89.2792		671.167	97.1787		671.167	97.9715		671.167	80.7164		671.167	90.9362		671.167	89.8701
671.25	104.506		671.25	91.948		671.25	105.674		671.25	130.904		671.25	129.766		671.25	112.069		671.25	135.165		671.25	126.484		671.25	118.128		671.25	116.804		671.25	122.897		671.25	88.5682
671.333	149.506		671.333	125.654		671.333	130.837		671.333	185.137		671.333	171.268		671.333	108.542		671.333	188.653		671.333	196.222		671.333	149.842		671.333	140.604		671.333	152.273		671.333	120.687
671.417	206.523		671.417	160.79		671.417	134.105		671.417	241.098		671.417	241.895		671.417	136.667		671.417	192.413		671.417	224.262		671.417	176.037		671.417	162.106		671.417	187.538		671.417	185.033
671.5	245.244		671.5	204.158		671.5	183.763		671.5	237.543		671.5	280.402		671.5	189.747		671.5	205.111		671.5	257.374		671.5	189.519		671.5	172.619		671.5	209.56		671.5	198.143
671.583	261.611		671.583	188.488		671.583	215.432		671.583	175.901		671.583	296.018		671.583	204.515		671.583	217.644		671.583	236.941		671.583	198.086		671.583	180.517		671.583	227.728		671.583	185.771
671.667	240.532		671.667	190.514		671.667	197.438		671.667	153.961		671.667	283.899		671.667	195.438		671.667	197.921		671.667	203.398		671.667	186.329		671.667	170.912		671.667	208.893		671.667	165.563
671.75	184.676		671.75	190.491		671.75	166.969		671.75	174.419		671.75	236.019		671.75	165.191		671.75	158.508		671.75	196.892		671.75	141.3		671.75	144.837		671.75	156.277		671.75	127.354
671.833	166.315		671.833	145.449		671.833	138.304		671.833	138.281		671.833	165.616		671.833	128.824		671.833	118.121		671.833	143.572		671.833	109.54		671.833	101.829		671.833	99.1518		671.833	82.6385
671.917	129.821		671.917	101.352		671.917	109.655		671.917	141.074		671.917	132.251		671.917	106.896		671.917	95.7976		671.917	91.9729		671.917	82.1229		671.917	76.0139		671.917	68.1276		671.917	64.3494
672	89.6911		672	78.2544		672	79.915		672	112.803		672	89.5876		672	89.6668		672	56.6085		672	97.6981		672	70.1823		672	50.0492		672	48.0135		672	45.609
672.083	98.446		672.083	66.2033		672.083	73.9469		672.083	63.333		672.083	75.0289		672.083	81.1519		672.083	39.3433		672.083	93.3396		672.083	68.5035		672.083	47.0043		672.083	45.6679		672.083	46.5505
672.167	107.907		672.167	61.8582		672.167	95.0062		672.167	114.553		672.167	92.794		672.167	90.7993		672.167	52.831		672.167	73.2518		672.167	75.0006		672.167	54.2164		672.167	58.6429		672.167	66.1846
672.25	122.836		672.25	89.0996		672.25	120.294		672.25	155.317		672.25	150.233		672.25	108.64		672.25	93.5575		672.25	100.078		672.25	79.0241		672.25	88.2323		672.25	81.2021		672.25	94.2745
672.333	161.186		672.333	132.518		672.333	146.56		672.333	128.905		672.333	184.128		672.333	138.853		672.333	125.4		672.333	152.391		672.333	96.3989		672.333	123.568		672.333	118.034		672.333	123.919
672.417	186.904		672.417	166.448		672.417	165.992		672.417	124.563		672.417	205.981		672.417	159.835		672.417	171.443		672.417	208.618		672.417	127.167		672.417	174.613		672.417	179.4		672.417	161.06
672.5	220.366		672.5	188.999		672.5	195.042		672.5	187.22		672.5	237.004		672.5	191.771		672.5	179.999		672.5	262.093		672.5	209.268		672.5	225.461		672.5	219.02		672.5	184.191
672.583	267.522		672.583	236.727		672.583	179.284		672.583	237.772		672.583	256.352		672.583	207.116		672.583	232.835		672.583	285.38		672.583	241.735		672.583	218.645		672.583	225.263		672.583	220.981
672.667	238.061		672.667	253.698		672.667	192.337		672.667	220.407		672.667	265.602		672.667	225.276		672.667	249.386		672.667	257.186		672.667	228.649		672.667	203.398		672.667	224.149		672.667	214.348
672.75	230.815		672.75	248.491		672.75	198.642		672.75	215.135		672.75	252.748		672.75	217.425		672.75	182.492		672.75	200.906		672.75	191.753		672.75	173.486		672.75	207.569		672.75	162.97
672.833	219.927		672.833	209.71		672.833	159.949		672.833	176.629		672.833	218.225		672.833	195.639		672.833	146.919		672.833	153.852		672.833	136.713		672.833	151.973		672.833	178.427		672.833	129.663
672.917	174.868		672.917	177.563		672.917	142.85		672.917	136.992		672.917	168.805		672.917	148.128		672.917	96.9139		672.917	132.791		672.917	95.88		672.917	114.756		672.917	155.416		672.917	100.594
673	112.568		673	125.31		673	112.389		673	117.601		673	125.824		673	105.642		673	61.5275		673	107.869		673	98.6311		673	104.025		673	114.513		673	86.067
673.083	98.6374		673.083	100.638		673.083	82.0098		673.083	78.2437		673.083	122.474		673.083	94.6278		673.083	61.3794		673.083	99.8978		673.083	92.7216		673.083	114.16		673.083	92.7489		673.083	91.6606
673.167	132.671		673.167	110.905		673.167	94.3307		673.167	112.8		673.167	146.294		673.167	106.506		673.167	97.7053		673.167	99.1323		673.167	111.403		673.167	110.443		673.167	78.306		673.167	102.408
673.25	175.684		673.25	138.538		673.25	127.175		673.25	118.041		673.25	182.772		673.25	135.913		673.25	132.63		673.25	113.035		673.25	123.009		673.25	125.667		673.25	99.8726		673.25	125.233
673.333	201.649		673.333	187.595		673.333	150.941		673.333	161.296		673.333	197.19		673.333	157.366		673.333	155.463		673.333	191.078		673.333	148.958		673.333	187.78		673.333	139.532		673.333	158.223
673.417	237.859		673.417	269.796		673.417	165.005		673.417	214.997		673.417	222.067		673.417	154.51		673.417	187.609		673.417	232.008		673.417	180.007		673.417	239.816		673.417	181.369		673.417	197.962
673.5	266.033		673.5	278.18		673.5	215.789		673.5	236.711		673.5	257.178		673.5	219.815		673.5	250.163		673.5	256.051		673.5	195.999		673.5	243.23		673.5	225.174		673.5	222.207
673.583	278.748		673.583	284.63		673.583	220.474		673.583	254.489		673.583	316.96		673.583	277.891		673.583	275.228		673.583	248.559		673.583	213.572		673.583	242.421		673.583	253.247		673.583	228.689
673.667	301.29		673.667	305.409		673.667	196.734		673.667	250.53		673.667	303.659		673.667	240.383		673.667	220.318		673.667	259.21		673.667	238.257		673.667	254.14		673.667	231.613		673.667	184.25
673.75	276.883		673.75	282.541		673.75	186.467		673.75	222.311		673.75	218.562		673.75	182.841		673.75	186.053		673.75	268.304		673.75	216.291		673.75	204.974		673.75	208.277		673.75	146.178
673.833	226.577		673.833	215.862		673.833	147.676		673.833	191.07		673.833	156.055		673.833	148.938		673.833	152.698		673.833	207.071		673.833	178.929		673.833	144.965		673.833	197.071		673.833	120.377
673.917	163.255		673.917	166.855		673.917	102.581		673.917	133.561		673.917	131.989		673.917	125.721		673.917	120.533		673.917	151.716		673.917	142.642		673.917	101.096		673.917	155.222		673.917	91.0373
674	113.342		674	125.954		674	71.7676		674	117.451		674	118.405		674	104.934		674	96.0421		674	111.949		674	99.8585		674	87.9035		674	109.411		674	74.2724
674.083	101.371		674.083	113.119		674.083	59.899		674.083	114.635		674.083	110.7		674.083	80.7127		674.083	84.5464		674.083	75.5036		674.083	73.5389		674.083	76.7097		674.083	93.535		674.083	62.0547
674.167	118.568		674.167	103.054		674.167	76.2931		674.167	89.8351		674.167	112.985		674.167	76.2584		674.167	91.2113		674.167	75.9957		674.167	84.6276		674.167	75.3836		674.167	83.7985		674.167	82.0778
674.25	151.382		674.25	120.622		674.25	89.7137		674.25	104.984		674.25	141.095		674.25	74.5505		674.25	127.895		674.25	103.53		674.25	109.188		674.25	105.025		674.25	108.095		674.25	126.982
674.333	160.778		674.333	140.423		674.333	126.668		674.333	142.392		674.333	171.934		674.333	109.645		674.333	195.867		674.333	163.097		674.333	144.287		674.333	145.42		674.333	134.974		674.333	178.838
674.417	188.597		674.417	159.833		674.417	149.919		674.417	180.554		674.417	194.544		674.417	151.603		674.417	220.958		674.417	232.831		674.417	182.667		674.417	197.67		674.417	173.181		674.417	192.072
674.5	194.473		674.5	204.182		674.5	174.04		674.5	249.831		674.5	249.538		674.5	182.309		674.5	193.501		674.5	261.138		674.5	212.778		674.5	254.311		674.5	210.5		674.5	171.485
674.583	243.073		674.583	209.299		674.583	181.352		674.583	228.788		674.583	299.526		674.583	202.818		674.583	177.533		674.583	226.249		674.583	215.301		674.583	238.648		674.583	207.846		674.583	179.324
674.667	227.274		674.667	182.684		674.667	169.319		674.667	215.666		674.667	279.32		674.667	184.529		674.667	164.828		674.667	201.636		674.667	205.204		674.667	204.448		674.667	196.141		674.667	177.011
674.75	174.815		674.75	154.226		674.75	156.559		674.75	180.115		674.75	224.418		674.75	148.525		674.75	150.06		674.75	191.17		674.75	166.793		674.75	160.453		674.75	180.592		674.75	143.805
674.833	151.877		674.833	149.437		674.833	125.642		674.833	183.136		674.833	158.556		674.833	110.878		674.833	136.258		674.833	157.399		674.833	128.001		674.833	126.659		674.833	150.819		674.833	126.318
674.917	135.811		674.917	124.845		674.917	76.1198		674.917	177.196		674.917	100.28		674.917	81.3897		674.917	114.717		674.917	130.041		674.917	100.231		674.917	90.9999		674.917	122.693		674.917	102.428
675	131.703		675	90.2405		675	46.8283		675	114.261		675	72.9786		675	65.965		675	89.2536		675	100.218		675	75.4201		675	52.5163		675	108.087		675	71.3219
675.083	129.236		675.083	66.1269		675.083	47.094		675.083	76.8867		675.083	76.7349		675.083	57.2874		675.083	75.1368		675.083	87.8892		675.083	66.5275		675.083	49.1125		675.083	66.7628		675.083	69.7292
675.167	110.126		675.167	70.2552		675.167	55.6748		675.167	89.8257		675.167	86.8473		675.167	62.531		675.167	105.884		675.167	108.876		675.167	86.5435		675.167	87.3231		675.167	56.5886		675.167	73.4818
675.25	110.773		675.25	90.6592		675.25	69.6816		675.25	78.8377		675.25	131.402		675.25	78.9664		675.25	118.076		675.25	145.234		675.25	109.813		675.25	117.6		675.25	84.651		675.25	100.308
675.333	143.901		675.333	138.654		675.333	90.6357		675.333	98.5889		675.333	166.696		675.333	78.8351		675.333	141.525		675.333	165.678		675.333	128.855		675.333	154.332		675.333	133.257		675.333	128.577
675.417	173.218		675.417	169.109		675.417	116.192		675.417	132.781		675.417	178.041		675.417	116.3		675.417	176.485		675.417	234.26		675.417	179.847		675.417	206.736		675.417	181.532		675.417	139.92
675.5	197.22		675.5	187.743		675.5	155.188		675.5	142.911		675.5	181.862		675.5	153.15		675.5	197.653		675.5	283.067		675.5	230.601		675.5	239.789		675.5	222.002		675.5	161.91
675.583	238.938		675.583	192.784		675.583	169.138		675.583	164.775		675.583	201.591		675.583	164.826		675.583	208.707		675.583	244.564		675.583	236.398		675.583	263.018		675.583	247.92		675.583	181.739
675.667	212.023		675.667	202.026		675.667	161.904		675.667	172.126		675.667	198.164		675.667	147.875		675.667	188.234		675.667	193.476		675.667	219.796		675.667	237.765		675.667	210.844		675.667	175.948
675.75	148.595		675.75	171.146		675.75	134.823		675.75	145.642		675.75	166.475		675.75	124.41		675.75	157.718		675.75	171.099		675.75	192.32		675.75	205.208		675.75	164.735		675.75	146.649
675.833	139.299		675.833	124.286		675.833	97.3824		675.833	120.273		675.833	154.552		675.833	80.206		675.833	106.077		675.833	116.599		675.833	151.248		675.833	127.996		675.833	111.188		675.833	110.172
675.917	137.255		675.917	95.0617		675.917	72.8541		675.917	102.898		675.917	127.699		675.917	69.8947		675.917	72.5761		675.917	90.3956		675.917	123.528		675.917	81.6907		675.917	77.7457		675.917	83.7218
676	125.982		676	72.2177		676	62.1883		676	64.644		676	94.7028		676	63.4871		676	61.3858		676	78.0346		676	111.21		676	59.0794		676	66.9917		676	70.3752
676.083	105.933		676.083	74.2916		676.083	72.8012		676.083	57.1087		676.083	94.8018		676.083	55.7524		676.083	61.5273		676.083	83.8656		676.083	90.1615		676.083	63.681		676.083	65.5153		676.083	65.4874
676.167	90.0094		676.167	111.799		676.167	90.8663		676.167	71.0275		676.167	117.244		676.167	73.2546		676.167	74.8217		676.167	100.126		676.167	92.9046		676.167	78.2533		676.167	95.6167		676.167	88.8568
676.25	111.384		676.25	129.903		676.25	106.992		676.25	105.81		676.25	132.525		676.25	121.605		676.25	96.6737		676.25	153.708		676.25	123.695		676.25	102.4		676.25	153.181		676.25	121.862
676.333	176.572		676.333	160.748		676.333	141.87		676.333	160.703		676.333	169.76		676.333	133.294		676.333	152.773		676.333	221.731		676.333	151.576		676.333	154.354		676.333	193.628		676.333	161.683
676.417	211.79		676.417	233.12		676.417	171.329		676.417	209.952		676.417	243.167		676.417	141.325		676.417	195.422		676.417	272.034		676.417	191.147		676.417	202.858		676.417	237.425		676.417	197.214
676.5	229.842		676.5	248.716		676.5	168.528		676.5	252.334		676.5	276.688		676.5	182.216		676.5	185.174		676.5	336.64		676.5	195.556		676.5	218.984		676.5	258.825		676.5	221.686
676.583	267.391		676.583	198.201		676.583	172.507		676.583	261.685		676.583	261.072		676.583	190.804		676.583	204.503		676.583	346.363		676.583	187.37		676.583	222.653		676.583	241.017		676.583	219.742
676.667	242.861		676.667	165.871		676.667	191.174		676.667	198.861		676.667	212.545		676.667	159.377		676.667	193.876		676.667	254.987		676.667	157.696		676.667	194.595		676.667	237.27		676.667	158.29
676.75	213.722		676.75	134.392		676.75	185.405		676.75	158.613		676.75	156.948		676.75	143.622		676.75	144.245		676.75	190.61		676.75	136.551		676.75	159.304		676.75	175.77		676.75	121.073
676.833	182.002		676.833	97.8064		676.833	130.761		676.833	140.655		676.833	132.779		676.833	159.917		676.833	100.7		676.833	134.204		676.833	127.129		676.833	123.994		676.833	98.7234		676.833	129.405
676.917	129.957		676.917	79.3089		676.917	86.0357		676.917	92.0215		676.917	118.114		676.917	136.607		676.917	81.2275		676.917	109.224		676.917	103.854		676.917	92.8713		676.917	79.7331		676.917	110.306
677	136.575		677	80.2685		677	77.2182		677	103.845		677	96.7042		677	96.9938		677	61.4465		677	115.566		677	88.6463		677	77.5477		677	81.9687		677	89.8526
677.083	136.148		677.083	80.1459		677.083	81.514		677.083	105.21		677.083	97.0028		677.083	72.646		677.083	84.018		677.083	122.715		677.083	73.3718		677.083	79.4875		677.083	78.3605		677.083	83.1953
677.167	124.338		677.167	58.3708		677.167	92.4128		677.167	122.405		677.167	124.085		677.167	79.093		677.167	125.087		677.167	138.045		677.167	72.5254		677.167	102.287		677.167	96.1757		677.167	95.7668
677.25	135.347		677.25	79.1859		677.25	114.161		677.25	158.357		677.25	162.219		677.25	92.2442		677.25	137.824		677.25	155.204		677.25	106.395		677.25	137.355		677.25	119.112		677.25	128.176
677.333	176.176		677.333	148.674		677.333	154.871		677.333	183.173		677.333	177.678		677.333	119.132		677.333	166.597		677.333	196.658		677.333	136.586		677.333	180.292		677.333	158.157		677.333	186.434
677.417	220.083		677.417	219.997		677.417	178.55		677.417	187.322		677.417	188.859		677.417	166.647		677.417	196.872		677.417	212.892		677.417	174.672		677.417	218.654		677.417	193.674		677.417	200.959
677.5	236.079		677.5	259.459		677.5	195.245		677.5	176.716		677.5	192.518		677.5	196.666		677.5	198.508		677.5	243.836		677.5	256.331		677.5	229.678		677.5	217.324		677.5	216.933
677.583	220.812		677.583	238.797		677.583	190.947		677.583	172.136		677.583	219.699		677.583	173.683		677.583	190.624		677.583	308.928		677.583	278.353		677.583	212.455		677.583	243.045		677.583	239.1
677.667	221.84		677.667	202.453		677.667	175.687		677.667	168.327		677.667	251.425		677.667	134.07		677.667	194.035		677.667	268.743		677.667	242.319		677.667	181.775		677.667	219.426		677.667	210.042
677.75	184.828		677.75	164.796		677.75	136.889		677.75	148.692		677.75	216.28		677.75	107.224		677.75	171.259		677.75	195.878		677.75	192.444		677.75	152.384		677.75	200.037		677.75	148.111
677.833	117.715		677.833	119.426		677.833	102.177		677.833	123.325		677.833	145.263		677.833	95.3048		677.833	127.596		677.833	129.711		677.833	155.932		677.833	108.597		677.833	150.476		677.833	94.156
677.917	72.2263		677.917	83.2293		677.917	87.4308		677.917	121.393		677.917	88.3084		677.917	75.4368		677.917	108.907		677.917	101.457		677.917	128.351		677.917	78.4158		677.917	88.492		677.917	75.6564
678	86.1817		678	63.2982		678	96.2313		678	99.7124		678	64.3933		678	76.7517		678	101.133		678	81.4455		678	101.257		678	77.631		678	68.9245		678	62.4472
678.083	122.27		678.083	72.2363		678.083	83.8174		678.083	80.0152		678.083	80.0927		678.083	61.7726		678.083	86.4137		678.083	78.1585		678.083	73.554		678.083	67.8413		678.083	73.4928		678.083	65.183
678.167	148.794		678.167	99.9241		678.167	86.0182		678.167	71.8952		678.167	127.929		678.167	51.5268		678.167	93.022		678.167	78.1707		678.167	83.3434		678.167	64.8922		678.167	83.5536		678.167	99.7806
678.25	140.364		678.25	133.566		678.25	107.514		678.25	85.0548		678.25	148.122		678.25	81.7806		678.25	130.842		678.25	130.944		678.25	110.491		678.25	95.0623		678.25	127.577		678.25	150.703
678.333	173.005		678.333	161.315		678.333	132.784		678.333	135.168		678.333	183.801		678.333	115.747		678.333	194.138		678.333	184.572		678.333	151.38		678.333	149.702		678.333	177.831		678.333	174.894
678.417	241.794		678.417	188.345		678.417	166.651		678.417	194.396		678.417	260.967		678.417	139.367		678.417	247.872		678.417	234.287		678.417	210.01		678.417	222.177		678.417	224.453		678.417	213.87
678.5	282.015		678.5	227.475		678.5	204.792		678.5	272.538		678.5	292.619		678.5	175.509		678.5	262.707		678.5	291.679		678.5	274.462		678.5	293.054		678.5	286.757		678.5	269.87
678.583	297.272		678.583	257.282		678.583	233.482		678.583	346.272		678.583	291.573		678.583	245.08		678.583	243.742		678.583	286.751		678.583	315.69		678.583	306.109		678.583	300.386		678.583	250.402
678.667	340.305		678.667	287.322		678.667	237.526		678.667	358.447		678.667	299.88		678.667	233.731		678.667	190.984		678.667	252.188		678.667	275.833		678.667	264.877		678.667	276.15		678.667	191.48
678.75	345.633		678.75	305.864		678.75	241.139		678.75	323.959		678.75	253.523		678.75	204.304		678.75	167.885		678.75	233.791		678.75	203.47		678.75	247.008		678.75	241.824		678.75	154.491
678.833	257.652		678.833	288.677		678.833	225.391		678.833	233.146		678.833	224.878		678.833	170.152		678.833	146.458		678.833	183.538		678.833	185.737		678.833	196.303		678.833	186.421		678.833	117.049
678.917	191.298		678.917	216.298		678.917	165.268		678.917	237.14		678.917	235.842		678.917	142.233		678.917	109.842		678.917	133.263		678.917	162.259		678.917	152.947		678.917	132.646		678.917	82.8134
679	181.136		679	150.553		679	142.437		679	218.979		679	205.497		679	125.696		679	82.9507		679	122.719		679	111.906		679	113.289		679	100.139		679	79.5582
679.083	136.693		679.083	110.556		679.083	131.291		679.083	166.777		679.083	159.869		679.083	98.1626		679.083	94.6632		679.083	115.608		679.083	113.755		679.083	97.0306		679.083	87.124		679.083	115.748
679.167	123.648		679.167	118.962		679.167	138.644		679.167	153.888		679.167	141.677		679.167	89.8753		679.167	110.046		679.167	105.7		679.167	106.112		679.167	85.6927		679.167	108.453		679.167	117.865
679.25	142.562		679.25	126.393		679.25	150.576		679.25	168.644		679.25	155.184		679.25	125.962		679.25	146.947		679.25	146.824		679.25	121.805		679.25	138.449		679.25	132.5		679.25	116.863
679.333	199.466		679.333	161.529		679.333	181.921		679.333	191.95		679.333	205.706		679.333	168.836		679.333	193.446		679.333	222.078		679.333	163.539		679.333	217.82		679.333	169.522		679.333	149.149
679.417	254.828		679.417	207.971		679.417	256.898		679.417	248.735		679.417	279.093		679.417	217.73		679.417	244.943		679.417	267.563		679.417	193.555		679.417	258.118		679.417	239.783		679.417	222.052
679.5	282.867		679.5	239.514		679.5	282.592		679.5	283.314		679.5	294.952		679.5	237.639		679.5	239.043		679.5	280.474		679.5	224.431		679.5	271.226		679.5	282.067		679.5	279.426
679.583	311.043		679.583	276.372		679.583	278.562		679.583	286.533		679.583	289.065		679.583	252.081		679.583	222.748		679.583	282.465		679.583	266.771		679.583	263.555		679.583	280.59		679.583	297.11
679.667	270.518		679.667	295.471		679.667	286.243		679.667	350.774		679.667	282.099		679.667	260.065		679.667	221.078		679.667	287.202		679.667	309.561		679.667	258.866		679.667	271.641		679.667	252.044
679.75	235.713		679.75	261.325		679.75	276.254		679.75	348.186		679.75	239.708		679.75	257.026		679.75	216.233		679.75	240.741		679.75	264.77		679.75	222.666		679.75	239.2		679.75	192.035
679.833	204.347		679.833	236.438		679.833	212.667		679.833	245.356		679.833	193.461		679.833	181.666		679.833	185.875		679.833	194.435		679.833	187.556		679.833	165.6		679.833	174.414		679.833	145.631
679.917	159.385		679.917	186.809		679.917	171.206		679.917	191.244		679.917	151.511		679.917	134.252		679.917	140.826		679.917	138.22		679.917	135.835		679.917	112.683		679.917	119.84		679.917	119.563
680	118.925		680	118.672		680	126.254		680	139.444		680	117.921		680	120.2		680	103.002		680	98.1624		680	108.492		680	78.0969		680	100.21		680	91.8872
680.083	99.6932		680.083	82.269		680.083	84.2188		680.083	96.7715		680.083	115.559		680.083	93.1123		680.083	94.516		680.083	86.2838		680.083	100.318		680.083	75.0733		680.083	77.4765		680.083	58.2777
680.167	107.285		680.167	84.2138		680.167	96.7257		680.167	85.842		680.167	122.913		680.167	60.4411		680.167	120.244		680.167	104.361		680.167	90.7724		680.167	72.4993		680.167	111.85		680.167	69.1527
680.25	127.831		680.25	134.508		680.25	117.894		680.25	107.254		680.25	138.074		680.25	74.1461		680.25	120.215		680.25	108.903		680.25	113.007		680.25	94.5885		680.25	128.248		680.25	120.702
680.333	172.044		680.333	169.931		680.333	117.103		680.333	147.405		680.333	166.867		680.333	112.437		680.333	159.445		680.333	154.518		680.333	132.392		680.333	115.422		680.333	154.491		680.333	149.147
680.417	219.415		680.417	163.188		680.417	142.779		680.417	200.424		680.417	204.358		680.417	158.56		680.417	195.667		680.417	237.849		680.417	162.525		680.417	168.324		680.417	204.928		680.417	143.613
680.5	223.111		680.5	233.396		680.5	189.811		680.5	204.121		680.5	211.713		680.5	187.039		680.5	183.206		680.5	286.962		680.5	218.803		680.5	200.132		680.5	222.425		680.5	163.624
680.583	259.677		680.583	288.39		680.583	193.68		680.583	229.262		680.583	222.925		680.583	198.547		680.583	181.331		680.583	313.624		680.583	252.681		680.583	217.394		680.583	235.223		680.583	186.728
680.667	262.61		680.667	296.714		680.667	185.698		680.667	232.741		680.667	219.208		680.667	195.091		680.667	159.052		680.667	262.178		680.667	213.066		680.667	207.847		680.667	267.367		680.667	189.64
680.75	232.712		680.75	236.035		680.75	171.019		680.75	188.156		680.75	179.902		680.75	167.623		680.75	156.665		680.75	239.121		680.75	172.183		680.75	186.934		680.75	245.998		680.75	157.771
680.833	205.234		680.833	189.916		680.833	140.461		680.833	189.829		680.833	142.483		680.833	135.333		680.833	166.138		680.833	248.522		680.833	143.626		680.833	153.45		680.833	174.151		680.833	138.814
680.917	169.718		680.917	170.816		680.917	121.615		680.917	208.96		680.917	121.728		680.917	110.097		680.917	163.759		680.917	227.5		680.917	135.471		680.917	145.88		680.917	153.012		680.917	139.878
681	157.546		681	145.572		681	110.234		681	222.877		681	99.9382		681	102.939		681	191.493		681	271.221		681	145.626		681	175.081		681	156.726		681	163.606
681.083	193.178		681.083	142.884		681.083	126.202		681.083	242.515		681.083	115.059		681.083	106.047		681.083	211.763		681.083	403.374		681.083	204.305		681.083	246.449		681.083	194.957		681.083	247.507
681.167	270.068		681.167	174.801		681.167	190.277		681.167	342.744		681.167	191.914		681.167	125.316		681.167	357.857		681.167	627.475		681.167	314.142		681.167	404.616		681.167	303.658		681.167	410.785
681.25	336.515		681.25	236.811		681.25	266.005		681.25	458.271		681.25	298.343		681.25	198.519		681.25	576.931		681.25	930.788		681.25	541.867		681.25	612.297		681.25	471.267		681.25	631.804
681.333	456.614		681.333	313.301		681.333	326.676		681.333	542.77		681.333	394.333		681.333	281.779		681.333	787.6		681.333	1210.15		681.333	777.828		681.333	758.2		681.333	690.299		681.333	874.453
681.417	521.121		681.417	416.637		681.417	345.728		681.417	618.878		681.417	477.779		681.417	298.576		681.417	946.503		681.417	1372.23		681.417	902.787		681.417	800.753		681.417	847.55		681.417	1017.64
681.5	567.382		681.5	432.668		681.5	315.528		681.5	676.624		681.5	501.629		681.5	347.541		681.5	923.183		681.5	1350.67		681.5	906.781		681.5	747.043		681.5	915.773		681.5	1058.44
681.583	544.121		681.583	381.276		681.583	297.256		681.583	575.554		681.583	429.73		681.583	337.564		681.583	762.303		681.583	1061.94		681.583	817.383		681.583	612.466		681.583	768.96		681.583	924.851
681.667	431.331		681.667	316.72		681.667	245.273		681.667	457.46		681.667	350.171		681.667	312.956		681.667	548.922		681.667	829.929		681.667	649.322		681.667	492.051		681.667	579.12		681.667	627.944
681.75	320.022		681.75	220.741		681.75	189.067		681.75	334.439		681.75	270.195		681.75	269.413		681.75	384.645		681.75	575.103		681.75	432.639		681.75	366.646		681.75	390.693		681.75	397.538
681.833	227.34		681.833	165.789		681.833	159.589		681.833	249.602		681.833	211.56		681.833	199.384		681.833	264.159		681.833	352.835		681.833	248.076		681.833	228.623		681.833	274.842		681.833	243.127
681.917	152.646		681.917	131.588		681.917	125.178		681.917	206.694		681.917	157.724		681.917	113.066		681.917	182.247		681.917	236.815		681.917	173.1		681.917	145.787		681.917	208.168		681.917	145.015
682	142.252		682	136.846		682	92.3882		682	152.716		682	136.182		682	86.5421		682	151.467		682	208.14		682	157.333		682	116.305		682	138.27		682	91.9393
682.083	165.606		682.083	153.155		682.083	97.7759		682.083	166.662		682.083	130.551		682.083	96.6618		682.083	158.535		682.083	253.737		682.083	161.748		682.083	125.4		682.083	109.979		682.083	119.974
682.167	187.33		682.167	143.885		682.167	109.387		682.167	194.999		682.167	166.082		682.167	119.57		682.167	167.693		682.167	327.414		682.167	159.372		682.167	201.633		682.167	159.722		682.167	190.238
682.25	208.763		682.25	171.413		682.25	143.079		682.25	206.014		682.25	205.094		682.25	144.085		682.25	226.246		682.25	436.845		682.25	204.08		682.25	260.201		682.25	270.752		682.25	295.027
682.333	312.436		682.333	262.763		682.333	214.629		682.333	226.514		682.333	251.928		682.333	208.731		682.333	332.507		682.333	589.012		682.333	304.026		682.333	311.858		682.333	363.603		682.333	364.164
682.417	399.561		682.417	347.48		682.417	243.281		682.417	276.961		682.417	310.549		682.417	271.626		682.417	398.42		682.417	633.751		682.417	408.284		682.417	342.668		682.417	412.781		682.417	392.364
682.5	425.026		682.5	385.601		682.5	252.291		682.5	373.761		682.5	301.624		682.5	289.455		682.5	371.535		682.5	619.239		682.5	431.578		682.5	362.623		682.5	445.859		682.5	417.602
682.583	400.268		682.583	338.127		682.583	274.965		682.583	310.163		682.583	263.5		682.583	266.182		682.583	368.266		682.583	507.136		682.583	426.217		682.583	344.912		682.583	442.704		682.583	393.206
682.667	356.842		682.667	305.893		682.667	260.742		682.667	268.318		682.667	276.787		682.667	231.382		682.667	326.055		682.667	386.487		682.667	375.395		682.667	314.568		682.667	357.894		682.667	313.445
682.75	265.929		682.75	232.056		682.75	228.396		682.75	227.426		682.75	257.092		682.75	187.782		682.75	238.69		682.75	299.079		682.75	293.134		682.75	278.254		682.75	275.659		682.75	234.173
682.833	194.726		682.833	156.45		682.833	199.348		682.833	158.992		682.833	207.236		682.833	136.135		682.833	163.577		682.833	206.781		682.833	188.67		682.833	201.329		682.833	189.775		682.833	178.215
682.917	151.672		682.917	127.635		682.917	147.322		682.917	133.684		682.917	158.083		682.917	84.8967		682.917	115.835		682.917	158.263		682.917	138.684		682.917	136.808		682.917	123.437		682.917	139.841
683	124.486		683	104.532		683	103.838		683	124.529		683	143.718		683	68.6003		683	97.2204		683	132.734		683	114.268		683	98.6306		683	86.1377		683	98.3997
683.083	122.188		683.083	90.1828		683.083	90.97		683.083	107.633		683.083	128.939		683.083	86.9757		683.083	100.73		683.083	126.23		683.083	111.991		683.083	103.218		683.083	83.1724		683.083	100.759
683.167	140.594		683.167	91.9546		683.167	112.282		683.167	125.711		683.167	113.791		683.167	105.495		683.167	137.13		683.167	155.201		683.167	125.591		683.167	142.163		683.167	116.074		683.167	133.371
683.25	169.003		683.25	141.127		683.25	131.35		683.25	208.705		683.25	154.691		683.25	106.21		683.25	186.394		683.25	222.391		683.25	176.13		683.25	153.997		683.25	165.417		683.25	161.368
683.333	240.154		683.333	191.891		683.333	150.311		683.333	288.985		683.333	229.669		683.333	183.115		683.333	242.967		683.333	297.202		683.333	218.782		683.333	211.453		683.333	214.772		683.333	211.177
683.417	308.409		683.417	247.344		683.417	170.999		683.417	342.793		683.417	304.567		683.417	260.045		683.417	306.736		683.417	333.892		683.417	269.161		683.417	275.426		683.417	268.401		683.417	267.134
683.5	338.062		683.5	302.982		683.5	180.952		683.5	401.227		683.5	326.225		683.5	234.935		683.5	307.137		683.5	354.868		683.5	298.351		683.5	303.76		683.5	306.085		683.5	286.292
683.583	337.13		683.583	276.369		683.583	179.133		683.583	365.082		683.583	307.863		683.583	234.61		683.583	270.386		683.583	329.836		683.583	271.079		683.583	252.334		683.583	292.426		683.583	278.859
683.667	326.866		683.667	250.721		683.667	190.833		683.667	268.44		683.667	261.581		683.667	213.024		683.667	238.608		683.667	283.059		683.667	234.371		683.667	216.812		683.667	262.381		683.667	241.649
683.75	275.079		683.75	179.601		683.75	156.341		683.75	229.064		683.75	221.541		683.75	188.357		683.75	200.925		683.75	244.041		683.75	195.305		683.75	170.443		683.75	234.798		683.75	169.434
683.833	200.614		683.833	141.318		683.833	115.41		683.833	188.209		683.833	181.262		683.833	150.935		683.833	146.018		683.833	184.352		683.833	174.721		683.833	125.811		683.833	181.642		683.833	132.612
683.917	148.672		683.917	130.803		683.917	121.995		683.917	146.033		683.917	135.847		683.917	126.089		683.917	125.903		683.917	138.512		683.917	127.064		683.917	95.7755		683.917	129.537		683.917	98.4494
684	121.277		684	99.4863		684	112.475		684	145.177		684	119.216		684	103.315		684	121.866		684	129.102		684	82.6479		684	89.1639		684	102.672		684	68.5662
684.083	116.635		684.083	87.936		684.083	101.066		684.083	145.395		684.083	122.793		684.083	94.0748		684.083	109.273		684.083	137.136		684.083	79.2095		684.083	104.513		684.083	106.311		684.083	62.7082
684.167	156.078		684.167	97.5318		684.167	94.9459		684.167	143.289		684.167	139.077		684.167	111.888		684.167	136.776		684.167	140.622		684.167	95.9582		684.167	100.999		684.167	107.475		684.167	76.5585
684.25	187.319		684.25	112.073		684.25	126.784		684.25	148.77		684.25	161.631		684.25	133.369		684.25	166.244		684.25	153.568		684.25	111.342		684.25	129.354		684.25	118.337		684.25	102.326
684.333	212.88		684.333	157.77		684.333	177.164		684.333	176.476		684.333	212.735		684.333	158.099		684.333	181.539		684.333	208.663		684.333	128.883		684.333	156.234		684.333	166.883		684.333	125.816
684.417	235.395		684.417	230.511		684.417	193.815		684.417	240.599		684.417	223.951		684.417	189.323		684.417	211.914		684.417	271.77		684.417	160.413		684.417	182.51		684.417	199.901		684.417	163.597
684.5	255.259		684.5	243.86		684.5	202.215		684.5	323.273		684.5	218.492		684.5	217.991		684.5	206.469		684.5	305.807		684.5	188.645		684.5	209.587		684.5	216.198		684.5	205.841
684.583	319.019		684.583	231.147		684.583	187.916		684.583	361.656		684.583	216.256		684.583	216.562		684.583	251.152		684.583	285.535		684.583	198.841		684.583	213.845		684.583	225.147		684.583	226.654
684.667	300.26		684.667	241.114		684.667	172.463		684.667	327.845		684.667	237.105		684.667	195.775		684.667	224.585		684.667	263.045		684.667	203.529		684.667	192.524		684.667	233.18		684.667	198.866
684.75	234.765		684.75	213.011		684.75	173.047		684.75	258.965		684.75	209.858		684.75	179.417		684.75	176.782		684.75	231.08		684.75	193.07		684.75	173.758		684.75	204.29		684.75	136.659
684.833	191.313		684.833	179.694		684.833	166.523		684.833	214.409		684.833	178.405		684.833	151.092		684.833	130.204		684.833	209.731		684.833	148.041		684.833	136.041		684.833	153.168		684.833	100.901
684.917	155.764		684.917	155.109		684.917	132.539		684.917	192.961		684.917	158.331		684.917	116.597		684.917	94.1912		684.917	179.514		684.917	108.738		684.917	99.8711		684.917	102.062		684.917	95.9051
685	138.331		685	114.998		685	95.9992		685	161.025		685	133.966		685	83.7113		685	84.6163		685	127.993		685	95.3474		685	99.1591		685	72.8012		685	93.1336
685.083	126.62		685.083	124.337		685.083	119.591		685.083	105.617		685.083	121.638		685.083	73.9173		685.083	97.1118		685.083	129.147		685.083	91.7407		685.083	109.548		685.083	76.0209		685.083	99.0069
685.167	129.058		685.167	168.505		685.167	166.494		685.167	90.2722		685.167	152.103		685.167	93.4768		685.167	117.464		685.167	146.797		685.167	107.199		685.167	123.493		685.167	100.424		685.167	103.715
685.25	184.927		685.25	193.969		685.25	170.557		685.25	141.344		685.25	191.956		685.25	148.812		685.25	124.482		685.25	175.027		685.25	143.123		685.25	142.547		685.25	126.587		685.25	124.609
685.333	248.138		685.333	223.473		685.333	183.072		685.333	204.884		685.333	224.297		685.333	167.496		685.333	159.035		685.333	249.004		685.333	159.851		685.333	193.821		685.333	157.478		685.333	138.345
685.417	292.547		685.417	244.375		685.417	181.389		685.417	255.968		685.417	248.128		685.417	182.84		685.417	238.1		685.417	326.538		685.417	206.72		685.417	200.064		685.417	208.146		685.417	161.848
685.5	294.691		685.5	257.12		685.5	202.244		685.5	265.647		685.5	289.082		685.5	231.238		685.5	277.058		685.5	349.292		685.5	241.203		685.5	193.811		685.5	259.571		685.5	185.711
685.583	317.104		685.583	302.126		685.583	214.012		685.583	309.218		685.583	336.388		685.583	228.813		685.583	309.197		685.583	294.313		685.583	238.704		685.583	219.391		685.583	284.355		685.583	206.536
685.667	294.989		685.667	283.998		685.667	186.063		685.667	322.677		685.667	309.037		685.667	215.404		685.667	265.243		685.667	245.374		685.667	203.478		685.667	210.656		685.667	295.173		685.667	199.243
685.75	260.43		685.75	188.496		685.75	168.911		685.75	255.946		685.75	217.248		685.75	193.272		685.75	182.628		685.75	212.185		685.75	163.912		685.75	156.102		685.75	244.097		685.75	162.779
685.833	221.497		685.833	148.297		685.833	142.073		685.833	191.175		685.833	162.798		685.833	167.729		685.833	125.587		685.833	164.718		685.833	131.082		685.833	112.032		685.833	150.647		685.833	119.816
685.917	153.761		685.917	148.959		685.917	98.8508		685.917	123.307		685.917	143.551		685.917	119.236		685.917	98.5439		685.917	131.331		685.917	102.542		685.917	114.973		685.917	104.506		685.917	87.0519
686	136.178		686	119.604		686	73.347		686	80.2577		686	107.182		686	78.085		686	65.8694		686	116.434		686	90.677		686	108.267		686	89.728		686	72.7783
686.083	152.809		686.083	100.466		686.083	68.8511		686.083	106.024		686.083	98.1082		686.083	81.7932		686.083	58.4918		686.083	141.891		686.083	86.6895		686.083	89.51		686.083	86.6065		686.083	52.8065
686.167	146.047		686.167	110.533		686.167	81.1932		686.167	153.744		686.167	128.321		686.167	92.4785		686.167	80.107		686.167	165.916		686.167	93.6774		686.167	94.855		686.167	87.3695		686.167	56.0911
686.25	178.947		686.25	148.341		686.25	87.8754		686.25	244.891		686.25	158.366		686.25	101.724		686.25	125.435		686.25	189.087		686.25	134.473		686.25	100.323		686.25	120.747		686.25	79.0894
686.333	220.779		686.333	222.783		686.333	134.769		686.333	313.539		686.333	226.367		686.333	132.554		686.333	167.68		686.333	256.948		686.333	161.737		686.333	112.764		686.333	140.449		686.333	123.62
686.417	253.658		686.417	285.658		686.417	228.118		686.417	369.515		686.417	295.238		686.417	183.048		686.417	224.685		686.417	298.372		686.417	191.194		686.417	171.492		686.417	172.117		686.417	159.908
686.5	337.18		686.5	355.283		686.5	315.118		686.5	454.836		686.5	309.48		686.5	259.391		686.5	260.054		686.5	371.538		686.5	252.594		686.5	245.58		686.5	229.947		686.5	214.291
686.583	467.314		686.583	399.768		686.583	360.05		686.583	527.441		686.583	409.636		686.583	294.964		686.583	275.068		686.583	380.207		686.583	300.022		686.583	270.79		686.583	253.498		686.583	251.353
686.667	485.694		686.667	422.752		686.667	388.995		686.667	644.794		686.667	503.744		686.667	358.022		686.667	274.221		686.667	355.34		686.667	319.198		686.667	259.511		686.667	243.058		686.667	242.221
686.75	432.717		686.75	384.562		686.75	381.551		686.75	658.508		686.75	447.821		686.75	392.02		686.75	269.338		686.75	316.912		686.75	294.932		686.75	226.278		686.75	256.136		686.75	210.573
686.833	369.508		686.833	325.665		686.833	297.832		686.833	658.067		686.833	369.561		686.833	358.213		686.833	256.61		686.833	253.017		686.833	241.43		686.833	190.657		686.833	214.961		686.833	179.709
686.917	272.44		686.917	263.133		686.917	224.816		686.917	541.038		686.917	287.55		686.917	253.665		686.917	171.647		686.917	205.03		686.917	181.542		686.917	134.997		686.917	164.011		686.917	145.444
687	204.849		687	202.874		687	196.698		687	407.261		687	218.361		687	174.296		687	118.306		687	162.232		687	141.255		687	94.494		687	136.865		687	99.478
687.083	159.115		687.083	154.647		687.083	162.083		687.083	298.999		687.083	175.76		687.083	148.758		687.083	114.531		687.083	148.82		687.083	124.49		687.083	88.2038		687.083	108.144		687.083	79.4279
687.167	136.849		687.167	161.8		687.167	123.961		687.167	251.157		687.167	162.689		687.167	118.935		687.167	118.835		687.167	131.78		687.167	116.388		687.167	90.5644		687.167	105.483		687.167	59.7921
687.25	140.082		687.25	186.249		687.25	118.109		687.25	224.158		687.25	205.69		687.25	121.164		687.25	151.189		687.25	158.901		687.25	145.923		687.25	107.952		687.25	142.392		687.25	73.9473
687.333	218.691		687.333	206.852		687.333	145.374		687.333	249.517		687.333	255.616		687.333	150.709		687.333	198.937		687.333	211.797		687.333	154.1		687.333	151.058		687.333	166.26		687.333	142.57
687.417	260.747		687.417	274.673		687.417	186.275		687.417	296.653		687.417	293.787		687.417	190.286		687.417	252.644		687.417	282.429		687.417	186.365		687.417	208.116		687.417	220.935		687.417	232.801
687.5	312.106		687.5	333.11		687.5	217.735		687.5	346.284		687.5	310.453		687.5	233.95		687.5	298.84		687.5	309.433		687.5	256.815		687.5	261.444		687.5	268.186		687.5	255.645
687.583	355.889		687.583	368.767		687.583	257.763		687.583	379.248		687.583	367.164		687.583	250.885		687.583	367.567		687.583	343.577		687.583	281.925		687.583	262.063		687.583	315.167		687.583	252.009
687.667	360.158		687.667	346.867		687.667	273.308		687.667	395.882		687.667	419.284		687.667	260.328		687.667	321.743		687.667	315.447		687.667	248.615		687.667	239.898		687.667	260.428		687.667	204.867
687.75	367.499		687.75	282.375		687.75	271.712		687.75	380.812		687.75	335.107		687.75	256.855		687.75	249.634		687.75	278.219		687.75	216.902		687.75	204.831		687.75	204.475		687.75	171.076
687.833	287.442		687.833	221.77		687.833	237.441		687.833	348.156		687.833	277.741		687.833	218.743		687.833	181.037		687.833	228.41		687.833	157.882		687.833	159.35		687.833	164.295		687.833	132.801
687.917	199.479		687.917	158.535		687.917	177.892		687.917	287.707		687.917	202.931		687.917	169.415		687.917	119.307		687.917	173.062		687.917	113.543		687.917	120.944		687.917	121.899		687.917	107.068
688	163.799		688	110.64		688	116.179		688	220.441		688	132.842		688	138.668		688	91.375		688	122.5		688	89.2127		688	74.3382		688	99.4551		688	84.758
688.083	174.02		688.083	75.852		688.083	99.1881		688.083	179.902		688.083	113.125		688.083	117.639		688.083	91.299		688.083	108.269		688.083	74.3781		688.083	57.114		688.083	86.2398		688.083	81.9256
688.167	155.042		688.167	72.3886		688.167	129.079		688.167	172.447		688.167	106.121		688.167	102.865		688.167	105.965		688.167	113.1		688.167	75.4391		688.167	64.8227		688.167	85.6334		688.167	98.1382
688.25	135.205		688.25	97.3653		688.25	127.48		688.25	160.753		688.25	135.383		688.25	106.053		688.25	115.955		688.25	126.186		688.25	106.084		688.25	93.3871		688.25	116.006		688.25	111.965
688.333	167.915		688.333	146.355		688.333	134.658		688.333	169.126		688.333	198.557		688.333	153.919		688.333	146.154		688.333	129.626		688.333	153.215		688.333	148.463		688.333	144.158		688.333	140.756
688.417	199.639		688.417	195.223		688.417	172.244		688.417	246.875		688.417	259.761		688.417	182.244		688.417	204.624		688.417	170.96		688.417	189.033		688.417	197.663		688.417	161.157		688.417	169.509
688.5	243.553		688.5	248.763		688.5	210.982		688.5	283.981		688.5	228.268		688.5	198.431		688.5	212.52		688.5	269.747		688.5	203.91		688.5	207.269		688.5	199.072		688.5	172.992
688.583	273.179		688.583	253.084		688.583	211.378		688.583	274.541		688.583	214.68		688.583	206.587		688.583	238.629		688.583	269.156		688.583	193.013		688.583	211.566		688.583	224.799		688.583	196.723
688.667	223.185		688.667	214.146		688.667	168.495		688.667	276.607		688.667	235.949		688.667	199.98		688.667	204.626		688.667	215.754		688.667	188.553		688.667	176.693		688.667	206.839		688.667	203.271
688.75	201.097		688.75	168.07		688.75	159.588		688.75	240.735		688.75	240.971		688.75	191.404		688.75	168.371		688.75	179.821		688.75	164.459		688.75	142.01		688.75	147.597		688.75	152.041
688.833	198.65		688.833	138.935		688.833	132.576		688.833	214.132		688.833	185.191		688.833	140.817		688.833	136.933		688.833	157.109		688.833	130.919		688.833	106.13		688.833	109.517		688.833	101.706
688.917	154.803		688.917	132.204		688.917	106.627		688.917	184.942		688.917	126.457		688.917	113.078		688.917	100.924		688.917	140.991		688.917	96.9317		688.917	93.5777		688.917	103.094		688.917	71.1366
689	102.595		689	89.9931		689	95.4097		689	100.687		689	94.7593		689	97.1607		689	66.6776		689	118.558		689	77.1047		689	95.4936		689	75.8135		689	73.1005
689.083	100.093		689.083	65.4963		689.083	79.5552		689.083	61.4977		689.083	82.7751		689.083	80.3772		689.083	58.2442		689.083	111.305		689.083	66.8152		689.083	85.5266		689.083	63.704		689.083	67.5655
689.167	136.601		689.167	63.8228		689.167	93.1536		689.167	76.1099		689.167	111.497		689.167	70.7273		689.167	65.9188		689.167	131.805		689.167	93.6326		689.167	88.3623		689.167	63.6346		689.167	88.1958
689.25	182.678		689.25	81.698		689.25	144.849		689.25	116.237		689.25	123.158		689.25	84.8845		689.25	106.916		689.25	149.065		689.25	136.57		689.25	100.804		689.25	78.8578		689.25	109.42
689.333	190.736		689.333	143.773		689.333	143.319		689.333	168.408		689.333	149.291		689.333	112.902		689.333	156.866		689.333	178.281		689.333	156.072		689.333	150.31		689.333	127.937		689.333	117.308
689.417	204.461		689.417	191.55		689.417	129.278		689.417	220.665		689.417	201.579		689.417	141.976		689.417	191.07		689.417	208.472		689.417	173.164		689.417	210.803		689.417	141.982		689.417	178.37
689.5	194.628		689.5	205.659		689.5	155.811		689.5	288.296		689.5	244.223		689.5	173.025		689.5	207.833		689.5	236.509		689.5	200.244		689.5	241.188		689.5	185.743		689.5	204.856
689.583	220.757		689.583	225.212		689.583	151.846		689.583	270.797		689.583	267.587		689.583	191.263		689.583	234.033		689.583	228.4		689.583	232.326		689.583	245.887		689.583	216.708		689.583	211.207
689.667	248.859		689.667	214.18		689.667	165.381		689.667	216.817		689.667	221.493		689.667	208.949		689.667	192.312		689.667	192.543		689.667	241.557		689.667	200.151		689.667	219.146		689.667	202.02
689.75	238.248		689.75	167.627		689.75	189.153		689.75	188.123		689.75	180.746		689.75	200.299		689.75	157.222		689.75	165.356		689.75	209.256		689.75	152.816		689.75	190.269		689.75	152.283
689.833	180.855		689.833	144.739		689.833	157.544		689.833	207.428		689.833	172.79		689.833	132.849		689.833	144.781		689.833	151.912		689.833	163.541		689.833	110.406		689.833	141.057		689.833	120.424
689.917	147.87		689.917	154.53		689.917	133.443		689.917	242.686		689.917	156.404		689.917	92.5264		689.917	123.452		689.917	153.047		689.917	128.435		689.917	83.2194		689.917	115.795		689.917	101.243
690	150.032		690	155.91		690	139.888		690	251.982		690	156.751		690	89.589		690	122.584		690	126.863		690	128.527		690	77.8153		690	91.0599		690	89.4227
690.083	160.028		690.083	188.073		690.083	136.937		690.083	238.734		690.083	156.16		690.083	104.985		690.083	139.254		690.083	129.449		690.083	122.753		690.083	84.4086		690.083	97.0405		690.083	85.9873
690.167	227.504		690.167	200.119		690.167	145.083		690.167	248.318		690.167	195.97		690.167	134.06		690.167	155.524		690.167	137.947		690.167	127.886		690.167	108.331		690.167	125.345		690.167	131.842
690.25	324.301		690.25	216.953		690.25	181.89		690.25	326.121		690.25	249.56		690.25	186.209		690.25	185.963		690.25	206.871		690.25	150.857		690.25	153.524		690.25	134.292		690.25	169.136
690.333	382.337		690.333	280.657		690.333	237.517		690.333	410.795		690.333	294.576		690.333	247.407		690.333	255.869		690.333	308.082		690.333	206.781		690.333	220.874		690.333	181.384		690.333	182.116
690.417	435.444		690.417	370.643		690.417	317.46		690.417	515.742		690.417	381.235		690.417	262.575		690.417	316.423		690.417	372.301		690.417	261.351		690.417	278.351		690.417	234.222		690.417	216.343
690.5	461.372		690.5	427.692		690.5	333.289		690.5	578.566		690.5	480.478		690.5	259.705		690.5	301.551		690.5	413.362		690.5	286.213		690.5	292.468		690.5	297.119		690.5	269.817
690.583	471.857		690.583	422.516		690.583	295.011		690.583	592.569		690.583	544.684		690.583	270.808		690.583	268.351		690.583	401.429		690.583	279.979		690.583	265.382		690.583	311.67		690.583	280.114
690.667	469.674		690.667	380.517		690.667	281.452		690.667	561.446		690.667	475.669		690.667	287.75		690.667	250.161		690.667	334.823		690.667	250.563		690.667	237.166		690.667	300.235		690.667	252.009
690.75	406.768		690.75	297.17		690.75	263.825		690.75	517.511		690.75	401.785		690.75	259.98		690.75	225.125		690.75	281.156		690.75	213.622		690.75	226.75		690.75	243.36		690.75	205.989
690.833	291.109		690.833	251.391		690.833	242.379		690.833	487.08		690.833	314.967		690.833	213.977		690.833	193.87		690.833	219.291		690.833	172.496		690.833	155.983		690.833	160.089		690.833	150.28
690.917	227.633		690.917	224.463		690.917	187.197		690.917	409.569		690.917	227.925		690.917	174.681		690.917	136.674		690.917	171.622		690.917	144.144		690.917	104.853		690.917	123.195		690.917	112.056
691	181.138		691	170.563		691	137.739		691	294.626		691	167.809		691	123.361		691	90.9474		691	150.639		691	105.262		691	93.3839		691	107.671		691	87.5307
691.083	171.78		691.083	156.474		691.083	125.697		691.083	263.997		691.083	148.876		691.083	103.753		691.083	74.1614		691.083	146.346		691.083	110.627		691.083	88.5361		691.083	102.39		691.083	80.9673
691.167	174.779		691.167	173.079		691.167	114.675		691.167	278.385		691.167	166.639		691.167	110.798		691.167	100.23		691.167	159.586		691.167	132.204		691.167	99.6925		691.167	115.719		691.167	114.839
691.25	212.251		691.25	197.92		691.25	148.246		691.25	279.634		691.25	238.351		691.25	136.359		691.25	155.469		691.25	203.783		691.25	143.332		691.25	156.483		691.25	158.67		691.25	139.506
691.333	277.849		691.333	232.848		691.333	199.609		691.333	321.405		691.333	297.213		691.333	202.322		691.333	203.897		691.333	277.127		691.333	188.552		691.333	212.068		691.333	194.702		691.333	190.643
691.417	358.914		691.417	279.72		691.417	254.865		691.417	457.998		691.417	312.587		691.417	274.67		691.417	287.074		691.417	328.649		691.417	249.51		691.417	250.42		691.417	269.921		691.417	246.907
691.5	460.994		691.5	303.09		691.5	282.171		691.5	456.395		691.5	317.415		691.5	293.797		691.5	310.683		691.5	365.985		691.5	275.652		691.5	256.44		691.5	353.325		691.5	287.326
691.583	478.982		691.583	318.065		691.583	244.184		691.583	538.234		691.583	330.855		691.583	266.447		691.583	277.476		691.583	349.145		691.583	296.012		691.583	273.699		691.583	367.662		691.583	255.243
691.667	391.563		691.667	319.461		691.667	212.31		691.667	532.627		691.667	319.918		691.667	229.914		691.667	249.558		691.667	323.393		691.667	281.589		691.667	278.494		691.667	329.576		691.667	235.257
691.75	340.107		691.75	251.964		691.75	204.968		691.75	378.412		691.75	289.2		691.75	191.421		691.75	209.341		691.75	281.597		691.75	234.681		691.75	215.431		691.75	247.355		691.75	230.003
691.833	269.272		691.833	192.731		691.833	170.645		691.833	282.383		691.833	247.941		691.833	153.466		691.833	166.945		691.833	220.268		691.833	175.446		691.833	167.229		691.833	190.291		691.833	172.307
691.917	191.012		691.917	159.331		691.917	141.821		691.917	210.406		691.917	172.088		691.917	133.25		691.917	120.19		691.917	163.055		691.917	129.815		691.917	130.875		691.917	141.026		691.917	110.764
692	153.64		692	143.01		692	123.143		692	184.484		692	126.892		692	106.547		692	111.498		692	131.79		692	79.3193		692	98.4328		692	105.197		692	83.726
692.083	153.839		692.083	138.345		692.083	124.872		692.083	246.646		692.083	126.439		692.083	116.935		692.083	103.266		692.083	117.344		692.083	58.0326		692.083	90.1955		692.083	101.511		692.083	86.6322
692.167	171.425		692.167	158.654		692.167	155.548		692.167	290.238		692.167	140.991		692.167	153.106		692.167	109.027		692.167	125.763		692.167	76.4657		692.167	121.587		692.167	101.463		692.167	99.6362
692.25	220.077		692.25	206.89		692.25	216.337		692.25	318.352		692.25	201.488		692.25	195.128		692.25	118.876		692.25	157.713		692.25	98.5353		692.25	138.676		692.25	116.047		692.25	129.084
692.333	316.106		692.333	248.325		692.333	213.592		692.333	378.76		692.333	266.666		692.333	223.426		692.333	145.304		692.333	195.919		692.333	157.568		692.333	201.3		692.333	155.184		692.333	174.62
692.417	397.543		692.417	305.624		692.417	208.618		692.417	487.925		692.417	318.279		692.417	225.498		692.417	214.43		692.417	275.657		692.417	231.242		692.417	258.266		692.417	212.392		692.417	223.176
692.5	450.208		692.5	309.986		692.5	237.048		692.5	546.51		692.5	347.431		692.5	259.498		692.5	276.201		692.5	349.278		692.5	289.597		692.5	279.958		692.5	250.327		692.5	256.651
692.583	450.641		692.583	341.19		692.583	253.367		692.583	502.888		692.583	378.818		692.583	290.085		692.583	298.588		692.583	331.994		692.583	287.379		692.583	319.207		692.583	270.381		692.583	238.763
692.667	413.148		692.667	391.051		692.667	233.14		692.667	429.374		692.667	384.341		692.667	286.799		692.667	277.134		692.667	296.288		692.667	245.779		692.667	310.558		692.667	286.007		692.667	215.188
692.75	343.281		692.75	345.543		692.75	217.647		692.75	416.545		692.75	337.055		692.75	229.903		692.75	208.427		692.75	260.33		692.75	234.977		692.75	232.95		692.75	260.815		692.75	235.77
692.833	287.077		692.833	265.285		692.833	174.065		692.833	387.26		692.833	270.787		692.833	170.822		692.833	134.935		692.833	215.873		692.833	197.778		692.833	141.723		692.833	196.822		692.833	193.782
692.917	205.365		692.917	178.488		692.917	138.707		692.917	325.364		692.917	172.958		692.917	142.057		692.917	100.198		692.917	159.911		692.917	142.316		692.917	99.1437		692.917	121.649		692.917	134.978
693	149.905		693	114.349		693	114.233		693	233.898		693	122.357		693	134.281		693	92.2235		693	130.413		693	120.762		693	85.5942		693	107.96		693	109.049
693.083	139.833		693.083	87.8837		693.083	93.1032		693.083	165.501		693.083	117.55		693.083	126.984		693.083	91.6681		693.083	124.383		693.083	96.4942		693.083	85.8024		693.083	123.123		693.083	106.926
693.167	131.285		693.167	92.9484		693.167	95.5028		693.167	153.74		693.167	141.051		693.167	126.045		693.167	102.368		693.167	134.485		693.167	134.737		693.167	98.4368		693.167	119.848		693.167	119.83
693.25	136.284		693.25	130.478		693.25	130.44		693.25	197.136		693.25	167.256		693.25	139.542		693.25	131.103		693.25	190.08		693.25	181.867		693.25	111.211		693.25	143.457		693.25	141.351
693.333	195.476		693.333	217.985		693.333	180.039		693.333	235.686		693.333	239.657		693.333	161.53		693.333	203.383		693.333	236.856		693.333	180.155		693.333	138.993		693.333	197.536		693.333	174.815
693.417	296.498		693.417	275.26		693.417	207.475		693.417	262.3		693.417	293.814		693.417	194.32		693.417	252.418		693.417	288.435		693.417	228.928		693.417	172.148		693.417	230.725		693.417	202.02
693.5	312.967		693.5	295.046		693.5	204.66		693.5	304.1		693.5	305.872		693.5	236.661		693.5	242.184		693.5	323.65		693.5	275.62		693.5	218.671		693.5	263.641		693.5	231.748
693.583	310.218		693.583	294.728		693.583	218.826		693.583	347.712		693.583	289.307		693.583	244.878		693.583	224.427		693.583	332.616		693.583	286.493		693.583	243.546		693.583	282.975		693.583	259.341
693.667	272.935		693.667	270.115		693.667	232.055		693.667	321.221		693.667	282.142		693.667	227.708		693.667	211.508		693.667	290.272		693.667	260.189		693.667	213.672		693.667	288.167		693.667	242.569
693.75	229.45		693.75	227.017		693.75	214.66		693.75	253.505		693.75	254.284		693.75	175.458		693.75	163.297		693.75	246.713		693.75	227.727		693.75	185.495		693.75	239.126		693.75	182.184
693.833	184.441		693.833	192.598		693.833	197.272		693.833	200.959		693.833	196.713		693.833	130.335		693.833	141.851		693.833	179.848		693.833	172.361		693.833	147.467		693.833	164.418		693.833	125.626
693.917	142.926		693.917	152.987		693.917	151.485		693.917	169.994		693.917	138.584		693.917	100.624		693.917	101.605		693.917	153.469		693.917	131.074		693.917	112.45		693.917	124.2		693.917	89.9349
694	104.915		694	137.27		694	100.329		694	151.951		694	118.1		694	74.2525		694	73.1595		694	113.672		694	84.8028		694	85.2894		694	105.809		694	66.1591
694.083	93.4605		694.083	137.271		694.083	77.515		694.083	128.153		694.083	124.642		694.083	84.5199		694.083	79.1322		694.083	92.5298		694.083	54.7127		694.083	74.1517		694.083	83.6514		694.083	69.097
694.167	104.425		694.167	125.872		694.167	73.2208		694.167	125.558		694.167	123.345		694.167	100.204		694.167	109.686		694.167	118.892		694.167	69.0653		694.167	77.6248		694.167	93.2853		694.167	79.3839
694.25	116.677		694.25	119.549		694.25	87.8887		694.25	155.912		694.25	143.227		694.25	108.505		694.25	136.689		694.25	145.998		694.25	102.166		694.25	98.5679		694.25	105.479		694.25	92.6102
694.333	138.897		694.333	114.594		694.333	117.488		694.333	219.852		694.333	168.005		694.333	108.262		694.333	148.838		694.333	198.023		694.333	136.388		694.333	124.222		694.333	104.629		694.333	141.262
694.417	183.551		694.417	138.212		694.417	138.363		694.417	251.044		694.417	167.369		694.417	145.653		694.417	151.14		694.417	199.146		694.417	178.315		694.417	152.231		694.417	154.257		694.417	161.21
694.5	216.963		694.5	164.451		694.5	149.712		694.5	182.765		694.5	226.064		694.5	151.532		694.5	151.757		694.5	218.578		694.5	214.455		694.5	174.42		694.5	198.64		694.5	166.944
694.583	227.81		694.583	209.058		694.583	140.448		694.583	151.15		694.583	268.145		694.583	139.886		694.583	170.937		694.583	198.808		694.583	232.446		694.583	182.184		694.583	196.48		694.583	179.685
694.667	208.032		694.667	217.254		694.667	152.391		694.667	155.914		694.667	247.277		694.667	144.59		694.667	165.971		694.667	167.986		694.667	222.183		694.667	183.281		694.667	188.497		694.667	174.904
694.75	205.754		694.75	191.722		694.75	169.959		694.75	154.144		694.75	190.465		694.75	150.913		694.75	137.925		694.75	153.249		694.75	178.283		694.75	170.722		694.75	176.473		694.75	147.7
694.833	164.932		694.833	146.981		694.833	134.484		694.833	131.933		694.833	143.692		694.833	139.675		694.833	108.689		694.833	133.221		694.833	138.034		694.833	131.082		694.833	145.188		694.833	101.174
694.917	110.805		694.917	88.4938		694.917	85.0028		694.917	129.088		694.917	126.209		694.917	121.838		694.917	90.8368		694.917	122.766		694.917	99.5751		694.917	87.6958		694.917	113.777		694.917	65.295
695	102.931		695	58.7359		695	70.5353		695	117.509		695	84.1378		695	93.6317		695	78.4623		695	94.8423		695	77.4143		695	63.5451		695	108.227		695	59.2388
695.083	97.7664		695.083	70.8946		695.083	85.5641		695.083	108.378		695.083	80.1975		695.083	67.5802		695.083	77.8547		695.083	88.8568		695.083	67.9593		695.083	60.2265		695.083	87.366		695.083	64.4973
695.167	80.4497		695.167	80.4728		695.167	97.6537		695.167	98.5837		695.167	110.768		695.167	67.704		695.167	114.997		695.167	118.49		695.167	79.5667		695.167	82.0886		695.167	109.668		695.167	72.5426
695.25	123.559		695.25	107.308		695.25	115.18		695.25	86.021		695.25	132.058		695.25	93.7871		695.25	144.47		695.25	178.187		695.25	112.438		695.25	140.428		695.25	152.098		695.25	120.451
695.333	216.894		695.333	170.618		695.333	138.463		695.333	110.501		695.333	158.863		695.333	138.983		695.333	168.368		695.333	224.171		695.333	151.428		695.333	179.462		695.333	167.469		695.333	158.552
695.417	256.859		695.417	230.548		695.417	165.083		695.417	153.316		695.417	229.511		695.417	218.466		695.417	262.867		695.417	301.226		695.417	217.405		695.417	230.045		695.417	228.953		695.417	194.358
695.5	272.812		695.5	288.774		695.5	241.68		695.5	188.308		695.5	302.983		695.5	265.474		695.5	293.058		695.5	384.284		695.5	253.128		695.5	279.053		695.5	287.928		695.5	202.536
695.583	309.576		695.583	321.412		695.583	314.663		695.583	223.342		695.583	382.898		695.583	274.658		695.583	295.779		695.583	361.338		695.583	270.352		695.583	256.088		695.583	292.233		695.583	205.285
695.667	314.645		695.667	351.39		695.667	291.481		695.667	335.098		695.667	357.348		695.667	326.715		695.667	248.937		695.667	351.765		695.667	303.256		695.667	242.588		695.667	301.161		695.667	221.923
695.75	320.965		695.75	308.355		695.75	273.788		695.75	347.783		695.75	306.253		695.75	321.04		695.75	222.732		695.75	353.361		695.75	294.164		695.75	234.002		695.75	278.643		695.75	223.433
695.833	296.149		695.833	265.257		695.833	259.629		695.833	301.437		695.833	248.447		695.833	257.4		695.833	212.013		695.833	332.912		695.833	228.522		695.833	188.066		695.833	209.42		695.833	181.982
695.917	234.258		695.917	237.657		695.917	231.918		695.917	268.233		695.917	192.091		695.917	216.078		695.917	168.746		695.917	271.229		695.917	191.448		695.917	136.459		695.917	155.464		695.917	110.375
696	195.526		696	165.345		696	176.881		696	204.584		696	140.735		696	153.319		696	136.93		696	197		696	141.048		696	129.045		696	115.664		696	92.5057
696.083	151.539		696.083	118.03		696.083	124.675		696.083	104.085		696.083	100.763		696.083	111.809		696.083	128.24		696.083	155.438		696.083	125.189		696.083	101.61		696.083	87.0413		696.083	105.488
696.167	106.546		696.167	119.856		696.167	107.405		696.167	83.027		696.167	84.1936		696.167	113.649		696.167	133.135		696.167	159.86		696.167	120.229		696.167	76.1727		696.167	90.5592		696.167	89.1461
696.25	103.776		696.25	145.597		696.25	115.3		696.25	117.574		696.25	101.418		696.25	124.755		696.25	121.777		696.25	174.461		696.25	119.501		696.25	103.176		696.25	123.034		696.25	85.4391
696.333	165.624		696.333	171.846		696.333	131.081		696.333	134.389		696.333	163.553		696.333	149.491		696.333	138.367		696.333	195.244		696.333	125.349		696.333	156.303		696.333	153.469		696.333	110.321
696.417	209.34		696.417	160.068		696.417	171.575		696.417	145.183		696.417	210.746		696.417	183.217		696.417	184.241		696.417	243.226		696.417	154.264		696.417	195.024		696.417	165.729		696.417	143.599
696.5	226.699		696.5	177.961		696.5	208.742		696.5	207.528		696.5	251.001		696.5	258.627		696.5	219.97		696.5	284.297		696.5	201.454		696.5	228.734		696.5	203.029		696.5	177.569
696.583	254.929		696.583	222.719		696.583	224.516		696.583	262.731		696.583	247.519		696.583	255.913		696.583	225.994		696.583	308.069		696.583	218.431		696.583	236.561		696.583	224.916		696.583	187.418
696.667	256.393		696.667	270.961		696.667	246.743		696.667	315.859		696.667	228.868		696.667	258.692		696.667	230.544		696.667	301.038		696.667	207.292		696.667	229.582		696.667	230.127		696.667	185.81
696.75	241.242		696.75	239.008		696.75	232.828		696.75	253.677		696.75	253.104		696.75	265.141		696.75	213.483		696.75	263.082		696.75	196.403		696.75	235.61		696.75	189.762		696.75	159.487
696.833	191.502		696.833	180.849		696.833	195.071		696.833	204.958		696.833	252.856		696.833	186.895		696.833	161.041		696.833	226.071		696.833	166.611		696.833	209.573		696.833	140.953		696.833	158.08
696.917	169.724		696.917	143.545		696.917	162.395		696.917	188.435		696.917	199.2		696.917	146.781		696.917	111.317		696.917	190.507		696.917	136.801		696.917	153.777		696.917	124.054		696.917	134.157
697	147.729		697	118.529		697	121.601		697	152.054		697	160.721		697	111.427		697	73.4234		697	169.46		697	107.984		697	113.675		697	105.24		697	93.2089
697.083	128.898		697.083	91.5661		697.083	111.188		697.083	96.2803		697.083	122.844		697.083	83.1707		697.083	68.9131		697.083	127.479		697.083	83.9024		697.083	98.9642		697.083	92.7858		697.083	74.0501
697.167	137.234		697.167	75.8192		697.167	106.42		697.167	90.8536		697.167	121.935		697.167	79.6871		697.167	115.669		697.167	114.095		697.167	97.34		697.167	103.266		697.167	122.838		697.167	81.0178
697.25	155.363		697.25	91.49		697.25	109.579		697.25	133.634		697.25	148.131		697.25	112.132		697.25	170.522		697.25	146.753		697.25	127.533		697.25	119.529		697.25	170.976		697.25	116.012
697.333	186.336		697.333	142.7		697.333	143.666		697.333	165.615		697.333	226.806		697.333	124.149		697.333	188.391		697.333	202.572		697.333	159.299		697.333	134.949		697.333	208.498		697.333	173.173
697.417	219.523		697.417	222.385		697.417	157.833		697.417	206.619		697.417	267.296		697.417	159.391		697.417	218.285		697.417	251.212		697.417	198.229		697.417	185.956		697.417	262.343		697.417	222.397
697.5	246.906		697.5	251.695		697.5	183.108		697.5	206.703		697.5	289.503		697.5	195.132		697.5	271.463		697.5	301.291		697.5	217.431		697.5	232.826		697.5	304.772		697.5	234.722
697.583	276.894		697.583	260.345		697.583	208.722		697.583	250.012		697.583	287.761		697.583	214.659		697.583	264.085		697.583	295.553		697.583	227.184		697.583	236.972		697.583	310.798		697.583	244.923
697.667	276.752		697.667	230.4		697.667	217.807		697.667	255.064		697.667	274.368		697.667	236.191		697.667	221.545		697.667	277.754		697.667	241.806		697.667	195.714		697.667	276.187		697.667	238.199
697.75	260.858		697.75	213.96		697.75	222.64		697.75	229.239		697.75	257.507		697.75	200.089		697.75	186.3		697.75	236.771		697.75	218.354		697.75	156.459		697.75	227.483		697.75	184.547
697.833	215.222		697.833	184.165		697.833	182.294		697.833	206.228		697.833	207.893		697.833	144.736		697.833	159.151		697.833	174.014		697.833	173.893		697.833	120.26		697.833	160.489		697.833	128.116
697.917	126.458		697.917	132.676		697.917	126.461		697.917	182.849		697.917	147.342		697.917	137.285		697.917	101.514		697.917	138.302		697.917	138.937		697.917	97.0273		697.917	124.7		697.917	92.6262
698	109.368		698	107.021		698	90.4294		698	111.857		698	104.939		698	119.632		698	70.5345		698	124.292		698	95.9437		698	85.2121		698	95.6254		698	69.6784
698.083	125.013		698.083	93.7662		698.083	75.1647		698.083	65.9369		698.083	107.759		698.083	90.7294		698.083	74.6717		698.083	93.1476		698.083	76.9067		698.083	86.4841		698.083	90.9321		698.083	67.7053
698.167	115.238		698.167	85.4895		698.167	71.93		698.167	73.7867		698.167	114.746		698.167	82.2936		698.167	90.8227		698.167	108.438		698.167	73.6753		698.167	76.8492		698.167	85.0736		698.167	80.1468
698.25	115.497		698.25	83.9785		698.25	96.7325		698.25	92.2276		698.25	126.91		698.25	86.6444		698.25	88.4711		698.25	153.414		698.25	99.3528		698.25	104.36		698.25	97.9274		698.25	91.5928
698.333	146.145		698.333	123.271		698.333	112.381		698.333	149.49		698.333	170.61		698.333	110.006		698.333	107.097		698.333	195.522		698.333	141.399		698.333	143.671		698.333	144.634		698.333	133.094
698.417	216.001		698.417	199.098		698.417	146.555		698.417	196.083		698.417	212.384		698.417	173.05		698.417	158.321		698.417	217.826		698.417	155.889		698.417	192.018		698.417	186.015		698.417	157.562
698.5	287.866		698.5	261.471		698.5	192.479		698.5	232.159		698.5	263.216		698.5	190.686		698.5	198.319		698.5	289.441		698.5	189.872		698.5	254.466		698.5	197.816		698.5	178.875
698.583	313.878		698.583	311.336		698.583	213.973		698.583	293.821		698.583	328.761		698.583	219.899		698.583	229.075		698.583	327.807		698.583	196.483		698.583	249.52		698.583	231.957		698.583	197.833
698.667	298.009		698.667	313.094		698.667	243.625		698.667	301.11		698.667	319.98		698.667	250.505		698.667	224.05		698.667	331.722		698.667	186.487		698.667	226.295		698.667	253.179		698.667	191.909
698.75	281.338		698.75	275.447		698.75	268.716		698.75	286.648		698.75	255.737		698.75	238.06		698.75	196.174		698.75	326.422		698.75	198.294		698.75	196.247		698.75	230.759		698.75	188.64
698.833	258.502		698.833	257.411		698.833	227.634		698.833	281.822		698.833	221.492		698.833	196.544		698.833	169.845		698.833	257.68		698.833	179.494		698.833	180.238		698.833	198.694		698.833	184.718
698.917	207.569		698.917	241.665		698.917	181.067		698.917	206.09		698.917	196.08		698.917	162.289		698.917	123.89		698.917	195.501		698.917	125.283		698.917	169.589		698.917	170.082		698.917	169.757
699	197.343		699	180.129		699	144.869		699	138.002		699	168.36		699	130.145		699	87.6092		699	153.436		699	100.376		699	141.026		699	163.872		699	110.948
699.083	199.287		699.083	139.459		699.083	113.553		699.083	132.715		699.083	141.601		699.083	93.5489		699.083	76.6641		699.083	126.657		699.083	100.323		699.083	125.199		699.083	148.243		699.083	92.3712
699.167	186.782		699.167	134.385		699.167	112.24		699.167	149.848		699.167	163.944		699.167	93.9418		699.167	90.1467		699.167	142.26		699.167	104.939		699.167	115.341		699.167	132.715		699.167	124.083
699.25	190.536		699.25	194.377		699.25	134.643		699.25	178.432		699.25	202.014		699.25	111.281		699.25	119.609		699.25	183.81		699.25	125.161		699.25	147.573		699.25	148.053		699.25	134.665
699.333	236.671		699.333	269.986		699.333	174.642		699.333	240.034		699.333	263.902		699.333	149.824		699.333	189.753		699.333	237.388		699.333	170.14		699.333	199.824		699.333	172.635		699.333	155.438
699.417	316.755		699.417	326.215		699.417	229.114		699.417	318.625		699.417	304.472		699.417	197.045		699.417	241.285		699.417	255.535		699.417	222.178		699.417	259.573		699.417	218.505		699.417	185.603
699.5	388.68		699.5	319.397		699.5	246.416		699.5	365.795		699.5	337.005		699.5	233.706		699.5	228.342		699.5	281.773		699.5	243.031		699.5	281.294		699.5	278.126		699.5	243.941
699.583	432.061		699.583	300.979		699.583	281.548		699.583	385.156		699.583	372.613		699.583	251.573		699.583	278.335		699.583	292.642		699.583	263.881		699.583	291.094		699.583	295.668		699.583	275.067
699.667	411.153		699.667	347.35		699.667	283.511		699.667	370.308		699.667	356.755		699.667	263.872		699.667	284.774		699.667	293.535		699.667	235.581		699.667	302.611		699.667	290.816		699.667	266.156
699.75	362.707		699.75	377.848		699.75	250.041		699.75	383.624		699.75	302.862		699.75	229.904		699.75	216.974		699.75	260.128		699.75	204.27		699.75	252.652		699.75	272.241		699.75	230.924
699.833	299.352		699.833	323.853		699.833	206.19		699.833	354.565		699.833	254.418		699.833	180.4		699.833	185.454		699.833	189.668		699.833	191.131		699.833	193.136		699.833	227.891		699.833	183.512
699.917	250.956		699.917	228.87		699.917	166.592		699.917	271.974		699.917	194.697		699.917	128.927		699.917	159.373		699.917	159.079		699.917	176.34		699.917	144.628		699.917	197.377		699.917	139.6
700	204.395		700	141.285		700	136.791		700	223.533		700	146.524		700	87.9006		700	122.978		700	148.961		700	159.576		700	133.177		700	169.756		700	121.97
700.083	181.457		700.083	117.604		700.083	87.5226		700.083	200.587		700.083	147.954		700.083	75.6404		700.083	90.5745		700.083	162.56		700.083	134.7		700.083	135.34		700.083	122.559		700.083	128.91
700.167	164.155		700.167	133.541		700.167	71.1782		700.167	196.848		700.167	171.181		700.167	91.3052		700.167	114.173		700.167	158.791		700.167	129.822		700.167	128.384		700.167	97.406		700.167	128.455
700.25	196.224		700.25	163.353		700.25	94.2631		700.25	217.675		700.25	186.007		700.25	118.447		700.25	155.92		700.25	165.891		700.25	160.146		700.25	139.447		700.25	163.654		700.25	184.58
700.333	306.744		700.333	210.623		700.333	143.007		700.333	302.32		700.333	247.297		700.333	166.385		700.333	210.539		700.333	189.07		700.333	195.775		700.333	223.921		700.333	236.814		700.333	222.921
700.417	368.816		700.417	297.316		700.417	193.974		700.417	323.206		700.417	307.857		700.417	230.446		700.417	240.178		700.417	214.312		700.417	211.941		700.417	266.608		700.417	264.269		700.417	226.426
700.5	413.916		700.5	329.648		700.5	272.959		700.5	364.63		700.5	351.328		700.5	275.483		700.5	248.594		700.5	272.724		700.5	221.51		700.5	296.834		700.5	310.554		700.5	237.826
700.583	426.785		700.583	333.122		700.583	322.902		700.583	403.588		700.583	360.218		700.583	297.855		700.583	281.17		700.583	306.364		700.583	260.958		700.583	284.767		700.583	295.691		700.583	249.842
700.667	366.895		700.667	347.324		700.667	317.735		700.667	349.56		700.667	362.004		700.667	283.949		700.667	293.028		700.667	329.307		700.667	256.187		700.667	267.235		700.667	274.975		700.667	236.95
700.75	377.392		700.75	314.534		700.75	271.334		700.75	292.636		700.75	346.103		700.75	253.942		700.75	249.214		700.75	284.321		700.75	236.329		700.75	262.381		700.75	275.744		700.75	221.142
700.833	320.618		700.833	263.582		700.833	245.987		700.833	294.369		700.833	281.764		700.833	223.587		700.833	210.268		700.833	210.606		700.833	184.693		700.833	217.251		700.833	226.93		700.833	189.573
700.917	234.262		700.917	199.846		700.917	204.512		700.917	274.459		700.917	223.549		700.917	182.917		700.917	150.071		700.917	165.115		700.917	143.636		700.917	172.266		700.917	174.532		700.917	156.065
701	184.87		701	152.252		701	152.851		701	205.177		701	181.479		701	133.838		701	111.074		701	145.146		701	109.026		701	142.79		701	129.934		701	131.728
701.083	148.635		701.083	133.494		701.083	133.254		701.083	158.533		701.083	168.296		701.083	113.014		701.083	101.454		701.083	132.604		701.083	105.142		701.083	126.044		701.083	117.023		701.083	114.381
701.167	151.999		701.167	158.977		701.167	126.42		701.167	173.616		701.167	171.101		701.167	108.827		701.167	114.769		701.167	135.414		701.167	131.926		701.167	129.803		701.167	122.066		701.167	123.097
701.25	169.061		701.25	189.263		701.25	137.197		701.25	190.548		701.25	202.196		701.25	133.056		701.25	144.49		701.25	183.925		701.25	179.937		701.25	156.028		701.25	152.682		701.25	156.03
701.333	220.103		701.333	203.417		701.333	190.647		701.333	223.41		701.333	274.092		701.333	201.604		701.333	209.563		701.333	234.024		701.333	218.237		701.333	186.858		701.333	224.924		701.333	178.399
701.417	303.885		701.417	261.47		701.417	257.199		701.417	311.117		701.417	308.872		701.417	254.011		701.417	298.166		701.417	291.937		701.417	243.501		701.417	236.902		701.417	299.154		701.417	220.062
701.5	370.11		701.5	346.759		701.5	290.651		701.5	319.457		701.5	324.182		701.5	320.895		701.5	325.865		701.5	298.295		701.5	265.297		701.5	265.747		701.5	333.843		701.5	283.46
701.583	389.269		701.583	346.27		701.583	274.969		701.583	333.782		701.583	360.259		701.583	325.369		701.583	304.326		701.583	289.699		701.583	266.38		701.583	286.714		701.583	345.554		701.583	292.975
701.667	369.238		701.667	360.248		701.667	312.778		701.667	360.375		701.667	364.774		701.667	307.109		701.667	255.865		701.667	316.644		701.667	258.386		701.667	275.231		701.667	328.962		701.667	281.638
701.75	360.759		701.75	344.06		701.75	306.957		701.75	378.628		701.75	317.037		701.75	267.834		701.75	217.939		701.75	289.115		701.75	237.436		701.75	242.395		701.75	246.939		701.75	226.941
701.833	290.621		701.833	264.316		701.833	231.108		701.833	364.57		701.833	247.857		701.833	216.672		701.833	163.943		701.833	209.872		701.833	214.101		701.833	189.088		701.833	186.331		701.833	158.335
701.917	241.617		701.917	178.296		701.917	172.908		701.917	228.467		701.917	183.768		701.917	158.715		701.917	122.275		701.917	161.315		701.917	174.043		701.917	136.699		701.917	139.884		701.917	113.564
702	207.845		702	147.525		702	159.448		702	131.258		702	156.221		702	106.394		702	90.3793		702	138.193		702	127.748		702	104.37		702	93.3239		702	92.1383
702.083	169.455		702.083	117.344		702.083	138.996		702.083	109.71		702.083	129.471		702.083	76.2943		702.083	87.7396		702.083	124.548		702.083	94.1602		702.083	96.4663		702.083	99.6773		702.083	77.975
702.167	142.811		702.167	116.403		702.167	114.824		702.167	82.2784		702.167	111.461		702.167	86.9016		702.167	111.643		702.167	119.689		702.167	92.9427		702.167	117.7		702.167	111.564		702.167	93.6873
702.25	125.221		702.25	144.785		702.25	107.825		702.25	95.2505		702.25	112.385		702.25	113.899		702.25	142.77		702.25	133.153		702.25	99.9406		702.25	115.119		702.25	112.968		702.25	105.425
702.333	163.588		702.333	165.957		702.333	139.29		702.333	127.903		702.333	153.058		702.333	124.183		702.333	156.413		702.333	195.942		702.333	146.763		702.333	131.002		702.333	139.885		702.333	115.63
702.417	230.352		702.417	173.86		702.417	187.605		702.417	184.112		702.417	213.72		702.417	147.384		702.417	179.431		702.417	256.499		702.417	199.272		702.417	188.847		702.417	188.838		702.417	168.933
702.5	289.282		702.5	221.576		702.5	202.091		702.5	276.853		702.5	238.017		702.5	205.978		702.5	209.866		702.5	285.218		702.5	206.371		702.5	265.025		702.5	223.239		702.5	197.82
702.583	299.088		702.583	230.604		702.583	196.359		702.583	294.595		702.583	256.526		702.583	220.228		702.583	252.374		702.583	307.141		702.583	217.641		702.583	256.296		702.583	222.078		702.583	190.987
702.667	261.568		702.667	229.013		702.667	190.6		702.667	243.511		702.667	260.015		702.667	201.199		702.667	230.42		702.667	266.383		702.667	206.895		702.667	215.096		702.667	223.716		702.667	170.24
702.75	236.293		702.75	174.803		702.75	170.05		702.75	193.887		702.75	222.507		702.75	191.972		702.75	187.502		702.75	202.695		702.75	184.017		702.75	194.507		702.75	202.214		702.75	137.463
702.833	213.566		702.833	133.524		702.833	132.54		702.833	177.794		702.833	182.216		702.833	161.174		702.833	119.989		702.833	179.677		702.833	157.873		702.833	145.39		702.833	170.875		702.833	116.18
702.917	169.923		702.917	120.182		702.917	99.9016		702.917	153.511		702.917	129.506		702.917	128.668		702.917	84.6596		702.917	165.974		702.917	138.083		702.917	119.2		702.917	144.911		702.917	77.7236
703	124.673		703	89.0487		703	96.5536		703	146.877		703	106.97		703	99.3829		703	82.9607		703	142.344		703	107.419		703	97.5723		703	101.987		703	59.9174
703.083	110.359		703.083	77.1566		703.083	96.3223		703.083	188.13		703.083	88.1204		703.083	98.3309		703.083	86.9497		703.083	91.5736		703.083	85.3557		703.083	102.057		703.083	87.7765		703.083	62.2868
703.167	109.482		703.167	95.3685		703.167	79.9017		703.167	183.092		703.167	73.9489		703.167	90.9784		703.167	104.257		703.167	106.94		703.167	94.4186		703.167	94.7379		703.167	110.683		703.167	66.1959
703.25	114.387		703.25	115.979		703.25	90.0286		703.25	135.366		703.25	96.0694		703.25	80.4979		703.25	128.723		703.25	142.692		703.25	109.196		703.25	102.553		703.25	126.731		703.25	91.1537
703.333	151.7		703.333	136.099		703.333	124.866		703.333	139.83		703.333	174.422		703.333	108.478		703.333	143.755		703.333	146.303		703.333	131.658		703.333	127.219		703.333	144.823		703.333	149.561
703.417	204.361		703.417	211.119		703.417	148.4		703.417	168.937		703.417	195.323		703.417	147.097		703.417	167.939		703.417	179.149		703.417	203.494		703.417	188.222		703.417	165.017		703.417	180.131
703.5	226.593		703.5	251.532		703.5	192.158		703.5	217.065		703.5	228.641		703.5	193.824		703.5	241.281		703.5	258.578		703.5	234.338		703.5	240.49		703.5	198.292		703.5	180.825
703.583	232.665		703.583	249.092		703.583	209.417		703.583	237.556		703.583	258.133		703.583	197.406		703.583	262.965		703.583	292.835		703.583	221.24		703.583	241.908		703.583	224.319		703.583	196.13
703.667	223.144		703.667	230.062		703.667	181.661		703.667	191.496		703.667	232.492		703.667	192.015		703.667	195.703		703.667	285.622		703.667	226.223		703.667	215.111		703.667	220.876		703.667	226.234
703.75	187.916		703.75	187.115		703.75	145.171		703.75	177.547		703.75	189.511		703.75	160.232		703.75	153.146		703.75	224.729		703.75	207.886		703.75	184.642		703.75	202.662		703.75	194.285
703.833	134.649		703.833	148.531		703.833	114.627		703.833	178.515		703.833	144.737		703.833	122.966		703.833	119.209		703.833	161.166		703.833	154.495		703.833	129.341		703.833	135.103		703.833	125.697
703.917	105.634		703.917	104.945		703.917	88.373		703.917	153.053		703.917	127.921		703.917	90.777		703.917	88.767		703.917	135.408		703.917	113.054		703.917	95.4197		703.917	105.695		703.917	74.6482
704	82.7806		704	71.0662		704	71.7458		704	121.445		704	123.828		704	89.9784		704	62.5591		704	135.795		704	86.2548		704	89.0022		704	99.7951		704	60.8394
704.083	75.1167		704.083	81.0259		704.083	55.657		704.083	68.3625		704.083	112.038		704.083	79.3263		704.083	66.9952		704.083	115.553		704.083	68.184		704.083	87.8881		704.083	79.1909		704.083	75.4782
704.167	83.4004		704.167	89.8169		704.167	64.0207		704.167	50.5726		704.167	112.018		704.167	78.0787		704.167	110.445		704.167	110.903		704.167	75.3695		704.167	81.6129		704.167	70.7259		704.167	70.9575
704.25	105.648		704.25	110.332		704.25	115.556		704.25	94.4472		704.25	139.187		704.25	90.9018		704.25	122.086		704.25	108.323		704.25	111.955		704.25	100.369		704.25	90.1926		704.25	86.4788
704.333	156.533		704.333	145.148		704.333	175.427		704.333	117.954		704.333	202.339		704.333	111.178		704.333	131.066		704.333	138.782		704.333	128.608		704.333	138.569		704.333	126.462		704.333	116.168
704.417	235.285		704.417	208.344		704.417	178.28		704.417	123.972		704.417	231.847		704.417	161.504		704.417	159.393		704.417	217.156		704.417	136.912		704.417	171.367		704.417	183.379		704.417	154.476
704.5	295.104		704.5	291.761		704.5	215.396		704.5	168.301		704.5	239.585		704.5	213.905		704.5	181.654		704.5	312.26		704.5	186.69		704.5	218.619		704.5	255.243		704.5	210.88
704.583	319.003		704.583	333.443		704.583	257.633		704.583	230.389		704.583	310.116		704.583	264.486		704.583	226.619		704.583	319.424		704.583	225.02		704.583	253.751		704.583	326.863		704.583	233.328
704.667	343.203		704.667	363.125		704.667	289.944		704.667	273.682		704.667	337.252		704.667	279.269		704.667	250.897		704.667	335.393		704.667	245.135		704.667	242.256		704.667	331.749		704.667	233.964
704.75	336.374		704.75	321.938		704.75	265.28		704.75	216.959		704.75	325.482		704.75	263.54		704.75	224.33		704.75	339.653		704.75	272.74		704.75	271.751		704.75	272.077		704.75	210.925
704.833	283.127		704.833	293.022		704.833	242.115		704.833	172.399		704.833	256.254		704.833	241.048		704.833	201.585		704.833	279.545		704.833	220.844		704.833	251.478		704.833	191.311		704.833	166.349
704.917	223.832		704.917	231.48		704.917	208.806		704.917	137.681		704.917	218.312		704.917	206.141		704.917	174.093		704.917	203.929		704.917	151.748		704.917	196.641		704.917	165.268		704.917	135.688
705	168.313		705	180.331		705	171.733		705	81.4594		705	204.172		705	170.909		705	142.923		705	150.178		705	135.438		705	156.166		705	140.373		705	101.174
705.083	120.797		705.083	157.111		705.083	134.183		705.083	77.2456		705.083	154.587		705.083	121.436		705.083	118.188		705.083	129.563		705.083	123.776		705.083	105.934		705.083	107.776		705.083	84.7647
705.167	122.439		705.167	125.225		705.167	128.755		705.167	104.135		705.167	120.562		705.167	103.002		705.167	117.684		705.167	145.696		705.167	102.294		705.167	94.2825		705.167	106.189		705.167	91.0235
705.25	154.858		705.25	169.483		705.25	128.743		705.25	152.532		705.25	150.82		705.25	134.018		705.25	161.876		705.25	161.776		705.25	123.677		705.25	115.206		705.25	143.908		705.25	111.945
705.333	218.886		705.333	241.26		705.333	156.015		705.333	187.518		705.333	202.327		705.333	144.745		705.333	210.448		705.333	190.067		705.333	141.132		705.333	129.496		705.333	197.566		705.333	162.261
705.417	269.847		705.417	283.882		705.417	213.137		705.417	186.238		705.417	245.065		705.417	181.689		705.417	222.435		705.417	271.848		705.417	181.125		705.417	188.115		705.417	233.392		705.417	199.499
705.5	348.29		705.5	308.28		705.5	265.851		705.5	207.69		705.5	285.754		705.5	230.492		705.5	249.761		705.5	345.291		705.5	230.86		705.5	236.142		705.5	286.954		705.5	237.929
705.583	414.731		705.583	331.749		705.583	312.615		705.583	210.592		705.583	312.365		705.583	264.654		705.583	267.998		705.583	321.077		705.583	249.803		705.583	241.831		705.583	303.682		705.583	241.743
705.667	385.157		705.667	326.492		705.667	301.797		705.667	184.149		705.667	311.752		705.667	223.895		705.667	229.244		705.667	288.663		705.667	290.21		705.667	228.978		705.667	264.704		705.667	213.914
705.75	292.421		705.75	263.682		705.75	288.638		705.75	165.073		705.75	263.47		705.75	179.743		705.75	196.793		705.75	239.474		705.75	258.736		705.75	215.543		705.75	205.617		705.75	201.478
705.833	260.152		705.833	202.823		705.833	236.105		705.833	159.977		705.833	207.014		705.833	149.255		705.833	168.98		705.833	192.729		705.833	181.147		705.833	195.973		705.833	159.54		705.833	153.883
705.917	219.605		705.917	158.413		705.917	167.376		705.917	174.708		705.917	165.767		705.917	127.38		705.917	129.292		705.917	149.501		705.917	134.475		705.917	154.978		705.917	120.688		705.917	105.811
706	151.123		706	129.782		706	120.301		706	155.034		706	122.927		706	114.372		706	120.429		706	111.308		706	96.9042		706	119.687		706	92.5685		706	81.2753
706.083	118.018		706.083	135.51		706.083	131.453		706.083	113.943		706.083	117.201		706.083	127.485		706.083	125.195		706.083	122.237		706.083	72.7628		706.083	122.069		706.083	85.6266		706.083	82.7437
706.167	106.355		706.167	146.627		706.167	155.224		706.167	172.634		706.167	141.192		706.167	127.475		706.167	112.572		706.167	147.116		706.167	88.0609		706.167	119.31		706.167	120.25		706.167	84.3929
706.25	138.076		706.25	138.619		706.25	146.091		706.25	190.82		706.25	174.31		706.25	120.587		706.25	154.563		706.25	185.248		706.25	110.617		706.25	140.164		706.25	127.513		706.25	133.962
706.333	204.333		706.333	171.61		706.333	173.614		706.333	218.42		706.333	193.26		706.333	128.978		706.333	203.855		706.333	210.965		706.333	146.434		706.333	194.68		706.333	189.897		706.333	175.167
706.417	238.026		706.417	239.553		706.417	188.368		706.417	260.858		706.417	222.351		706.417	161.639		706.417	231.869		706.417	246.034		706.417	198.934		706.417	210.079		706.417	237.152		706.417	196.5
706.5	294.196		706.5	265.553		706.5	207.583		706.5	255.048		706.5	273.338		706.5	226.804		706.5	270.056		706.5	308.53		706.5	247.642		706.5	232.017		706.5	229.466		706.5	205.025
706.583	310.796		706.583	284.874		706.583	251.34		706.583	253.081		706.583	320.266		706.583	266.478		706.583	273.018		706.583	325.294		706.583	275.379		706.583	261.204		706.583	286.526		706.583	224.088
706.667	308.263		706.667	318.355		706.667	276.616		706.667	234.448		706.667	330.382		706.667	286.517		706.667	255.523		706.667	327.116		706.667	276.238		706.667	252.998		706.667	260.996		706.667	216.954
706.75	281.678		706.75	288.293		706.75	221.55		706.75	225.171		706.75	261.172		706.75	273.314		706.75	205.659		706.75	267.54		706.75	251.626		706.75	227.485		706.75	193.425		706.75	215.799
706.833	241.682		706.833	223.337		706.833	176.709		706.833	237.977		706.833	196.273		706.833	222.856		706.833	170.727		706.833	224.984		706.833	196.918		706.833	196.139		706.833	149.452		706.833	185.498
706.917	186.542		706.917	177.639		706.917	152.435		706.917	248.106		706.917	154.386		706.917	149.805		706.917	144.129		706.917	196.426		706.917	150.391		706.917	164.383		706.917	129.248		706.917	129.587
707	151.781		707	130.126		707	125.458		707	200.712		707	119.346		707	116.495		707	111.218		707	159.233		707	126.41		707	130.32		707	106.687		707	109.868
707.083	122.183		707.083	114.546		707.083	120.726		707.083	142.847		707.083	109.237		707.083	96.2999		707.083	105.585		707.083	157.111		707.083	108.069		707.083	101.138		707.083	84.0335		707.083	95.4508
707.167	112.332		707.167	126.051		707.167	117.193		707.167	161.209		707.167	124.616		707.167	82.1167		707.167	122.799		707.167	173.431		707.167	101.932		707.167	112.7		707.167	105.661		707.167	97.3326
707.25	131.085		707.25	154.56		707.25	135.195		707.25	168.872		707.25	166.901		707.25	119.814		707.25	152.43		707.25	182.118		707.25	118.201		707.25	129.881		707.25	149.676		707.25	111.55
707.333	212.65		707.333	195.287		707.333	170.531		707.333	215.095		707.333	206.362		707.333	168.049		707.333	233.764		707.333	253.519		707.333	176.616		707.333	185.583		707.333	206.21		707.333	149.247
707.417	258.832		707.417	227.077		707.417	204.813		707.417	224.022		707.417	215.576		707.417	207.404		707.417	283.066		707.417	336.977		707.417	217.77		707.417	250.169		707.417	252.143		707.417	196.478
707.5	303.499		707.5	296.13		707.5	253.23		707.5	222.116		707.5	245.088		707.5	227.198		707.5	299.648		707.5	369.274		707.5	236.069		707.5	269.234		707.5	242.538		707.5	232.859
707.583	319.309		707.583	342.635		707.583	263.81		707.583	235.014		707.583	284.226		707.583	232.156		707.583	352.775		707.583	345.956		707.583	272.04		707.583	271.855		707.583	246.927		707.583	234.472
707.667	294.703		707.667	304.107		707.667	232.08		707.667	243.088		707.667	277.282		707.667	256.241		707.667	315.982		707.667	301.508		707.667	276.532		707.667	284.974		707.667	258.773		707.667	207.734
707.75	266.692		707.75	212.083		707.75	230.157		707.75	203.005		707.75	239.236		707.75	252.858		707.75	250.201		707.75	233.865		707.75	253.546		707.75	231.81		707.75	249.895		707.75	197.999
707.833	205.095		707.833	172.387		707.833	239.766		707.833	151.832		707.833	220.41		707.833	197.176		707.833	187.341		707.833	189.158		707.833	221.415		707.833	161.559		707.833	226.731		707.833	160.297
707.917	155.721		707.917	143.759		707.917	160.66		707.917	116.762		707.917	190.469		707.917	139.175		707.917	153.767		707.917	178.03		707.917	159.504		707.917	147.419		707.917	173.348		707.917	122.102
708	131.755		708	114.1		708	102.736		708	129.511		708	160.911		708	98.5307		708	116.944		708	149.109		708	120.253		708	107.443		708	122.699		708	87.3092
708.083	139.18		708.083	100.574		708.083	115.572		708.083	119.946		708.083	133.669		708.083	89.279		708.083	138.145		708.083	123.335		708.083	126.376		708.083	87.2948		708.083	111.241		708.083	75.1397
708.167	146.716		708.167	99.0539		708.167	124.035		708.167	113.166		708.167	139.751		708.167	94.9412		708.167	189.997		708.167	156.685		708.167	126.678		708.167	106.822		708.167	145.475		708.167	106.219
708.25	156.567		708.25	122.504		708.25	135.724		708.25	149.199		708.25	173.833		708.25	108.35		708.25	219.483		708.25	228.905		708.25	190.053		708.25	159.985		708.25	173.4		708.25	165.901
708.333	203.091		708.333	186.662		708.333	185.598		708.333	166.124		708.333	199.703		708.333	121.701		708.333	268.894		708.333	255.017		708.333	241.931		708.333	225.442		708.333	223.329		708.333	226.484
708.417	226.868		708.417	240.514		708.417	190.417		708.417	136.869		708.417	218.361		708.417	183.508		708.417	299.844		708.417	270.274		708.417	294.714		708.417	255.64		708.417	290.677		708.417	253.391
708.5	268.744		708.5	253.146		708.5	185.395		708.5	179.46		708.5	223.653		708.5	222.997		708.5	312.603		708.5	300.267		708.5	306.547		708.5	277.715		708.5	312.926		708.5	274.093
708.583	267.908		708.583	260.491		708.583	197.331		708.583	215.536		708.583	238.589		708.583	198.763		708.583	320.276		708.583	299.801		708.583	296.628		708.583	261.366		708.583	295.042		708.583	257.889
708.667	234.48		708.667	265.988		708.667	201.764		708.667	213.922		708.667	231.112		708.667	210.509		708.667	268.261		708.667	254.616		708.667	276.883		708.667	250.212		708.667	265.735		708.667	208.29
708.75	220.58		708.75	232.871		708.75	186.628		708.75	202.53		708.75	195.824		708.75	183.518		708.75	213.444		708.75	220.844		708.75	243.873		708.75	198.88		708.75	216.96		708.75	156.441
708.833	180.141		708.833	228.114		708.833	156.38		708.833	178.025		708.833	163.587		708.833	141.254		708.833	171.106		708.833	194.919		708.833	180.501		708.833	150.731		708.833	166.316		708.833	131.322
708.917	147.188		708.917	175.891		708.917	129.207		708.917	181.191		708.917	144.425		708.917	128.004		708.917	139.829		708.917	186.249		708.917	144.315		708.917	134.185		708.917	155.006		708.917	108.567
709	155.442		709	128.82		709	107.569		709	163.698		709	141.393		709	141.141		709	126.594		709	164.359		709	125.678		709	114.347		709	159.729		709	107.148
709.083	161.794		709.083	148.168		709.083	122.301		709.083	227.617		709.083	147.142		709.083	139.984		709.083	136.411		709.083	161.788		709.083	143.53		709.083	108.417		709.083	149.185		709.083	125.452
709.167	149.977		709.167	150.183		709.167	121.186		709.167	212.167		709.167	158.324		709.167	132.797		709.167	160.85		709.167	210.77		709.167	169.541		709.167	150.925		709.167	148.162		709.167	130.398
709.25	147.773		709.25	157.273		709.25	134.954		709.25	163.562		709.25	184.965		709.25	107.973		709.25	164.915		709.25	228.569		709.25	183.16		709.25	171.041		709.25	169.887		709.25	159.96
709.333	159.64		709.333	227.622		709.333	157.689		709.333	220.494		709.333	253.945		709.333	106.361		709.333	184.856		709.333	233.281		709.333	217.605		709.333	198.006		709.333	204.744		709.333	171.117
709.417	200.638		709.417	265.586		709.417	193.624		709.417	275.01		709.417	305.369		709.417	137.114		709.417	234.223		709.417	307.27		709.417	277.972		709.417	231.581		709.417	250.747		709.417	170.427
709.5	251.108		709.5	248.551		709.5	215.187		709.5	284.081		709.5	318.597		709.5	181.115		709.5	308.496		709.5	366.34		709.5	306.501		709.5	272.989		709.5	259.733		709.5	235.967
709.583	321.853		709.583	261.882		709.583	223.043		709.583	286.451		709.583	301.637		709.583	190.266		709.583	322.051		709.583	359.325		709.583	301.156		709.583	287.353		709.583	242.122		709.583	287.388
709.667	325.096		709.667	280.367		709.667	240.91		709.667	231.267		709.667	270.456		709.667	190.789		709.667	259.103		709.667	292.232		709.667	263.832		709.667	264.803		709.667	243.711		709.667	260.305
709.75	303.344		709.75	224.87		709.75	225.26		709.75	190.222		709.75	230.511		709.75	190.448		709.75	221.021		709.75	244.23		709.75	233.719		709.75	216.627		709.75	214.892		709.75	210.897
709.833	228.346		709.833	195.952		709.833	198.13		709.833	197.339		709.833	196.001		709.833	155.651		709.833	177.537		709.833	210.865		709.833	183.426		709.833	174.304		709.833	172.613		709.833	165.847
709.917	153.078		709.917	163.715		709.917	144.301		709.917	227.642		709.917	148.298		709.917	120.911		709.917	123.129		709.917	163.212		709.917	145.72		709.917	136.49		709.917	131.625		709.917	123.209
710	122.324		710	145.339		710	100.125		710	187.721		710	104.003		710	86.4219		710	129.952		710	117.328		710	99.012		710	102.296		710	85.2692		710	82.2817
710.083	95.1735		710.083	130.658		710.083	90.4589		710.083	107.26		710.083	106.895		710.083	73.287		710.083	125.551		710.083	104.079		710.083	73.523		710.083	103.2		710.083	76.364		710.083	75.1803
710.167	87.7304		710.167	99.3188		710.167	99.2909		710.167	100.699		710.167	125.441		710.167	79.9955		710.167	141.685		710.167	99.8809		710.167	87.9728		710.167	116.225		710.167	93.1855		710.167	87.961
710.25	128.448		710.25	105.509		710.25	103.082		710.25	90.3753		710.25	126.022		710.25	87.8901		710.25	182.491		710.25	118.828		710.25	119.204		710.25	128.577		710.25	107.022		710.25	126.221
710.333	162.116		710.333	132.77		710.333	134.47		710.333	128.024		710.333	181.341		710.333	121.336		710.333	200.867		710.333	170.076		710.333	135.436		710.333	158.583		710.333	138.372		710.333	155.645
710.417	197.907		710.417	185.937		710.417	157.59		710.417	159.235		710.417	235.616		710.417	141.418		710.417	202.978		710.417	215.118		710.417	178.137		710.417	168.855		710.417	181.459		710.417	169.838
710.5	243.869		710.5	215.042		710.5	178.112		710.5	157.398		710.5	251.789		710.5	181.466		710.5	221.529		710.5	247.248		710.5	181.024		710.5	209.1		710.5	222.651		710.5	192.212
710.583	264.517		710.583	201.545		710.583	176.606		710.583	166.403		710.583	284.205		710.583	205.232		710.583	222.224		710.583	272.543		710.583	173.483		710.583	227.077		710.583	235.1		710.583	182.841
710.667	255.745		710.667	194.001		710.667	182.338		710.667	177.125		710.667	264.781		710.667	214.067		710.667	179.253		710.667	286.636		710.667	161.029		710.667	203.85		710.667	214.752		710.667	179.504
710.75	241.613		710.75	187.318		710.75	180.797		710.75	230.219		710.75	230.743		710.75	179.452		710.75	134.361		710.75	252.878		710.75	169.5		710.75	179.816		710.75	190.272		710.75	174.819
710.833	177.741		710.833	174.382		710.833	152.662		710.833	200.597		710.833	196.954		710.833	139.327		710.833	118.98		710.833	193.684		710.833	144.218		710.833	139.163		710.833	160.636		710.833	132.089
710.917	97.5552		710.917	114.628		710.917	118.878		710.917	162.822		710.917	165.457		710.917	107.674		710.917	98.3463		710.917	148.496		710.917	108.774		710.917	119.407		710.917	125.089		710.917	94.0942
711	64.801		711	79.1197		711	96.3693		711	121.984		711	133.03		711	78.6513		711	83.1818		711	113.615		711	112.271		711	123.197		711	101.329		711	77.4078
711.083	59.7855		711.083	62.9666		711.083	88.399		711.083	127.446		711.083	102.464		711.083	81.9785		711.083	88.3556		711.083	104.892		711.083	104.986		711.083	102.855		711.083	94.3723		711.083	75.1127
711.167	85.2238		711.167	73.2861		711.167	87.0725		711.167	108.392		711.167	98.2687		711.167	97.4285		711.167	96.5108		711.167	175.193		711.167	114.817		711.167	104.865		711.167	108.24		711.167	72.0399
711.25	129.905		711.25	95.4064		711.25	107.002		711.25	90.8891		711.25	108.061		711.25	123.378		711.25	113.696		711.25	240.16		711.25	155.483		711.25	135.113		711.25	134.899		711.25	111.827
711.333	156.785		711.333	114.634		711.333	132.449		711.333	114.041		711.333	158.38		711.333	154.989		711.333	194.368		711.333	238.007		711.333	176.227		711.333	194.974		711.333	160.208		711.333	150.7
711.417	195.821		711.417	159.715		711.417	130.318		711.417	119.686		711.417	225.117		711.417	171.514		711.417	255.559		711.417	252.014		711.417	197.235		711.417	195.243		711.417	158.749		711.417	167.634
711.5	222.803		711.5	153.978		711.5	122.272		711.5	156.456		711.5	273.255		711.5	187.178		711.5	257.218		711.5	281.298		711.5	210.41		711.5	195.721		711.5	199.595		711.5	196.471
711.583	236.999		711.583	165.276		711.583	152.788		711.583	201.748		711.583	260.238		711.583	179.851		711.583	256.959		711.583	260.413		711.583	212.717		711.583	188.02		711.583	229.195		711.583	198.502
711.667	222.13		711.667	156.553		711.667	168.306		711.667	228.862		711.667	237.548		711.667	187.61		711.667	216.436		711.667	266.895		711.667	212.521		711.667	192.973		711.667	234.234		711.667	146.46
711.75	201.383		711.75	148.66		711.75	161.268		711.75	210.836		711.75	184.547		711.75	185.105		711.75	174.876		711.75	253.814		711.75	179.313		711.75	169.205		711.75	191.5		711.75	115.881
711.833	162.699		711.833	126.33		711.833	139.43		711.833	162.744		711.833	142.712		711.833	163.281		711.833	139.543		711.833	209.479		711.833	149.282		711.833	115.556		711.833	160.2		711.833	96.8405
711.917	112.821		711.917	97.3544		711.917	116.436		711.917	146.256		711.917	109.582		711.917	129.449		711.917	116.326		711.917	143.47		711.917	115.493		711.917	86.3109		711.917	134.459		711.917	87.6758
712	97.9814		712	71.961		712	91.2241		712	144.855		712	99.8846		712	101.697		712	89.8142		712	119.908		712	72.6369		712	69.7902		712	110.146		712	76.7828
712.083	93.3968		712.083	76.045		712.083	57.368		712.083	164.8		712.083	90.8487		712.083	95.3441		712.083	93.0952		712.083	106.426		712.083	66.1239		712.083	68.61		712.083	85.8152		712.083	76.9701
712.167	88.9708		712.167	90.6863		712.167	74.4512		712.167	168.066		712.167	118.951		712.167	108.525		712.167	119.987		712.167	103.466		712.167	75.6101		712.167	72.6033		712.167	79.6659		712.167	66.6696
712.25	111.471		712.25	112.691		712.25	108.724		712.25	174.435		712.25	156.683		712.25	113.107		712.25	149.209		712.25	167.961		712.25	89.641		712.25	100.612		712.25	99.1863		712.25	75.9584
712.333	210.827		712.333	158.405		712.333	141.812		712.333	274.429		712.333	208.6		712.333	154.703		712.333	202.477		712.333	224.857		712.333	132.537		712.333	130.446		712.333	144.713		712.333	99.8028
712.417	289.72		712.417	232.351		712.417	222.005		712.417	419.493		712.417	288.94		712.417	247.81		712.417	246.922		712.417	347.093		712.417	191.914		712.417	166.618		712.417	211.114		712.417	146.485
712.5	386.043		712.5	383.193		712.5	308.874		712.5	577.507		712.5	403.33		712.5	359.411		712.5	302.269		712.5	413.653		712.5	247.114		712.5	216.146		712.5	296.414		712.5	176.667
712.583	518.212		712.583	501.514		712.583	381.051		712.583	823.976		712.583	543.352		712.583	423.818		712.583	357.036		712.583	477.349		712.583	294.356		712.583	244.184		712.583	366.107		712.583	191.245
712.667	557.247		712.667	556.549		712.667	477.811		712.667	1022.23		712.667	617.35		712.667	501.165		712.667	314.273		712.667	520.04		712.667	310.629		712.667	290.975		712.667	386.974		712.667	212.108
712.75	552.651		712.75	552.328		712.75	560.343		712.75	1096.11		712.75	693.549		712.75	498.218		712.75	353.649		712.75	499.315		712.75	259.303		712.75	293.497		712.75	357.592		712.75	209.097
712.833	466.082		712.833	520.169		712.833	538.275		712.833	1138.71		712.833	646.962		712.833	454.864		712.833	396.966		712.833	443.797		712.833	229.838		712.833	236.967		712.833	319.993		712.833	199.48
712.917	383.686		712.917	409.621		712.917	424.385		712.917	901.646		712.917	526.822		712.917	389.619		712.917	284.135		712.917	380.644		712.917	184.37		712.917	160.136		712.917	276.092		712.917	164.542
713	303.552		713	258.524		713	297.164		713	567.512		713	386.093		713	256.881		713	188.33		713	283.758		713	131.091		713	111.776		713	184.521		713	124.752
713.083	204.105		713.083	145.734		713.083	218.771		713.083	294.504		713.083	247.641		713.083	183.459		713.083	133.451		713.083	187.242		713.083	89.6817		713.083	83.9471		713.083	132.477		713.083	112.417
713.167	157.921		713.167	112.594		713.167	164.638		713.167	180.299		713.167	177.818		713.167	153.024		713.167	139.3		713.167	141.47		713.167	84.6778		713.167	78.316		713.167	110.95		713.167	114.735
713.25	152.595		713.25	152.671		713.25	123.58		713.25	181.615		713.25	184.003		713.25	143.79		713.25	140.78		713.25	142.323		713.25	117.028		713.25	111.607		713.25	110.498		713.25	114.825
713.333	190.639		713.333	209.325		713.333	137.492		713.333	188.514		713.333	210.96		713.333	154.464		713.333	171.534		713.333	197.032		713.333	135.408		713.333	161.065		713.333	155.108		713.333	122.859
713.417	231.682		713.417	244.361		713.417	178.717		713.417	308.019		713.417	252.395		713.417	174.274		713.417	206.867		713.417	279.428		713.417	149.03		713.417	196.343		713.417	217.289		713.417	144.012
713.5	291.045		713.5	259.865		713.5	233.63		713.5	405.967		713.5	316.331		713.5	252.73		713.5	242.757		713.5	338.655		713.5	164.637		713.5	218.486		713.5	261.425		713.5	200.81
713.583	375.299		713.583	335.69		713.583	269.789		713.583	560.136		713.583	424.445		713.583	353.493		713.583	292.87		713.583	379.804		713.583	209.236		713.583	219.998		713.583	280.676		713.583	246.636
713.667	387.571		713.667	422.111		713.667	321.162		713.667	646.085		713.667	439.122		713.667	379.238		713.667	280.408		713.667	345.953		713.667	258.209		713.667	204.038		713.667	266.02		713.667	212.621
713.75	364.349		713.75	424.138		713.75	348.283		713.75	598.24		713.75	424.087		713.75	339.877		713.75	264.69		713.75	400.321		713.75	255.398		713.75	212.111		713.75	250.953		713.75	188.144
713.833	337.33		713.833	368.821		713.833	321.889		713.833	596.447		713.833	413.054		713.833	330.438		713.833	233.339		713.833	387.267		713.833	218.938		713.833	175.785		713.833	226.679		713.833	147.023
713.917	288.7		713.917	268.196		713.917	274.044		713.917	531.132		713.917	325.156		713.917	280.923		713.917	170.103		713.917	261.532		713.917	158.842		713.917	135.932		713.917	173.065		713.917	111.028
714	219.498		714	198.972		714	213.125		714	360.208		714	218.982		714	193.793		714	126.526		714	171.166		714	138.541		714	103.361		714	118.811		714	91.154
714.083	163.803		714.083	129.172		714.083	173.833		714.083	224.519		714.083	146.912		714.083	141.556		714.083	97.3583		714.083	153.694		714.083	108.778		714.083	73.7331		714.083	95.1275		714.083	73.5108
714.167	164.738		714.167	116.291		714.167	142.534		714.167	183.667		714.167	136.651		714.167	129.195		714.167	100.117		714.167	145.301		714.167	102.788		714.167	89.5181		714.167	98.1637		714.167	86.6807
714.25	200.808		714.25	161.775		714.25	164.952		714.25	181.273		714.25	192.931		714.25	150.322		714.25	133.393		714.25	172.204		714.25	121.276		714.25	129.032		714.25	127.234		714.25	143.245
714.333	259.516		714.333	287.195		714.333	233.09		714.333	244.149		714.333	309.006		714.333	211.292		714.333	197.886		714.333	228.403		714.333	163.474		714.333	224.601		714.333	179.583		714.333	224.329
714.417	363.318		714.417	436.636		714.417	321.544		714.417	419.244		714.417	422.321		714.417	276.538		714.417	311.626		714.417	290.782		714.417	252.577		714.417	304.821		714.417	265.664		714.417	266.378
714.5	539.509		714.5	524.23		714.5	460.284		714.5	639.007		714.5	579.724		714.5	406.198		714.5	381.153		714.5	378.217		714.5	353.387		714.5	363.558		714.5	387.4		714.5	356.697
714.583	683.402		714.583	656.208		714.583	540.556		714.583	820.157		714.583	680.223		714.583	538		714.583	456.931		714.583	424.847		714.583	425.714		714.583	447.142		714.583	502.357		714.583	440.307
714.667	743.298		714.667	761.209		714.667	602.956		714.667	966.985		714.667	720.197		714.667	616.27		714.667	478.37		714.667	515.991		714.667	469.004		714.667	489.189		714.667	551.393		714.667	470.502
714.75	727.996		714.75	751.11		714.75	580.667		714.75	931.056		714.75	778.109		714.75	616.228		714.75	504.963		714.75	543.231		714.75	452.914		714.75	426.297		714.75	503.776		714.75	418.284
714.833	589.14		714.833	642.338		714.833	505.824		714.833	839.425		714.833	709.064		714.833	556.543		714.833	429.602		714.833	442.645		714.833	392.872		714.833	353.672		714.833	423.159		714.833	316.464
714.917	438.258		714.917	477.683		714.917	387.172		714.917	661.991		714.917	501.794		714.917	477.154		714.917	301.096		714.917	374.525		714.917	282.732		714.917	294.284		714.917	341.396		714.917	252.645
715	328.845		715	304.995		715	274.262		715	467.097		715	362.665		715	351.485		715	238.359		715	280.399		715	195.743		715	203.044		715	230.294		715	209.814
715.083	199.091		715.083	174.865		715.083	185.568		715.083	323.813		715.083	279.338		715.083	230.688		715.083	200.752		715.083	188.529		715.083	165.895		715.083	120.468		715.083	135.565		715.083	147.506
715.167	153.766		715.167	137.373		715.167	127.74		715.167	203.642		715.167	225.484		715.167	155.467		715.167	147.055		715.167	164.997		715.167	134.297		715.167	99.1136		715.167	98.9086		715.167	104.216
715.25	161.237		715.25	124.528		715.25	138.284		715.25	143.126		715.25	205.155		715.25	148.784		715.25	142.236		715.25	178.353		715.25	117.398		715.25	114.976		715.25	126.919		715.25	118.672
715.333	186.07		715.333	148.127		715.333	157.675		715.333	142.006		715.333	228.878		715.333	141.994		715.333	150.816		715.333	184.649		715.333	129.578		715.333	164.817		715.333	192.298		715.333	168.833
715.417	246.497		715.417	225.786		715.417	193.532		715.417	265.925		715.417	314.518		715.417	192.211		715.417	182.341		715.417	216.516		715.417	183.729		715.417	207.527		715.417	238.81		715.417	219.548
715.5	320.002		715.5	333.251		715.5	271.543		715.5	391.531		715.5	362.372		715.5	272.801		715.5	265.049		715.5	281.775		715.5	239.343		715.5	255.325		715.5	294.86		715.5	246.884
715.583	388.724		715.583	384.948		715.583	298.314		715.583	518.291		715.583	399.646		715.583	304.474		715.583	315.75		715.583	322.245		715.583	279.459		715.583	313.437		715.583	357.427		715.583	238.946
715.667	409.35		715.667	439.852		715.667	335.233		715.667	525.086		715.667	395.393		715.667	284.051		715.667	308.185		715.667	312.744		715.667	284.315		715.667	354.516		715.667	363.002		715.667	237.442
715.75	390.36		715.75	449.097		715.75	341.329		715.75	469.077		715.75	382.585		715.75	280.431		715.75	247.336		715.75	270.208		715.75	263.959		715.75	340.855		715.75	294.677		715.75	255.956
715.833	353.965		715.833	357.33		715.833	296.366		715.833	467.338		715.833	337.232		715.833	263.827		715.833	203.117		715.833	241.835		715.833	223.103		715.833	268.751		715.833	221.658		715.833	219.434
715.917	297.577		715.917	240.099		715.917	244.419		715.917	400.194		715.917	251.585		715.917	220.942		715.917	178.071		715.917	208.341		715.917	181.808		715.917	188.286		715.917	185.761		715.917	156.96
716	211.489		716	156.647		716	194.586		716	261.46		716	192.487		716	173.118		716	130.987		716	178.685		716	139.896		716	124.143		716	125.705		716	115.172
716.083	148.505		716.083	108.326		716.083	131.677		716.083	152.168		716.083	163.649		716.083	146.539		716.083	100.618		716.083	125.528		716.083	96.1103		716.083	84.3219		716.083	82.6141		716.083	85.2646
716.167	130.252		716.167	98.1539		716.167	99.2337		716.167	111.885		716.167	132.533		716.167	117.265		716.167	101.355		716.167	124.486		716.167	82.4545		716.167	78.9186		716.167	72.2113		716.167	64.0096
716.25	155.454		716.25	110.588		716.25	101.993		716.25	118.16		716.25	125.01		716.25	104.09		716.25	109.17		716.25	161.486		716.25	94.0392		716.25	87.72		716.25	84.7495		716.25	95.917
716.333	181.877		716.333	124.968		716.333	119.312		716.333	132.814		716.333	147.989		716.333	121.437		716.333	123.538		716.333	213.209		716.333	127.289		716.333	109.183		716.333	120.416		716.333	143.382
716.417	195.895		716.417	179.958		716.417	158.565		716.417	177.26		716.417	192.913		716.417	158.05		716.417	186.395		716.417	246.087		716.417	166.267		716.417	138.345		716.417	149.299		716.417	163.34
716.5	241.271		716.5	231.482		716.5	204.948		716.5	232.879		716.5	238.153		716.5	139.814		716.5	197.704		716.5	234.549		716.5	185.078		716.5	185.016		716.5	171.727		716.5	176.854
716.583	250.569		716.583	215.713		716.583	194.665		716.583	250.793		716.583	270.35		716.583	147.854		716.583	218.089		716.583	207.112		716.583	170.74		716.583	203.211		716.583	201.608		716.583	177.27
716.667	209.731		716.667	183.128		716.667	181.466		716.667	228.987		716.667	248.111		716.667	165.556		716.667	200.256		716.667	231.611		716.667	171.88		716.667	199.729		716.667	206.727		716.667	170.347
716.75	204.42		716.75	201.175		716.75	183.741		716.75	286.369		716.75	205.562		716.75	159.19		716.75	171.659		716.75	199.764		716.75	172.092		716.75	194.287		716.75	187.275		716.75	166.313
716.833	176.073		716.833	182.843		716.833	175.607		716.833	266.74		716.833	182.355		716.833	134.284		716.833	140.976		716.833	132.793		716.833	156.124		716.833	146.146		716.833	149.692		716.833	155.589
716.917	111.059		716.917	128.562		716.917	147.096		716.917	186.613		716.917	158.349		716.917	101.359		716.917	108.716		716.917	102.224		716.917	133.522		716.917	105.173		716.917	119.868		716.917	123.207
717	86.4102		717	76.1256		717	96.7549		717	156.747		717	139.422		717	85.6674		717	80.3102		717	88.3984		717	106.438		717	83.6453		717	89.0844		717	112.615
717.083	74.2409		717.083	54.9413		717.083	67.4155		717.083	143.921		717.083	126.352		717.083	79.692		717.083	100.335		717.083	128.899		717.083	87.5888		717.083	67.9468		717.083	80.9911		717.083	103.464
717.167	68.5748		717.167	56.5809		717.167	70.473		717.167	101.234		717.167	130.002		717.167	70.4475		717.167	120.697		717.167	136.047		717.167	99.4419		717.167	76.2541		717.167	105.748		717.167	103.287
717.25	102.849		717.25	88.5458		717.25	87.2248		717.25	64.1102		717.25	156.048		717.25	91.6859		717.25	133.649		717.25	137.493		717.25	148.242		717.25	99.3126		717.25	130.233		717.25	111.396
717.333	144.966		717.333	131.207		717.333	118.369		717.333	52.2857		717.333	180.425		717.333	94.9079		717.333	171.996		717.333	168.58		717.333	158.578		717.333	145.525		717.333	164.212		717.333	137.578
717.417	151.395		717.417	164.928		717.417	133.665		717.417	56.8906		717.417	182.69		717.417	125.19		717.417	179.977		717.417	193.133		717.417	168.098		717.417	168.664		717.417	181.714		717.417	171.397
717.5	175.223		717.5	205.216		717.5	146.636		717.5	65.002		717.5	198.035		717.5	167.926		717.5	199.145		717.5	237.381		717.5	186.038		717.5	190.968		717.5	194.694		717.5	192.474
717.583	184.475		717.583	203.224		717.583	164.278		717.583	102.192		717.583	215.617		717.583	184.006		717.583	229.183		717.583	260.351		717.583	193.672		717.583	214.026		717.583	204.594		717.583	198.87
717.667	191.475		717.667	177.184		717.667	144.375		717.667	163.357		717.667	205.225		717.667	170.516		717.667	221.077		717.667	242.691		717.667	159.334		717.667	204.825		717.667	203.459		717.667	201.1
717.75	206.238		717.75	164.427		717.75	121.61		717.75	168.375		717.75	170.79		717.75	134.873		717.75	202.555		717.75	198.501		717.75	135.915		717.75	182.452		717.75	204.593		717.75	171.117
717.833	164.604		717.833	161.379		717.833	123.23		717.833	152.272		717.833	131.92		717.833	113.341		717.833	127.804		717.833	179.648		717.833	118.119		717.833	137.561		717.833	174.068		717.833	127.89
717.917	119.611		717.917	149.699		717.917	110.755		717.917	126.836		717.917	117.914		717.917	74.6268		717.917	68.6332		717.917	138.922		717.917	94.9519		717.917	89.3945		717.917	104.303		717.917	98.6968
718	88.9234		718	109.012		718	91.8728		718	112.793		718	101.504		718	66.7967		718	64.5065		718	89.6143		718	72.1425		718	67.0288		718	57.0177		718	75.7243
718.083	68.6993		718.083	73.5606		718.083	64.5123		718.083	121.387		718.083	79.4589		718.083	63.5755		718.083	73.6419		718.083	70.1182		718.083	68.0456		718.083	77.6856		718.083	68.168		718.083	55.8443
718.167	71.0723		718.167	71.3791		718.167	80.0077		718.167	128.993		718.167	95.8907		718.167	69.1093		718.167	64.5044		718.167	71.1392		718.167	104.82		718.167	95.1663		718.167	94.0032		718.167	73.4068
718.25	93.2023		718.25	100.779		718.25	91.0163		718.25	140.448		718.25	120.885		718.25	85.2746		718.25	74.9952		718.25	95.8877		718.25	109.341		718.25	108.741		718.25	106.642		718.25	89.4134
718.333	140.335		718.333	113.607		718.333	101.473		718.333	162.131		718.333	123.043		718.333	107.412		718.333	108.792		718.333	148.738		718.333	120.629		718.333	117.806		718.333	129.214		718.333	109.981
718.417	208.957		718.417	135.984		718.417	123.232		718.417	182.377		718.417	130.324		718.417	133.025		718.417	110.354		718.417	217.399		718.417	157.648		718.417	123.408		718.417	173.676		718.417	133.854
718.5	229.945		718.5	150.559		718.5	123.194		718.5	211.212		718.5	161.176		718.5	153.005		718.5	146.371		718.5	244.572		718.5	184.918		718.5	159.68		718.5	179.763		718.5	168.428
718.583	203.04		718.583	145.498		718.583	134.101		718.583	196.325		718.583	188.752		718.583	162.916		718.583	183.529		718.583	224.008		718.583	184.401		718.583	175.143		718.583	188.852		718.583	184.454
718.667	182.824		718.667	143.589		718.667	155.724		718.667	145.953		718.667	167.387		718.667	174.081		718.667	152.643		718.667	200.108		718.667	175.549		718.667	158.243		718.667	190.789		718.667	171.323
718.75	177.278		718.75	143.381		718.75	152.913		718.75	111.684		718.75	156.534		718.75	143.278		718.75	120.153		718.75	158.366		718.75	135.891		718.75	128.271		718.75	147.6		718.75	148.049
718.833	145.529		718.833	127.986		718.833	116.685		718.833	98.6135		718.833	133.862		718.833	102.369		718.833	110.548		718.833	120.886		718.833	108.146		718.833	111.617		718.833	103.673		718.833	106.056
718.917	118.859		718.917	93.688		718.917	88.4671		718.917	95.7562		718.917	93.507		718.917	98.2659		718.917	85.6911		718.917	88.0946		718.917	84.6734		718.917	95.4113		718.917	79.0737		718.917	78.9733
719	105.148		719	67.1138		719	64.337		719	62.2754		719	85.0683		719	88.994		719	60.5664		719	87.2529		719	72.5331		719	69.1623		719	85.6765		719	81.9786
719.083	89.8238		719.083	80.7486		719.083	62.5028		719.083	46.5416		719.083	86.1293		719.083	71.9004		719.083	35.3929		719.083	98.3372		719.083	80.7044		719.083	70.1344		719.083	90.9227		719.083	90.2853
719.167	99.7293		719.167	72.7828		719.167	68.4211		719.167	75.9888		719.167	82.546		719.167	74.5401		719.167	54.0488		719.167	102.513		719.167	119.858		719.167	96.5623		719.167	121.778		719.167	130.98
719.25	124.926		719.25	83.0407		719.25	81.3124		719.25	75.4119		719.25	106.726		719.25	86.5503		719.25	81.5607		719.25	116.138		719.25	117.649		719.25	125.21		719.25	162.775		719.25	211.581
719.333	141.114		719.333	99.0504		719.333	105.996		719.333	104.079		719.333	140.789		719.333	115.662		719.333	129.977		719.333	141.461		719.333	130.478		719.333	177.879		719.333	189.887		719.333	266.638
719.417	143.901		719.417	154.513		719.417	135.818		719.417	135.191		719.417	174.026		719.417	163.263		719.417	170.43		719.417	214.044		719.417	169.698		719.417	235.078		719.417	273.225		719.417	299.007
719.5	181.633		719.5	209.73		719.5	198.467		719.5	144.094		719.5	217.738		719.5	192.231		719.5	206.674		719.5	262.264		719.5	214.625		719.5	280.308		719.5	336.275		719.5	328.625
719.583	195.187		719.583	196.305		719.583	240.223		719.583	146.111		719.583	253.307		719.583	208.264		719.583	224.115		719.583	272.735		719.583	231.711		719.583	283.015		719.583	333.642		719.583	381.384
719.667	199.398		719.667	207.027		719.667	218.205		719.667	193.082		719.667	230.199		719.667	201.217		719.667	202.021		719.667	267.203		719.667	242.666		719.667	272.401		719.667	354.138		719.667	358.038
719.75	202.961		719.75	199.065		719.75	189.847		719.75	226.344		719.75	184.076		719.75	152.223		719.75	159.123		719.75	209.394		719.75	216.382		719.75	232.245		719.75	324.328		719.75	300.866
719.833	184.661		719.833	170.706		719.833	144.408		719.833	191.944		719.833	159.037		719.833	113.515		719.833	109.676		719.833	157.738		719.833	168.444		719.833	182.329		719.833	253.222		719.833	213.064
719.917	133.886		719.917	115.666		719.917	110.359		719.917	122.591		719.917	124.813		719.917	96.5497		719.917	74.7515		719.917	136.861		719.917	143.326		719.917	136.103		719.917	153.631		719.917	158.541
720	88.8107		720	89.7397		720	87.9134		720	93.0451		720	118.818		720	99.6996		720	60.4486		720	111.564		720	110.904		720	91.0141		720	89.7853		720	111.594
720.083	78.1243		720.083	76.8942		720.083	87.6762		720.083	72.4932		720.083	127.96		720.083	110.234		720.083	81.692		720.083	96.7053		720.083	73.0061		720.083	88.0775		720.083	90.3875		720.083	90.1137
720.167	111.601		720.167	102.224		720.167	88.6477		720.167	99.5509		720.167	136.15		720.167	89.3461		720.167	92.9495		720.167	109.732		720.167	93.4824		720.167	95.7643		720.167	108.565		720.167	107.388
720.25	150.82		720.25	111.737		720.25	104.417		720.25	134.357		720.25	144.276		720.25	84.2407		720.25	132.717		720.25	145.71		720.25	117.282		720.25	124.922		720.25	121.309		720.25	132.79
720.333	177.852		720.333	140.163		720.333	136.835		720.333	148.621		720.333	196.366		720.333	119.081		720.333	189.21		720.333	225.145		720.333	154.67		720.333	181.479		720.333	159.559		720.333	163.093
720.417	220.44		720.417	161.016		720.417	155.291		720.417	223.046		720.417	243.564		720.417	160.32		720.417	195.63		720.417	267.859		720.417	221.538		720.417	225.249		720.417	232.257		720.417	196.437
720.5	251.667		720.5	187.511		720.5	198.998		720.5	266.698		720.5	288.138		720.5	188.318		720.5	202.004		720.5	294.979		720.5	232.662		720.5	255.522		720.5	308.408		720.5	238.58
720.583	242.019		720.583	206.434		720.583	209.563		720.583	267.76		720.583	318.818		720.583	216.436		720.583	221.397		720.583	307.801		720.583	262.027		720.583	264.745		720.583	344.749		720.583	280.046
720.667	217.251		720.667	203.633		720.667	214.365		720.667	257.392		720.667	251.427		720.667	209.217		720.667	206.992		720.667	321.689		720.667	296.206		720.667	248.722		720.667	323.548		720.667	284.811
720.75	173.946		720.75	193.21		720.75	184.465		720.75	190.605		720.75	216.495		720.75	162.206		720.75	202.354		720.75	297.557		720.75	247.276		720.75	238.988		720.75	243.266		720.75	242.737
720.833	122.079		720.833	157.632		720.833	153.971		720.833	144.536		720.833	170.862		720.833	132.322		720.833	181.456		720.833	210.592		720.833	178.366		720.833	184.657		720.833	200.941		720.833	181.257
720.917	112.365		720.917	116.851		720.917	119.454		720.917	137.616		720.917	110.932		720.917	111.637		720.917	142.878		720.917	140.751		720.917	132.27		720.917	131.542		720.917	162.624		720.917	128.78
721	117.806		721	97.5605		721	101.082		721	123.056		721	72.7517		721	88.1133		721	108.268		721	112.715		721	125.705		721	96.6478		721	117.137		721	96.0661
721.083	98.8252		721.083	100.194		721.083	97.8118		721.083	99.8563		721.083	59.0966		721.083	88.6469		721.083	110.014		721.083	111.706		721.083	122.483		721.083	97.0897		721.083	99.3533		721.083	78.6105
721.167	104.971		721.167	121.044		721.167	113.359		721.167	88.3755		721.167	62.4718		721.167	85.8762		721.167	115.589		721.167	119.85		721.167	114.894		721.167	90.4742		721.167	144.251		721.167	89.007
721.25	141.745		721.25	119.575		721.25	143.166		721.25	98.6512		721.25	111.455		721.25	99.5562		721.25	154.19		721.25	143.217		721.25	146.971		721.25	117.967		721.25	163.91		721.25	110.651
721.333	190.268		721.333	145.689		721.333	171.003		721.333	159.885		721.333	212.459		721.333	144.287		721.333	202.757		721.333	194.211		721.333	216.429		721.333	181.57		721.333	192.743		721.333	146.032
721.417	250.409		721.417	204.907		721.417	234.561		721.417	247.966		721.417	278.578		721.417	225.629		721.417	258.123		721.417	268.552		721.417	258.551		721.417	268.121		721.417	266.277		721.417	214.603
721.5	318.67		721.5	301.584		721.5	352.335		721.5	342.253		721.5	339.233		721.5	317.889		721.5	319.988		721.5	357.072		721.5	347.403		721.5	368.135		721.5	326.172		721.5	263.431
721.583	383.145		721.583	397.573		721.583	436.364		721.583	444.382		721.583	433.453		721.583	379.474		721.583	420.877		721.583	449.494		721.583	432.621		721.583	450.52		721.583	437.596		721.583	315.33
721.667	445.203		721.667	458.189		721.667	430.059		721.667	473.532		721.667	536.049		721.667	400.156		721.667	456.218		721.667	536.489		721.667	486.619		721.667	477.415		721.667	473.375		721.667	351.686
721.75	537.57		721.75	529.403		721.75	448.926		721.75	511.695		721.75	549.754		721.75	412.292		721.75	487.319		721.75	550.979		721.75	456.846		721.75	448.874		721.75	434.51		721.75	342.345
721.833	508.186		721.833	542.095		721.833	443.789		721.833	587.161		721.833	516.847		721.833	398.003		721.833	477.134		721.833	486.933		721.833	394.241		721.833	409.555		721.833	406.719		721.833	304.809
721.917	432.866		721.917	457.83		721.917	403.246		721.917	496.203		721.917	473.142		721.917	376.486		721.917	425.059		721.917	426.039		721.917	376.298		721.917	386.606		721.917	405.596		721.917	289.693
722	396.3		722	359.765		722	387.207		722	383.797		722	455.286		722	360.368		722	514.625		722	427.13		722	436.28		722	337.035		722	343.475		722	352.521
722.083	370.747		722.083	381.986		722.083	368.462		722.083	416.014		722.083	555.395		722.083	354.306		722.083	678.316		722.083	476.985		722.083	531.254		722.083	418.749		722.083	372.507		722.083	484.543
722.167	469.157		722.167	454.618		722.167	435.754		722.167	587.616		722.167	645.686		722.167	364.004		722.167	817.455		722.167	556.581		722.167	814.798		722.167	619.184		722.167	555.211		722.167	674.693
722.25	640.149		722.25	543.376		722.25	549.557		722.25	722.523		722.25	827.92		722.25	494.942		722.25	1027.34		722.25	734.144		722.25	1278.37		722.25	844.507		722.25	723.065		722.25	946.719
722.333	808.246		722.333	741.923		722.333	622.425		722.333	1030.48		722.333	1169.79		722.333	683.784		722.333	1389.94		722.333	933.026		722.333	1619.96		722.333	1075.4		722.333	909.345		722.333	1267.64
722.417	902.339		722.417	878.27		722.417	721.221		722.417	1158.61		722.417	1253.42		722.417	829.74		722.417	1431.31		722.417	1091.75		722.417	1862.43		722.417	1199.27		722.417	1153.13		722.417	1521.69
722.5	980.096		722.5	845.976		722.5	762.988		722.5	1161.79		722.5	1199.04		722.5	795.731		722.5	1383.16		722.5	1029.17		722.5	1903.99		722.5	1152.84		722.5	1177.64		722.5	1512.08
722.583	905.663		722.583	793.124		722.583	704.069		722.583	1041.67		722.583	1019.56		722.583	676.124		722.583	1214.76		722.583	911.077		722.583	1681.29		722.583	957.413		722.583	1030.18		722.583	1284.3
722.667	675.404		722.667	642.459		722.667	598.195		722.667	826.612		722.667	766.821		722.667	607.249		722.667	914.086		722.667	809.338		722.667	1326.04		722.667	765.266		722.667	822.622		722.667	1033.48
722.75	536.203		722.75	496.125		722.75	461.877		722.75	611.726		722.75	579.611		722.75	520.859		722.75	622.087		722.75	588.34		722.75	952.301		722.75	553.492		722.75	609.291		722.75	744.7
722.833	371.559		722.833	405.528		722.833	343.708		722.833	441.032		722.833	432.641		722.833	379.735		722.833	436.245		722.833	407.764		722.833	637.203		722.833	357.417		722.833	438.704		722.833	465.049
722.917	273.82		722.917	322.956		722.917	232.893		722.917	328.67		722.917	304.428		722.917	254.609		722.917	320.516		722.917	296.858		722.917	382.626		722.917	202.22		722.917	284.537		722.917	293.325
723	208.891		723	244.742		723	182.812		723	240.582		723	232.784		723	181.984		723	275.19		723	257.704		723	243.566		723	171.14		723	185.515		723	210.072
723.083	173.995		723.083	203.976		723.083	167.366		723.083	225.917		723.083	222.275		723.083	160.92		723.083	304.922		723.083	261.293		723.083	232.445		723.083	208.43		723.083	190.333		723.083	206.007
723.167	205.083		723.167	217.043		723.167	159.244		723.167	277.356		723.167	269.625		723.167	184.027		723.167	327.74		723.167	281.698		723.167	328.447		723.167	246.525		723.167	261.728		723.167	310.804
723.25	299.346		723.25	247.736		723.25	228.479		723.25	339.214		723.25	380.322		723.25	239.266		723.25	448.061		723.25	325.506		723.25	459.615		723.25	310.761		723.25	307.584		723.25	413.033
723.333	370.533		723.333	306.811		723.333	321.677		723.333	432.8		723.333	495.773		723.333	302.425		723.333	567.795		723.333	417.323		723.333	627.87		723.333	444.674		723.333	408.938		723.333	487.129
723.417	400.547		723.417	391.366		723.417	374.652		723.417	544.628		723.417	532.461		723.417	388.202		723.417	604.967		723.417	561.123		723.417	808.779		723.417	551.947		723.417	484.643		723.417	637.865
723.5	481.266		723.5	436.097		723.5	410.312		723.5	637.839		723.5	569.381		723.5	443.776		723.5	645.711		723.5	590.608		723.5	879.645		723.5	557.453		723.5	533.152		723.5	651.356
723.583	535.473		723.583	501.424		723.583	439.785		723.583	643.842		723.583	575.594		723.583	451.208		723.583	652.906		723.583	566.738		723.583	840.467		723.583	535.903		723.583	599.803		723.583	597.588
723.667	505.155		723.667	511.506		723.667	446.219		723.667	539.253		723.667	552.261		723.667	452.579		723.667	625.978		723.667	558.242		723.667	696.956		723.667	486.966		723.667	587.651		723.667	526.451
723.75	469.994		723.75	444.975		723.75	447.845		723.75	483.622		723.75	481.355		723.75	444.014		723.75	525.129		723.75	459.601		723.75	544.783		723.75	417.609		723.75	458.472		723.75	417.27
723.833	429.01		723.833	440.872		723.833	407.727		723.833	466.395		723.833	405.954		723.833	385.023		723.833	376.568		723.833	380.964		723.833	390.472		723.833	347.981		723.833	372.145		723.833	289.644
723.917	332.201		723.917	406.83		723.917	349.58		723.917	382.959		723.917	324.033		723.917	301.645		723.917	265.04		723.917	338.936		723.917	314.656		723.917	274.878		723.917	275.937		723.917	191.644
724	249.806		724	304.311		724	293.4		724	285.606		724	278.966		724	236.118		724	216.062		724	290.718		724	246.006		724	221.522		724	188.663		724	155.102
724.083	195.675		724.083	258.424		724.083	200.064		724.083	196.21		724.083	207.465		724.083	209.341		724.083	206.144		724.083	234.655		724.083	188.701		724.083	183.885		724.083	146.013		724.083	147.281
724.167	187.195		724.167	223.36		724.167	168.181		724.167	153.949		724.167	171.697		724.167	182.865		724.167	192.944		724.167	183.848		724.167	171.612		724.167	145.642		724.167	125.978		724.167	165.592
724.25	201.8		724.25	190.085		724.25	149.452		724.25	172.492		724.25	191.134		724.25	175.121		724.25	209.904		724.25	171.432		724.25	186.399		724.25	157.978		724.25	161.262		724.25	199.017
724.333	238.996		724.333	177.833		724.333	167.575		724.333	202.118		724.333	246.314		724.333	167.13		724.333	259.731		724.333	227.35		724.333	230.394		724.333	189.204		724.333	227.2		724.333	252.617
724.417	247.68		724.417	228.935		724.417	213.345		724.417	244.278		724.417	289.351		724.417	186.209		724.417	280.706		724.417	298.83		724.417	284.729		724.417	240.465		724.417	267.71		724.417	287.686
724.5	289.791		724.5	265.689		724.5	266.615		724.5	266.125		724.5	328.524		724.5	209.568		724.5	359.459		724.5	342.405		724.5	327.609		724.5	251.081		724.5	283.544		724.5	328.994
724.583	297.537		724.583	270.43		724.583	280.857		724.583	336.791		724.583	369.373		724.583	238.785		724.583	356.788		724.583	361.419		724.583	326.217		724.583	230.377		724.583	324.993		724.583	319.685
724.667	305.771		724.667	245.087		724.667	289.263		724.667	313.381		724.667	343.749		724.667	275.925		724.667	313.948		724.667	396.848		724.667	308.99		724.667	235.694		724.667	341.172		724.667	314.466
724.75	293.524		724.75	272.305		724.75	290.48		724.75	306.2		724.75	285.717		724.75	260.707		724.75	317.28		724.75	425.971		724.75	260.618		724.75	224.181		724.75	311.287		724.75	321.084
724.833	237.387		724.833	276.756		724.833	255.346		724.833	282.144		724.833	234.419		724.833	232.149		724.833	231.888		724.833	374.883		724.833	218.618		724.833	175.064		724.833	240.624		724.833	259.681
724.917	194.374		724.917	222.771		724.917	222.575		724.917	248.825		724.917	213.186		724.917	193.792		724.917	177.857		724.917	327.211		724.917	177.903		724.917	175.821		724.917	204.827		724.917	194.565
725	165.943		725	152.34		725	207.364		725	290.083		725	193.73		725	156.476		725	140.954		725	302.022		725	133.984		725	147.919		725	170.668		725	163.127
725.083	156.465		725.083	141.444		725.083	170.841		725.083	216.203		725.083	177.408		725.083	136.523		725.083	120.779		725.083	237.358		725.083	110.795		725.083	126.202		725.083	134.402		725.083	114.325
725.167	147.781		725.167	132.957		725.167	136.27		725.167	168.477		725.167	172.95		725.167	140.482		725.167	102.564		725.167	192.311		725.167	100.379		725.167	129.354		725.167	131.414		725.167	106.807
725.25	177.545		725.25	130.904		725.25	138.611		725.25	166.409		725.25	160.3		725.25	141.767		725.25	108.724		725.25	206.84		725.25	112.904		725.25	141.99		725.25	137.296		725.25	132.084
725.333	228.5		725.333	135.51		725.333	153.251		725.333	259.985		725.333	208.114		725.333	154.959		725.333	157.701		725.333	233.541		725.333	182.659		725.333	169.65		725.333	172.308		725.333	172.452
725.417	230.089		725.417	161.507		725.417	183.286		725.417	289.857		725.417	235.633		725.417	174.004		725.417	168.646		725.417	257.963		725.417	241.522		725.417	197.485		725.417	198.395		725.417	207.498
725.5	260.347		725.5	204.802		725.5	183.39		725.5	287.5		725.5	258.068		725.5	195.872		725.5	201.384		725.5	265.488		725.5	232.698		725.5	221.292		725.5	222.784		725.5	246.158
725.583	265.296		725.583	253.591		725.583	199.037		725.583	288.27		725.583	260.94		725.583	208.726		725.583	209.338		725.583	276.099		725.583	227.402		725.583	235.088		725.583	249.858		725.583	248.556
725.667	250.569		725.667	231.826		725.667	216.131		725.667	258.183		725.667	244.021		725.667	243.32		725.667	187.719		725.667	270.766		725.667	220.538		725.667	240.808		725.667	242.599		725.667	226.284
725.75	229.593		725.75	166.767		725.75	195.223		725.75	236.83		725.75	234.335		725.75	213.607		725.75	155.279		725.75	239.51		725.75	198.69		725.75	190.625		725.75	182.586		725.75	177.019
725.833	179.593		725.833	134.684		725.833	150.038		725.833	193.888		725.833	189.36		725.833	162.673		725.833	123.304		725.833	216.846		725.833	196.408		725.833	130.674		725.833	146.259		725.833	150.851
725.917	142.45		725.917	109.469		725.917	123.373		725.917	164.811		725.917	131.516		725.917	130.231		725.917	105.973		725.917	200.658		725.917	148.765		725.917	107.86		725.917	109.133		725.917	124.055
726	109.837		726	100.359		726	117.149		726	136.033		726	113.042		726	96.4718		726	91.2249		726	144.698		726	89.5448		726	74.1647		726	75.295		726	89.0281
726.083	103.902		726.083	111.193		726.083	103.452		726.083	104.578		726.083	123.052		726.083	94.2329		726.083	69.4922		726.083	106.764		726.083	67.7177		726.083	69.8734		726.083	89.2576		726.083	84.6935
726.167	126.629		726.167	143.782		726.167	103.266		726.167	112.914		726.167	123.986		726.167	110.339		726.167	85.1274		726.167	124.575		726.167	70.0123		726.167	96.5369		726.167	101.4		726.167	86.8536
726.25	133.959		726.25	143.352		726.25	141.013		726.25	119.696		726.25	165.608		726.25	156.142		726.25	138.418		726.25	169.033		726.25	90.586		726.25	111.728		726.25	106.116		726.25	93.1645
726.333	153.804		726.333	198.498		726.333	175.037		726.333	143.097		726.333	255.773		726.333	187.027		726.333	158.273		726.333	206.433		726.333	131.19		726.333	166.34		726.333	176.862		726.333	132.815
726.417	215.293		726.417	282.723		726.417	202.808		726.417	205.064		726.417	320.416		726.417	198.752		726.417	182.293		726.417	269.175		726.417	192.73		726.417	264.212		726.417	260.042		726.417	187.12
726.5	299.039		726.5	354.162		726.5	284.972		726.5	343.484		726.5	362.419		726.5	264.238		726.5	273.168		726.5	340.185		726.5	235.948		726.5	312.753		726.5	353.482		726.5	223.364
726.583	360.032		726.583	372.212		726.583	329.366		726.583	418.035		726.583	385.242		726.583	285.334		726.583	350.442		726.583	374.725		726.583	271.759		726.583	340.897		726.583	396.542		726.583	260.96
726.667	359.617		726.667	361.646		726.667	347.257		726.667	403.123		726.667	372.417		726.667	303.979		726.667	323.984		726.667	369.94		726.667	268.646		726.667	334.98		726.667	351.595		726.667	237.27
726.75	342.203		726.75	326.636		726.75	309.202		726.75	386.531		726.75	344.727		726.75	301.72		726.75	317.921		726.75	342.005		726.75	248.071		726.75	284.662		726.75	297.941		726.75	230.637
726.833	262.459		726.833	243.312		726.833	219.113		726.833	300.118		726.833	264.146		726.833	262.075		726.833	285.827		726.833	300.259		726.833	224.875		726.833	212.055		726.833	220.961		726.833	198.36
726.917	206.092		726.917	161.23		726.917	149.439		726.917	195.628		726.917	195.638		726.917	208.597		726.917	206.208		726.917	246.962		726.917	179.207		726.917	163.155		726.917	156.088		726.917	157.675
727	134.84		727	98.3978		727	113.228		727	118.492		727	139.497		727	141.727		727	142.09		727	204.217		727	124.93		727	112.805		727	114.838		727	112.153
727.083	117.365		727.083	72.9248		727.083	91.2436		727.083	99.1387		727.083	112.024		727.083	105.306		727.083	81.9955		727.083	177.672		727.083	105.141		727.083	77.9422		727.083	101.278		727.083	82.6487
727.167	107.723		727.167	91.4655		727.167	90.1514		727.167	118.654		727.167	105.74		727.167	110.649		727.167	70.4649		727.167	152.818		727.167	106.241		727.167	82.1697		727.167	98.3131		727.167	93.0251
727.25	136.356		727.25	116.686		727.25	96.4186		727.25	150.938		727.25	143.227		727.25	148.708		727.25	116.912		727.25	179.288		727.25	129.852		727.25	110.529		727.25	145.905		727.25	114.972
727.333	177.649		727.333	130.31		727.333	144.945		727.333	207.792		727.333	198.211		727.333	199.419		727.333	167.706		727.333	218.341		727.333	160.43		727.333	165.229		727.333	191.447		727.333	127.111
727.417	213.066		727.417	184.255		727.417	180.753		727.417	239.591		727.417	246.815		727.417	219.748		727.417	226.885		727.417	265.756		727.417	195.932		727.417	198.864		727.417	217.427		727.417	145.838
727.5	251.969		727.5	243.377		727.5	190.78		727.5	305.537		727.5	313.096		727.5	222.848		727.5	300.534		727.5	294.682		727.5	236.543		727.5	217.81		727.5	231.609		727.5	192.031
727.583	245.374		727.583	266.614		727.583	214.698		727.583	394.909		727.583	345.966		727.583	254.51		727.583	281.561		727.583	324.922		727.583	244.392		727.583	253.858		727.583	240.468		727.583	226.289
727.667	246.064		727.667	253.155		727.667	240.567		727.667	361.299		727.667	316.544		727.667	261.636		727.667	214.586		727.667	319.267		727.667	229.901		727.667	264.943		727.667	271.669		727.667	198.045
727.75	198.919		727.75	203.487		727.75	208.546		727.75	304.953		727.75	254.35		727.75	235.378		727.75	187.355		727.75	275.581		727.75	185.329		727.75	241.165		727.75	221.191		727.75	164.175
727.833	140.777		727.833	165.236		727.833	143.597		727.833	218.609		727.833	177.297		727.833	195.992		727.833	148.734		727.833	196.074		727.833	142.928		727.833	168.942		727.833	175.852		727.833	153.961
727.917	124.979		727.917	110.182		727.917	121.816		727.917	142.996		727.917	139.765		727.917	127.075		727.917	106.966		727.917	116.54		727.917	112.814		727.917	125.85		727.917	128.762		727.917	144.621
728	117.195		728	78.2367		728	100.794		728	103.475		728	121.062		728	97.7791		728	82.1086		728	96.9434		728	95.1887		728	106.101		728	98.2419		728	107.088
728.083	97.1008		728.083	76.0392		728.083	78.3359		728.083	93.9605		728.083	123.825		728.083	82.627		728.083	64.8266		728.083	103.496		728.083	105.013		728.083	93.1554		728.083	101.85		728.083	92.4169
728.167	75.809		728.167	82.5126		728.167	87.0694		728.167	108.193		728.167	125.458		728.167	86.8062		728.167	74.6716		728.167	118.896		728.167	109.149		728.167	83.7648		728.167	121.396		728.167	102.227
728.25	84.0695		728.25	110.957		728.25	101.864		728.25	135.487		728.25	131.138		728.25	90.0967		728.25	97.9696		728.25	132.768		728.25	105.253		728.25	90.6911		728.25	175.715		728.25	107.879
728.333	143.955		728.333	148.894		728.333	137.966		728.333	139.926		728.333	140.303		728.333	107.297		728.333	139.616		728.333	156.823		728.333	120.83		728.333	153.127		728.333	204.407		728.333	117.422
728.417	255.678		728.417	188.891		728.417	197.132		728.417	177.93		728.417	200.345		728.417	167.236		728.417	183.129		728.417	268.758		728.417	164.859		728.417	186.319		728.417	212.54		728.417	172.997
728.5	298.195		728.5	223.089		728.5	225.765		728.5	264.633		728.5	327.146		728.5	249.45		728.5	271.523		728.5	328.237		728.5	190.635		728.5	237.494		728.5	240.113		728.5	221.053
728.583	293.719		728.583	289.867		728.583	250.15		728.583	357.696		728.583	378.52		728.583	302.219		728.583	336.035		728.583	340.132		728.583	230.844		728.583	283.095		728.583	263.427		728.583	248.893
728.667	344.79		728.667	297.222		728.667	266.391		728.667	341.303		728.667	353.085		728.667	313.587		728.667	291.518		728.667	337.614		728.667	256.775		728.667	277.763		728.667	299.78		728.667	248.016
728.75	345.575		728.75	261.431		728.75	286.104		728.75	267.079		728.75	303.152		728.75	254.373		728.75	278.701		728.75	283.322		728.75	283.707		728.75	255.854		728.75	299.477		728.75	203.958
728.833	246.806		728.833	245.259		728.833	249.321		728.833	244.304		728.833	231.96		728.833	217.459		728.833	239.845		728.833	245.897		728.833	259.344		728.833	210.836		728.833	258.667		728.833	155.135
728.917	165.495		728.917	180.208		728.917	185.65		728.917	222.074		728.917	156.425		728.917	187.568		728.917	181.304		728.917	193.404		728.917	191.47		728.917	174.096		728.917	183.37		728.917	127.352
729	117.237		729	113.13		729	133.787		729	151.626		729	117.695		729	133.135		729	143.157		729	135.669		729	128.321		729	136.692		729	115.15		729	98.6351
729.083	115.32		729.083	109.131		729.083	90.4852		729.083	117.389		729.083	101.139		729.083	101.438		729.083	105.85		729.083	123.567		729.083	112.2		729.083	113.521		729.083	101.986		729.083	89.6461
729.167	136.26		729.167	106.134		729.167	81.1994		729.167	108.339		729.167	117.974		729.167	94.3468		729.167	83.8069		729.167	117.195		729.167	107.023		729.167	101.163		729.167	85.1958		729.167	89.9564
729.25	167.579		729.25	105.192		729.25	108.416		729.25	106.073		729.25	127.099		729.25	116.267		729.25	94.2453		729.25	140.833		729.25	124.8		729.25	116.733		729.25	103.142		729.25	95.9648
729.333	179.278		729.333	142.423		729.333	157.057		729.333	157.828		729.333	170.964		729.333	158.451		729.333	162.866		729.333	167.155		729.333	131.695		729.333	158.144		729.333	138.696		729.333	113.249
729.417	188.096		729.417	188.153		729.417	199.002		729.417	231.622		729.417	244.553		729.417	188.245		729.417	196.77		729.417	197.742		729.417	167.199		729.417	170.608		729.417	177.337		729.417	168.147
729.5	252.027		729.5	223.096		729.5	225.617		729.5	256.866		729.5	271.73		729.5	226.585		729.5	236.308		729.5	241.127		729.5	195.878		729.5	192.454		729.5	218.964		729.5	233.141
729.583	274.094		729.583	230.984		729.583	222.423		729.583	268.63		729.583	251.684		729.583	239.084		729.583	282.333		729.583	271.377		729.583	207.273		729.583	225.761		729.583	252.177		729.583	215.966
729.667	262.871		729.667	222.823		729.667	193.574		729.667	266.825		729.667	222.525		729.667	227.296		729.667	261.677		729.667	252.764		729.667	240.78		729.667	227.493		729.667	236.649		729.667	171.617
729.75	230.852		729.75	163.578		729.75	159.7		729.75	253.902		729.75	204.426		729.75	184.564		729.75	199.304		729.75	217.571		729.75	220.502		729.75	212.354		729.75	208.342		729.75	138.457
729.833	167.471		729.833	117.59		729.833	138.566		729.833	217.67		729.833	189.269		729.833	149.965		729.833	140.827		729.833	167.842		729.833	162.089		729.833	164.509		729.833	156.328		729.833	131.174
729.917	115.1		729.917	102.119		729.917	122.109		729.917	135.404		729.917	154.033		729.917	106.431		729.917	113.471		729.917	128.014		729.917	118.474		729.917	124.917		729.917	96.8218		729.917	104.534
730	91.7679		730	82.49		730	82.8212		730	77.6405		730	135.904		730	87.3135		730	107.017		730	108.793		730	83.6461		730	95.2618		730	77.3671		730	79.7594
730.083	98.6411		730.083	63.1817		730.083	67.5673		730.083	72.3796		730.083	131.201		730.083	66.0871		730.083	127.736		730.083	95.4047		730.083	68.703		730.083	88.2953		730.083	83.587		730.083	70.4388
730.167	139.221		730.167	72.0297		730.167	65.912		730.167	73.6771		730.167	130.466		730.167	55.1205		730.167	120.987		730.167	97.6982		730.167	66.8743		730.167	101.032		730.167	90.9521		730.167	62.1463
730.25	161.995		730.25	110.297		730.25	81.6503		730.25	113.999		730.25	136.857		730.25	87.1524		730.25	143.432		730.25	120.513		730.25	92.9611		730.25	116.246		730.25	105.063		730.25	73.6702
730.333	179.959		730.333	140.626		730.333	97.7964		730.333	138.419		730.333	152.39		730.333	128.347		730.333	148.626		730.333	151.991		730.333	143.451		730.333	133.129		730.333	174.086		730.333	108.335
730.417	202.005		730.417	140.293		730.417	137.594		730.417	169.414		730.417	169.997		730.417	181.946		730.417	158.552		730.417	213.685		730.417	151.551		730.417	163.534		730.417	200.492		730.417	135.516
730.5	233.219		730.5	159.886		730.5	193.379		730.5	238.163		730.5	197.993		730.5	160.098		730.5	215.617		730.5	231.724		730.5	157.341		730.5	195.29		730.5	199.128		730.5	191.265
730.583	244.883		730.583	180.266		730.583	195.322		730.583	232.53		730.583	235.648		730.583	155.372		730.583	219.099		730.583	219.246		730.583	175.303		730.583	226.961		730.583	217.847		730.583	205.449
730.667	212.809		730.667	182.831		730.667	155.541		730.667	206.811		730.667	234.074		730.667	164.118		730.667	219.516		730.667	218.866		730.667	173.35		730.667	234.26		730.667	222.028		730.667	183.128
730.75	168.591		730.75	165.695		730.75	130.925		730.75	187.249		730.75	182.56		730.75	148.461		730.75	213.196		730.75	188.435		730.75	162.419		730.75	189.067		730.75	175.606		730.75	147.816
730.833	135.923		730.833	144.581		730.833	129.206		730.833	169.177		730.833	135.011		730.833	143.174		730.833	177.977		730.833	150.374		730.833	149.982		730.833	121.264		730.833	179.463		730.833	113.046
730.917	108.965		730.917	119.852		730.917	102.428		730.917	117.561		730.917	93.0124		730.917	115.805		730.917	126.515		730.917	118.629		730.917	145.593		730.917	76.9137		730.917	166.009		730.917	104.075
731	87.8694		731	93.5113		731	80.2963		731	116.951		731	79.6021		731	84.6782		731	83.1125		731	101.923		731	99.5213		731	72.8328		731	122.272		731	79.2213
731.083	95.5539		731.083	103.515		731.083	70.5012		731.083	94.8077		731.083	91.9995		731.083	72.938		731.083	61.276		731.083	110.879		731.083	79.7014		731.083	81.0964		731.083	77.0533		731.083	63.9616
731.167	97.1732		731.167	118.328		731.167	71.954		731.167	88.5771		731.167	103.532		731.167	75.4106		731.167	76.0797		731.167	128.489		731.167	107.872		731.167	81.1699		731.167	70.7674		731.167	82.1164
731.25	140.058		731.25	122.363		731.25	107.141		731.25	108.471		731.25	120.845		731.25	99.806		731.25	124.18		731.25	124.905		731.25	134.933		731.25	113.73		731.25	101.724		731.25	106.266
731.333	190.674		731.333	151.536		731.333	138.358		731.333	137.984		731.333	181.346		731.333	137.615		731.333	156.148		731.333	149.813		731.333	158.146		731.333	178.867		731.333	157.217		731.333	165.542
731.417	245.683		731.417	206.52		731.417	179.687		731.417	169.946		731.417	213.943		731.417	189.608		731.417	177.317		731.417	219.141		731.417	198.546		731.417	224.282		731.417	197.765		731.417	210.473
731.5	291.225		731.5	225.121		731.5	230.803		731.5	195.745		731.5	244.303		731.5	223.645		731.5	196.374		731.5	293.884		731.5	231.878		731.5	240.174		731.5	252.624		731.5	228.137
731.583	287.561		731.583	219.747		731.583	215.007		731.583	187.286		731.583	276.751		731.583	214.335		731.583	206.638		731.583	302.822		731.583	232.059		731.583	212.321		731.583	261.719		731.583	256.383
731.667	271.535		731.667	218.14		731.667	192.564		731.667	170.72		731.667	258.552		731.667	177.401		731.667	175.237		731.667	264.88		731.667	230.581		731.667	202.877		731.667	237.088		731.667	260.844
731.75	219.414		731.75	191.901		731.75	183.766		731.75	151.581		731.75	220.921		731.75	144.272		731.75	155.147		731.75	201.591		731.75	179.129		731.75	180.077		731.75	220.032		731.75	213.913
731.833	168.215		731.833	149.786		731.833	155.104		731.833	147.143		731.833	182.012		731.833	100.245		731.833	117.331		731.833	151.845		731.833	141.41		731.833	146.708		731.833	196.499		731.833	134.946
731.917	139.786		731.917	98.6089		731.917	119.59		731.917	146.075		731.917	129.94		731.917	79.877		731.917	81.534		731.917	114.263		731.917	109.952		731.917	111.375		731.917	130.868		731.917	78.9601
732	109.503		732	99.8031		732	90.9543		732	100.918		732	116.978		732	76.2523		732	54.2197		732	95.2216		732	85.2725		732	72.1038		732	63.9666		732	65.1033
732.083	78.7743		732.083	96.5159		732.083	78.8171		732.083	74.0457		732.083	107.074		732.083	74.8012		732.083	45.9521		732.083	82.8551		732.083	71.5201		732.083	58.3177		732.083	40.572		732.083	88.0092
732.167	72.2958		732.167	85.2255		732.167	68.9522		732.167	72.3571		732.167	102.642		732.167	65.2787		732.167	57.0613		732.167	100.395		732.167	65.5728		732.167	100.516		732.167	48.5465		732.167	112.948
732.25	102.603		732.25	84.8805		732.25	69.8902		732.25	97.4944		732.25	105.409		732.25	58.245		732.25	97.3981		732.25	144.512		732.25	83.5871		732.25	119.787		732.25	80.6509		732.25	113.252
732.333	146.083		732.333	110.85		732.333	85.4065		732.333	165.662		732.333	145.148		732.333	106.617		732.333	118.694		732.333	162.738		732.333	105.145		732.333	123.6		732.333	124.726		732.333	137.297
732.417	177.175		732.417	158.576		732.417	110.583		732.417	156.843		732.417	189.482		732.417	131.35		732.417	134.831		732.417	219.977		732.417	138.833		732.417	146.451		732.417	148.351		732.417	156.475
732.5	215.938		732.5	160.05		732.5	139.581		732.5	143.893		732.5	189.85		732.5	134.133		732.5	171.844		732.5	268.448		732.5	173.216		732.5	173.964		732.5	191.198		732.5	178.758
732.583	214.743		732.583	175.003		732.583	157.775		732.583	159.189		732.583	224.74		732.583	142.69		732.583	170.23		732.583	274.199		732.583	182.517		732.583	189.96		732.583	215.795		732.583	188.591
732.667	180.587		732.667	161.44		732.667	156.311		732.667	166.341		732.667	237.65		732.667	139.314		732.667	157.711		732.667	255.85		732.667	171.244		732.667	176.15		732.667	208.799		732.667	182.989
732.75	142.171		732.75	152.263		732.75	130.846		732.75	148.274		732.75	200.832		732.75	127.671		732.75	156.056		732.75	203.452		732.75	147.339		732.75	160.221		732.75	191.146		732.75	131.038
732.833	118.036		732.833	132.348		732.833	88.2144		732.833	151.161		732.833	151.833		732.833	133.399		732.833	157.305		732.833	148.826		732.833	140.141		732.833	145.525		732.833	152.937		732.833	110.16
732.917	102.354		732.917	104.678		732.917	84.0116		732.917	201.928		732.917	113.094		732.917	118.25		732.917	124.189		732.917	106.799		732.917	123.754		732.917	113.279		732.917	113.563		732.917	100.849
733	118.048		733	86.0102		733	103.379		733	132.819		733	100.503		733	110.918		733	93.6264		733	94.2862		733	98.1079		733	93.0956		733	96.0449		733	95.0175
733.083	117.846		733.083	92.588		733.083	124.052		733.083	91.8149		733.083	96.4441		733.083	115.368		733.083	83.4136		733.083	95.881		733.083	113.439		733.083	91.1465		733.083	100.074		733.083	104.401
733.167	128.743		733.167	111.701		733.167	133.536		733.167	111.507		733.167	107.126		733.167	125.792		733.167	99.0144		733.167	117.235		733.167	135.955		733.167	105.517		733.167	120.562		733.167	117.57
733.25	174.419		733.25	166.486		733.25	159.614		733.25	186.623		733.25	147.143		733.25	133.018		733.25	142.356		733.25	163.943		733.25	127.817		733.25	146.761		733.25	161.936		733.25	138.442
733.333	245.192		733.333	194.761		733.333	165.467		733.333	230.428		733.333	167.509		733.333	145.314		733.333	188.023		733.333	237.429		733.333	175.162		733.333	213.108		733.333	230.069		733.333	167.932
733.417	282.274		733.417	231.814		733.417	179.945		733.417	253.202		733.417	197.871		733.417	173.637		733.417	210.956		733.417	256.364		733.417	235.427		733.417	262.975		733.417	273.636		733.417	215.327
733.5	309.516		733.5	248.256		733.5	222.739		733.5	241.16		733.5	252.814		733.5	202.957		733.5	228.339		733.5	275.578		733.5	226.421		733.5	284.523		733.5	304.839		733.5	248.458
733.583	299.395		733.583	271.079		733.583	208.092		733.583	208.204		733.583	271.853		733.583	234.936		733.583	233.786		733.583	326.471		733.583	229.361		733.583	274.911		733.583	312.813		733.583	257.357
733.667	302.493		733.667	274.364		733.667	255.339		733.667	210.362		733.667	257.359		733.667	247.618		733.667	214.179		733.667	321.223		733.667	212.514		733.667	263.26		733.667	278.223		733.667	260.11
733.75	248.097		733.75	196.751		733.75	247.874		733.75	190.341		733.75	228.198		733.75	214.281		733.75	179.882		733.75	247.5		733.75	184.8		733.75	231.806		733.75	251.069		733.75	218.655
733.833	165.597		733.833	144.578		733.833	171.303		733.833	152.462		733.833	193.225		733.833	162.93		733.833	142.941		733.833	188.382		733.833	143.66		733.833	185.959		733.833	237.818		733.833	159.942
733.917	131.812		733.917	112.238		733.917	135.857		733.917	109.782		733.917	177.588		733.917	140.945		733.917	125.477		733.917	159.473		733.917	121.785		733.917	140.359		733.917	169.67		733.917	122.637
734	122.744		734	88.8456		734	111.445		734	136.085		734	124.192		734	99.4987		734	109.441		734	128.939		734	93.5859		734	96.0318		734	116.752		734	95.9483
734.083	112.301		734.083	85.6273		734.083	87.979		734.083	136.77		734.083	95.8461		734.083	74.2616		734.083	85.5554		734.083	117.085		734.083	82.437		734.083	75.9764		734.083	100.602		734.083	93.1501
734.167	101.174		734.167	95.5044		734.167	91.7636		734.167	81.8222		734.167	106.566		734.167	71.3965		734.167	81.436		734.167	117.423		734.167	88.1692		734.167	94.5657		734.167	101.685		734.167	98.5661
734.25	119.519		734.25	96.5188		734.25	109.93		734.25	77.6297		734.25	125.71		734.25	82.8953		734.25	90.175		734.25	121.825		734.25	96.2643		734.25	122.982		734.25	106.913		734.25	121.362
734.333	180.62		734.333	138.606		734.333	119.041		734.333	89.674		734.333	154.009		734.333	115.204		734.333	108.548		734.333	157.089		734.333	133.119		734.333	144.396		734.333	143.335		734.333	151.516
734.417	199.828		734.417	195.405		734.417	139.416		734.417	112.515		734.417	211.917		734.417	143.857		734.417	128.915		734.417	218.04		734.417	176.079		734.417	209.384		734.417	182.989		734.417	181.16
734.5	228.469		734.5	208.548		734.5	145.414		734.5	146.978		734.5	261.904		734.5	146.399		734.5	192.109		734.5	244.036		734.5	183.818		734.5	222.496		734.5	193.199		734.5	194.136
734.583	210.71		734.583	204.975		734.583	161.976		734.583	215.482		734.583	248.884		734.583	169.947		734.583	216.181		734.583	245.613		734.583	191.516		734.583	200.18		734.583	211.321		734.583	203.508
734.667	192.832		734.667	191.428		734.667	179.715		734.667	212.926		734.667	213.355		734.667	186.577		734.667	199.613		734.667	225.055		734.667	193.622		734.667	185.487		734.667	197.944		734.667	201.211
734.75	203.671		734.75	159.475		734.75	172.509		734.75	188.351		734.75	184.343		734.75	158.405		734.75	168.531		734.75	183.444		734.75	156.924		734.75	154.803		734.75	181.953		734.75	164.171
734.833	165.851		734.833	147.83		734.833	128.716		734.833	139.648		734.833	154.836		734.833	146.509		734.833	121.22		734.833	155.136		734.833	129.798		734.833	102.149		734.833	145.597		734.833	120.56
734.917	137.065		734.917	115.112		734.917	98.4675		734.917	99.8415		734.917	138.177		734.917	121.258		734.917	109.875		734.917	128.349		734.917	104.178		734.917	61.8527		734.917	108.992		734.917	92.4986
735	105.951		735	70.1476		735	77.6865		735	81.4559		735	122.976		735	84.0902		735	87.9881		735	110.092		735	68.5931		735	60.0108		735	86.8689		735	70.9213
735.083	80.9224		735.083	69.9887		735.083	88.9638		735.083	75.5641		735.083	88.4984		735.083	77.2275		735.083	94.0982		735.083	112.011		735.083	66.8328		735.083	88.6561		735.083	103.871		735.083	63.1449
735.167	93.0348		735.167	70.6519		735.167	105.251		735.167	83.6371		735.167	102.582		735.167	76.7144		735.167	113.329		735.167	138.695		735.167	102.004		735.167	107.785		735.167	129.631		735.167	77.6739
735.25	148.71		735.25	88.1918		735.25	113.58		735.25	109.762		735.25	146.913		735.25	95.1572		735.25	131.277		735.25	176.216		735.25	104.541		735.25	140.958		735.25	131.405		735.25	105.224
735.333	193.18		735.333	145.127		735.333	141.415		735.333	165.638		735.333	173.581		735.333	129.288		735.333	185.133		735.333	250.286		735.333	138.926		735.333	219.483		735.333	171.7		735.333	140.832
735.417	228.004		735.417	220.56		735.417	180.121		735.417	236.499		735.417	186.114		735.417	194.282		735.417	226.496		735.417	301.89		735.417	187.528		735.417	279.198		735.417	243.294		735.417	164.657
735.5	274.687		735.5	249.537		735.5	214.204		735.5	256.562		735.5	256.723		735.5	231.513		735.5	252.562		735.5	309.721		735.5	237.579		735.5	299.291		735.5	286.685		735.5	206.352
735.583	281.301		735.583	295.314		735.583	248.818		735.583	265.366		735.583	324.018		735.583	253.786		735.583	261.724		735.583	344.514		735.583	299.865		735.583	288.262		735.583	341.68		735.583	250.182
735.667	323.044		735.667	320.439		735.667	263.13		735.667	233.905		735.667	324.09		735.667	292.251		735.667	264.464		735.667	350.748		735.667	320.666		735.667	304.281		735.667	335.62		735.667	239.196
735.75	311.923		735.75	286.326		735.75	260.758		735.75	202.439		735.75	272.073		735.75	268.953		735.75	271.869		735.75	309.281		735.75	275.781		735.75	304.701		735.75	282.3		735.75	200.181
735.833	263.263		735.833	219.481		735.833	255.025		735.833	202.406		735.833	214.339		735.833	242.391		735.833	219.712		735.833	253.172		735.833	244.541		735.833	251.394		735.833	245.555		735.833	158.476
735.917	215.977		735.917	168.819		735.917	197.826		735.917	196.691		735.917	191.351		735.917	221.426		735.917	150.795		735.917	199.02		735.917	211.354		735.917	208.965		735.917	211.877		735.917	120.541
736	161.786		736	140.084		736	148.264		736	142.003		736	157.054		736	184.764		736	112.248		736	146.954		736	167.387		736	156.157		736	157.222		736	101.978
736.083	127.041		736.083	134.556		736.083	121.215		736.083	102.911		736.083	118.905		736.083	136.694		736.083	92.4681		736.083	109.541		736.083	119.228		736.083	110.031		736.083	118.003		736.083	97.8416
736.167	114.594		736.167	129.872		736.167	119.857		736.167	68.9438		736.167	123.298		736.167	114.983		736.167	98.2835		736.167	94.8528		736.167	110.486		736.167	96.496		736.167	83.1215		736.167	110.702
736.25	112.673		736.25	131.754		736.25	132.728		736.25	104.6		736.25	141.501		736.25	113.346		736.25	116.757		736.25	128.335		736.25	130.205		736.25	109.48		736.25	103.424		736.25	116.629
736.333	157.414		736.333	139.874		736.333	134.432		736.333	168.488		736.333	193.562		736.333	131.38		736.333	148.262		736.333	171.006		736.333	172.232		736.333	163.092		736.333	135.932		736.333	136.841
736.417	236.287		736.417	216.012		736.417	174.479		736.417	210.897		736.417	240.599		736.417	161.007		736.417	175.764		736.417	237.832		736.417	213.119		736.417	224.2		736.417	161.949		736.417	166.489
736.5	313.179		736.5	256.034		736.5	238.332		736.5	253.765		736.5	281		736.5	194.909		736.5	236.763		736.5	287.481		736.5	244.844		736.5	265.468		736.5	239.207		736.5	207.158
736.583	334.632		736.583	292.694		736.583	284.685		736.583	302.099		736.583	313.134		736.583	238.905		736.583	273.991		736.583	352.347		736.583	282.473		736.583	268.908		736.583	281.202		736.583	209.449
736.667	324.72		736.667	309.009		736.667	276.897		736.667	313.724		736.667	286.568		736.667	253.336		736.667	277.082		736.667	377.238		736.667	311.681		736.667	274.798		736.667	294.74		736.667	215.329
736.75	260.056		736.75	252.44		736.75	237.5		736.75	302.569		736.75	248.81		736.75	230.472		736.75	230.993		736.75	321.832		736.75	270.609		736.75	258.51		736.75	285.017		736.75	217.893
736.833	222.353		736.833	185.585		736.833	193.634		736.833	216.409		736.833	209.922		736.833	203.388		736.833	186.192		736.833	246.434		736.833	204.976		736.833	216.378		736.833	230.583		736.833	187.155
736.917	165.864		736.917	150.433		736.917	157.879		736.917	113.618		736.917	170.239		736.917	156.382		736.917	153.501		736.917	193.51		736.917	159.734		736.917	166.854		736.917	173.713		736.917	131.073
737	121.398		737	153.322		737	144.684		737	75.4768		737	135.722		737	113.456		737	116.768		737	156.517		737	139.183		737	124.553		737	138.749		737	104.181
737.083	99.5726		737.083	166.346		737.083	115.883		737.083	91.4945		737.083	120.666		737.083	85.8374		737.083	79.6614		737.083	139.56		737.083	139.39		737.083	110.699		737.083	106.561		737.083	91.6126
737.167	103.114		737.167	178.742		737.167	86.9579		737.167	114.401		737.167	126.543		737.167	87.2315		737.167	86.6084		737.167	152.798		737.167	132.778		737.167	106.293		737.167	98.9897		737.167	94.7029
737.25	123.979		737.25	177.033		737.25	102.46		737.25	102.572		737.25	167.778		737.25	127.519		737.25	110.19		737.25	153.725		737.25	143.239		737.25	139.019		737.25	120.553		737.25	128.466
737.333	151.855		737.333	181.106		737.333	110.888		737.333	88.8199		737.333	188.92		737.333	178.413		737.333	127.44		737.333	166.004		737.333	170.279		737.333	171.826		737.333	159.667		737.333	163.192
737.417	186.742		737.417	193.692		737.417	155.815		737.417	107.197		737.417	198.805		737.417	198.104		737.417	155.159		737.417	218.392		737.417	194.213		737.417	218.434		737.417	169.899		737.417	194.75
737.5	235.885		737.5	202.25		737.5	220.183		737.5	158.247		737.5	256.469		737.5	215.098		737.5	213.698		737.5	286.699		737.5	228.288		737.5	253.445		737.5	184.3		737.5	212.819
737.583	266.169		737.583	262.593		737.583	222.451		737.583	218.924		737.583	296.433		737.583	258.702		737.583	244.211		737.583	303.432		737.583	255.762		737.583	253.431		737.583	218.906		737.583	216.044
737.667	305.296		737.667	292.077		737.667	230.291		737.667	194.884		737.667	264.533		737.667	269.096		737.667	277.392		737.667	306.9		737.667	256.038		737.667	241.213		737.667	235.724		737.667	214.65
737.75	256.258		737.75	267.058		737.75	231.85		737.75	225.576		737.75	245.563		737.75	220.318		737.75	272.549		737.75	291.678		737.75	240.923		737.75	252.609		737.75	250.848		737.75	189.188
737.833	176.686		737.833	221.58		737.833	183.596		737.833	191.955		737.833	232.609		737.833	191.41		737.833	208.101		737.833	245.936		737.833	213.645		737.833	228.734		737.833	259.129		737.833	154.242
737.917	139.862		737.917	146.751		737.917	160.494		737.917	104.594		737.917	216.827		737.917	175.405		737.917	146.953		737.917	190.67		737.917	167.257		737.917	160.765		737.917	226.957		737.917	125.641
738	123.412		738	117.977		738	159.978		738	67.9757		738	183.039		738	150.237		738	128.041		738	155.702		738	131.417		738	140.241		738	146.51		738	88.0484
738.083	120.881		738.083	105.036		738.083	135.278		738.083	122.138		738.083	130.749		738.083	131.569		738.083	117.814		738.083	147.623		738.083	110.284		738.083	138.141		738.083	113.689		738.083	69.8706
738.167	144.812		738.167	102.842		738.167	131.414		738.167	137.381		738.167	121.368		738.167	128.158		738.167	100.666		738.167	143.839		738.167	116.091		738.167	123.536		738.167	129.925		738.167	77.1381
738.25	183.714		738.25	140.008		738.25	150.348		738.25	100.368		738.25	177.603		738.25	131.796		738.25	146.844		738.25	175.306		738.25	169.335		738.25	133.004		738.25	163.347		738.25	112.944
738.333	216.295		738.333	188.645		738.333	154.397		738.333	138.151		738.333	239.72		738.333	171.95		738.333	188.87		738.333	263.96		738.333	244.866		738.333	184.168		738.333	219.396		738.333	164.205
738.417	245.055		738.417	212.447		738.417	162.629		738.417	168.506		738.417	276.293		738.417	209.001		738.417	262.355		738.417	324.841		738.417	276.746		738.417	251.308		738.417	257.016		738.417	228.023
738.5	267.807		738.5	264.836		738.5	219.83		738.5	165.707		738.5	333.485		738.5	228.962		738.5	328.36		738.5	399.628		738.5	271.962		738.5	323.887		738.5	281.695		738.5	248.238
738.583	285.459		738.583	315.454		738.583	296.023		738.583	210.914		738.583	333.288		738.583	239.374		738.583	319.555		738.583	390.535		738.583	300.39		738.583	330.892		738.583	295.464		738.583	257.337
738.667	265.865		738.667	326.016		738.667	307.982		738.667	259.687		738.667	318.718		738.667	247.27		738.667	260.288		738.667	335.71		738.667	308.297		738.667	290.041		738.667	272.202		738.667	240.122
738.75	269.503		738.75	307.186		738.75	258.391		738.75	219.044		738.75	268.484		738.75	220.109		738.75	244.379		738.75	261.668		738.75	253.153		738.75	231.223		738.75	245.854		738.75	215.405
738.833	204.309		738.833	252.191		738.833	197.998		738.833	142.499		738.833	215.159		738.833	173.517		738.833	201.386		738.833	226.54		738.833	191.379		738.833	187.166		738.833	200.077		738.833	178.759
738.917	166.86		738.917	171.35		738.917	149.459		738.917	118.425		738.917	167.345		738.917	140.103		738.917	146.391		738.917	192.04		738.917	155.252		738.917	131.257		738.917	154.033		738.917	122.833
739	148.861		739	108.468		739	110.364		739	126.16		739	129.915		739	96.9428		739	116.944		739	106.678		739	127.383		739	85.4438		739	141.676		739	80.1173
739.083	139.269		739.083	79.3835		739.083	75.3678		739.083	150.426		739.083	115.845		739.083	77.1486		739.083	112.505		739.083	78.4869		739.083	122.891		739.083	70.8548		739.083	119.306		739.083	74.1356
739.167	126.338		739.167	80.9904		739.167	72.4418		739.167	93.2413		739.167	134.711		739.167	90.1347		739.167	97.3598		739.167	98.1569		739.167	118.689		739.167	75.3141		739.167	88.047		739.167	94.9905
739.25	147.586		739.25	99.2661		739.25	92.1639		739.25	67.362		739.25	165.388		739.25	100.925		739.25	121.331		739.25	123.342		739.25	115.884		739.25	106.149		739.25	100.162		739.25	130.493
739.333	133.624		739.333	135.634		739.333	108.247		739.333	111.008		739.333	187.323		739.333	125.715		739.333	163.52		739.333	153.904		739.333	145.93		739.333	142.293		739.333	145.505		739.333	162.771
739.417	152.007		739.417	178.208		739.417	154.48		739.417	142.018		739.417	205.027		739.417	155.951		739.417	188.08		739.417	227.497		739.417	177.158		739.417	193.797		739.417	184.344		739.417	184.808
739.5	219.489		739.5	242.79		739.5	190.554		739.5	169.523		739.5	231.821		739.5	181.126		739.5	238.587		739.5	245.62		739.5	206.613		739.5	244.266		739.5	201.256		739.5	192.748
739.583	246.531		739.583	267.888		739.583	204.464		739.583	186.567		739.583	224.455		739.583	208.321		739.583	262.816		739.583	271.144		739.583	243.689		739.583	231.681		739.583	215.502		739.583	172.572
739.667	233.789		739.667	226.499		739.667	216.522		739.667	153.984		739.667	211.514		739.667	214.37		739.667	214.01		739.667	264.568		739.667	240.746		739.667	229.362		739.667	227.415		739.667	170.627
739.75	204.35		739.75	152.319		739.75	183.932		739.75	103.999		739.75	180.349		739.75	180.874		739.75	170.337		739.75	221.26		739.75	197.537		739.75	217.915		739.75	203.82		739.75	155.357
739.833	154.154		739.833	116.181		739.833	125.666		739.833	94.9254		739.833	156.708		739.833	156.051		739.833	121.433		739.833	168.431		739.833	153.584		739.833	168.378		739.833	147.753		739.833	111.649
739.917	127.203		739.917	72.6989		739.917	94.3618		739.917	94.3499		739.917	122.015		739.917	107.584		739.917	89.187		739.917	106.318		739.917	116.574		739.917	104.249		739.917	104.712		739.917	79.6586
740	100.691		740	55.3702		740	87.4746		740	88.6793		740	113.091		740	84.1296		740	66.4522		740	90.0914		740	114.158		740	71.9638		740	67.3142		740	67.9538
740.083	87.4725		740.083	65.5061		740.083	77.9744		740.083	48.7465		740.083	108.687		740.083	73.8024		740.083	53.1817		740.083	101.422		740.083	90.3456		740.083	67.0751		740.083	61.1427		740.083	65.772
740.167	85.6681		740.167	92.3101		740.167	80.4258		740.167	34.7335		740.167	105.277		740.167	71.5227		740.167	78.5109		740.167	111.912		740.167	78.0419		740.167	77.2305		740.167	73.6886		740.167	69.7934
740.25	120.575		740.25	100.503		740.25	84.4568		740.25	39.5815		740.25	106.148		740.25	76.0631		740.25	93.7414		740.25	113.013		740.25	91.9816		740.25	102.238		740.25	96.5777		740.25	91.1929
740.333	143.77		740.333	107.696		740.333	110.804		740.333	58.8767		740.333	111.744		740.333	87.2715		740.333	124.049		740.333	120.486		740.333	118.176		740.333	118.254		740.333	111.662		740.333	112.472
740.417	132.866		740.417	140.038		740.417	126.404		740.417	108.26		740.417	136.049		740.417	110.045		740.417	142.513		740.417	129.635		740.417	156.052		740.417	138.336		740.417	136.947		740.417	126.159
740.5	149.568		740.5	169.262		740.5	140.707		740.5	154.771		740.5	187.903		740.5	133.131		740.5	177.035		740.5	184.149		740.5	198.977		740.5	150.552		740.5	178.605		740.5	156.402
740.583	158.196		740.583	196.856		740.583	165.708		740.583	195.76		740.583	211.437		740.583	151.932		740.583	200.905		740.583	257.148		740.583	198.544		740.583	172.604		740.583	193.188		740.583	154.37
740.667	167.759		740.667	171.395		740.667	177.925		740.667	177.701		740.667	194.802		740.667	163.779		740.667	180.953		740.667	257.61		740.667	186.146		740.667	177.062		740.667	173.547		740.667	135.772
740.75	158.395		740.75	130.326		740.75	173.736		740.75	124.478		740.75	180.201		740.75	140.115		740.75	128.203		740.75	201.41		740.75	159.612		740.75	156.258		740.75	161.521		740.75	114.47
740.833	149.327		740.833	135.302		740.833	135.103		740.833	113.024		740.833	149.071		740.833	110.288		740.833	85.1924		740.833	176.321		740.833	147.265		740.833	141.04		740.833	141.645		740.833	85.6056
740.917	142.211		740.917	130.072		740.917	103.935		740.917	101.406		740.917	110.853		740.917	106.109		740.917	88.31		740.917	133.515		740.917	116.807		740.917	133.305		740.917	100.822		740.917	76.8472
741	90.4227		741	98.8177		741	91.8453		741	87.9593		741	101.424		741	108.643		741	91.0918		741	122.666		741	82.0095		741	118.351		741	80.5479		741	64.3191
741.083	74.4406		741.083	87.0641		741.083	95.9608		741.083	79.7565		741.083	90.4044		741.083	80.8144		741.083	85.2523		741.083	107.26		741.083	73.8485		741.083	91.5883		741.083	65.0284		741.083	59.2553
741.167	74.4547		741.167	84.8238		741.167	89.1878		741.167	91.4226		741.167	101.808		741.167	97.2189		741.167	76.9751		741.167	113.51		741.167	74.6297		741.167	79.6432		741.167	81.7127		741.167	79.1338
741.25	103.811		741.25	85.5495		741.25	84.9251		741.25	104.756		741.25	141.589		741.25	114.015		741.25	89.6624		741.25	155.518		741.25	82.7425		741.25	95.0385		741.25	96.9856		741.25	93.6219
741.333	137.813		741.333	92.9687		741.333	108.097		741.333	120.653		741.333	176.784		741.333	101.893		741.333	124.953		741.333	177.114		741.333	100.135		741.333	126.23		741.333	116.496		741.333	119.943
741.417	202.936		741.417	136.326		741.417	150.129		741.417	140.969		741.417	190.538		741.417	116.946		741.417	138.396		741.417	220.05		741.417	143.908		741.417	157.839		741.417	150.459		741.417	173.117
741.5	247.87		741.5	183.01		741.5	185.914		741.5	177.669		741.5	212.878		741.5	127.098		741.5	199.845		741.5	222.214		741.5	168.073		741.5	172.427		741.5	201.776		741.5	183.889
741.583	226.361		741.583	194.227		741.583	183.779		741.583	162.035		741.583	229.846		741.583	141.046		741.583	202.445		741.583	231.918		741.583	202.142		741.583	175.125		741.583	232.284		741.583	180.875
741.667	218.494		741.667	195.505		741.667	179.442		741.667	143.565		741.667	200.637		741.667	157.201		741.667	179.429		741.667	214.43		741.667	183.127		741.667	186.931		741.667	214.48		741.667	167.229
741.75	180.409		741.75	210.064		741.75	153.67		741.75	142.51		741.75	155.736		741.75	146.831		741.75	164.939		741.75	208.221		741.75	164.408		741.75	158.597		741.75	178.094		741.75	152.308
741.833	158.836		741.833	169.322		741.833	120.764		741.833	137.695		741.833	128.714		741.833	120.997		741.833	134.873		741.833	194.341		741.833	149.261		741.833	137.218		741.833	151.171		741.833	132.055
741.917	117.705		741.917	120.274		741.917	85.8385		741.917	125.734		741.917	111.286		741.917	85.3667		741.917	92.8628		741.917	137.019		741.917	123.272		741.917	117.851		741.917	92.9321		741.917	86.4385
742	88.9485		742	89.5607		742	80.3739		742	115.069		742	105.434		742	59.0112		742	59.622		742	113.558		742	86.3564		742	120.613		742	79.9633		742	60.4908
742.083	73.6923		742.083	59.2364		742.083	78.8036		742.083	73.1078		742.083	103.902		742.083	57.8732		742.083	70.3094		742.083	115.963		742.083	59.0562		742.083	95.7533		742.083	94.2174		742.083	73.1578
742.167	104.26		742.167	60.8673		742.167	71.743		742.167	49.8963		742.167	105.901		742.167	51.0587		742.167	92.8878		742.167	114.255		742.167	51.1698		742.167	72.6886		742.167	83.1558		742.167	76.4995
742.25	144.906		742.25	73.8012		742.25	70.7585		742.25	49.2845		742.25	115.636		742.25	65.5729		742.25	91.5381		742.25	106.432		742.25	62.7892		742.25	92.4753		742.25	89.4722		742.25	80.3878
742.333	159.541		742.333	106.501		742.333	78.5757		742.333	116.644		742.333	134.787		742.333	102.285		742.333	99.0871		742.333	169.668		742.333	97.0232		742.333	129.784		742.333	117.37		742.333	103.947
742.417	159.472		742.417	134.681		742.417	150.96		742.417	158.761		742.417	174.305		742.417	118.282		742.417	139.865		742.417	216.632		742.417	138.213		742.417	143.556		742.417	143.139		742.417	121.917
742.5	182.862		742.5	191.874		742.5	187.672		742.5	174.985		742.5	243.78		742.5	135.323		742.5	196.742		742.5	224.801		742.5	157.562		742.5	143.031		742.5	159.733		742.5	130.052
742.583	214.135		742.583	201.367		742.583	190.085		742.583	204.427		742.583	253.69		742.583	193.183		742.583	190.378		742.583	265.142		742.583	173.261		742.583	161.761		742.583	203.632		742.583	155.67
742.667	262.804		742.667	205.141		742.667	195.532		742.667	177.333		742.667	230.606		742.667	212.162		742.667	185.24		742.667	226.609		742.667	190.932		742.667	217.664		742.667	191.209		742.667	166.248
742.75	256.311		742.75	201.895		742.75	201.752		742.75	199.951		742.75	209.15		742.75	181.526		742.75	184.606		742.75	162.935		742.75	186.121		742.75	210.746		742.75	186.531		742.75	152.359
742.833	164.087		742.833	179.633		742.833	162.613		742.833	198.515		742.833	179.339		742.833	148.821		742.833	161.373		742.833	125.496		742.833	162.974		742.833	145.718		742.833	183.224		742.833	138.967
742.917	122.449		742.917	120.089		742.917	131.968		742.917	122.142		742.917	135		742.917	104.784		742.917	160.565		742.917	111.306		742.917	133.455		742.917	108.086		742.917	124.466		742.917	103.207
743	106.368		743	84.7864		743	107.221		743	79.4037		743	109.676		743	96.5875		743	130.997		743	105.731		743	91.6001		743	83.5337		743	69.8023		743	87.2887
743.083	106.611		743.083	65.4289		743.083	86.8996		743.083	50.2738		743.083	103.866		743.083	95.39		743.083	89.9577		743.083	99.5257		743.083	66.3596		743.083	69.1364		743.083	67.7307		743.083	77.9751
743.167	120.664		743.167	74.5338		743.167	76.9407		743.167	34.8148		743.167	106.258		743.167	81.9473		743.167	91.9063		743.167	115.886		743.167	56.963		743.167	85.072		743.167	71.4468		743.167	85.6967
743.25	120.493		743.25	96.3558		743.25	83.6676		743.25	49.7244		743.25	123.978		743.25	72.293		743.25	122.529		743.25	125.571		743.25	76.2151		743.25	91.5871		743.25	88.965		743.25	83.8117
743.333	107.806		743.333	129.034		743.333	115.731		743.333	65.1474		743.333	139.792		743.333	85.1844		743.333	129.346		743.333	136.109		743.333	113.283		743.333	106.583		743.333	140.635		743.333	110.328
743.417	124.581		743.417	152.057		743.417	124.245		743.417	60.9602		743.417	152.914		743.417	125.683		743.417	137.466		743.417	186.723		743.417	137.451		743.417	154.424		743.417	218.942		743.417	141.135
743.5	154.057		743.5	156.861		743.5	131.448		743.5	71.678		743.5	183.227		743.5	151.08		743.5	191.379		743.5	225.713		743.5	160.545		743.5	164.29		743.5	250.483		743.5	165.084
743.583	181.409		743.583	166.077		743.583	159.993		743.583	88.8375		743.583	192.644		743.583	151.135		743.583	223.875		743.583	223.669		743.583	206.79		743.583	159.582		743.583	238.436		743.583	152.758
743.667	193.629		743.667	150.533		743.667	152.467		743.667	116.269		743.667	208.756		743.667	160.355		743.667	169.236		743.667	218.176		743.667	194.244		743.667	175.736		743.667	211.755		743.667	178.708
743.75	164.208		743.75	135.881		743.75	137.081		743.75	149.195		743.75	202.954		743.75	145.087		743.75	148.406		743.75	197.102		743.75	149.038		743.75	145.478		743.75	159.333		743.75	170.734
743.833	130.544		743.833	125.94		743.833	146.714		743.833	117.545		743.833	168.882		743.833	112.183		743.833	132.542		743.833	150.78		743.833	119.087		743.833	100.06		743.833	141.48		743.833	135.938
743.917	106.147		743.917	113.051		743.917	117.877		743.917	126.461		743.917	145.4		743.917	98.0614		743.917	86.8094		743.917	117.601		743.917	88.7948		743.917	65.5881		743.917	116.513		743.917	119.036
744	94.5399		744	81.0601		744	90.9345		744	146.134		744	123.039		744	79.4762		744	63.1088		744	89.5683		744	62.2886		744	53.4544		744	88.2238		744	118.314
744.083	121.302		744.083	79.5933		744.083	78.6722		744.083	99.9602		744.083	94.1684		744.083	58.4125		744.083	62.4839		744.083	76.7112		744.083	58.1119		744.083	71.3365		744.083	71.269		744.083	103.395
744.167	112.873		744.167	92.9099		744.167	64.2204		744.167	83.2073		744.167	93.5022		744.167	65.863		744.167	61.7827		744.167	76.2367		744.167	55.5977		744.167	88.4316		744.167	91.8602		744.167	69.066
744.25	105.283		744.25	119.647		744.25	88.0867		744.25	88.0694		744.25	124.508		744.25	84.5541		744.25	71.8732		744.25	86.666		744.25	69.9929		744.25	102.341		744.25	130.686		744.25	76.7173
744.333	121.805		744.333	150.108		744.333	140.44		744.333	79.8961		744.333	129.883		744.333	87.6658		744.333	101.454		744.333	136.433		744.333	104.39		744.333	113.307		744.333	156.125		744.333	119.511
744.417	143.412		744.417	154.214		744.417	161.193		744.417	104.247		744.417	159.569		744.417	125.79		744.417	158.418		744.417	210.36		744.417	138.971		744.417	128.404		744.417	162.723		744.417	138.398
744.5	171.8		744.5	168.255		744.5	186.118		744.5	176.083		744.5	224.106		744.5	155.46		744.5	158.956		744.5	241.43		744.5	166.363		744.5	147.31		744.5	192.266		744.5	153.59
744.583	205.531		744.583	177.068		744.583	186.167		744.583	202.685		744.583	260.26		744.583	185.87		744.583	157.362		744.583	243.3		744.583	167.096		744.583	159.939		744.583	192.906		744.583	149.181
744.667	207.431		744.667	173.685		744.667	165.489		744.667	172.934		744.667	262.474		744.667	199.646		744.667	174.677		744.667	239.091		744.667	165.334		744.667	151.082		744.667	153.305		744.667	136.691
744.75	177.951		744.75	174.943		744.75	142.96		744.75	169.227		744.75	214.971		744.75	171.364		744.75	176.363		744.75	213.512		744.75	155.789		744.75	147.252		744.75	147.592		744.75	134.212
744.833	140.665		744.833	153.79		744.833	117.165		744.833	152.931		744.833	167.61		744.833	147.774		744.833	138.379		744.833	161.122		744.833	136.662		744.833	129.845		744.833	128.046		744.833	153.277
744.917	114.677		744.917	102.371		744.917	84.1224		744.917	110.709		744.917	129.935		744.917	117.418		744.917	81.5929		744.917	144.732		744.917	106.547		744.917	99.1299		744.917	97.6332		744.917	127.458
745	91.1449		745	80.4214		745	57.2574		745	82.7463		745	110.163		745	89.058		745	66.0197		745	133.403		745	101.013		745	93.1201		745	109.584		745	119.388
745.083	75.5987		745.083	81.2555		745.083	50.3534		745.083	85.6113		745.083	117.369		745.083	76.7935		745.083	94.2683		745.083	119.096		745.083	85.4632		745.083	95.774		745.083	119.124		745.083	134.314
745.167	86.3683		745.167	94.7753		745.167	54.2152		745.167	111.285		745.167	136.191		745.167	80.803		745.167	122.284		745.167	119.602		745.167	88.7682		745.167	83.1663		745.167	140.597		745.167	162.842
745.25	109.818		745.25	106.978		745.25	74.5094		745.25	123.663		745.25	140.194		745.25	97.8955		745.25	121.36		745.25	136.018		745.25	120.835		745.25	145.644		745.25	230.199		745.25	222.375
745.333	134.842		745.333	116.081		745.333	113.928		745.333	149.67		745.333	149.774		745.333	134.915		745.333	97.9811		745.333	186.668		745.333	163.169		745.333	216.958		745.333	351.587		745.333	317.498
745.417	176.169		745.417	142.671		745.417	127.778		745.417	131.627		745.417	183.356		745.417	148.253		745.417	131.724		745.417	224.689		745.417	173.72		745.417	263.776		745.417	426.526		745.417	401.259
745.5	173.832		745.5	163.888		745.5	145.065		745.5	142.711		745.5	219.524		745.5	160.995		745.5	188.524		745.5	237.237		745.5	175.216		745.5	297.716		745.5	425.431		745.5	480.034
745.583	124.727		745.583	189.419		745.583	176.155		745.583	157.805		745.583	224.514		745.583	175.37		745.583	200.581		745.583	223.659		745.583	190.518		745.583	309.876		745.583	477.019		745.583	528.29
745.667	120.913		745.667	182.114		745.667	155.946		745.667	153.062		745.667	210.874		745.667	157.711		745.667	184.222		745.667	208.8		745.667	186.709		745.667	302.324		745.667	482.876		745.667	517.156
745.75	131.777		745.75	185.364		745.75	133.751		745.75	142.748		745.75	217.569		745.75	134.365		745.75	140.348		745.75	173.643		745.75	143.851		745.75	235.115		745.75	389.437		745.75	433.23
745.833	108.603		745.833	145.661		745.833	105.439		745.833	131.925		745.833	167.851		745.833	123.403		745.833	99.3667		745.833	148.526		745.833	105.056		745.833	176.679		745.833	283.486		745.833	315.868
745.917	91.007		745.917	83.6062		745.917	70.141		745.917	98.801		745.917	122.173		745.917	115.329		745.917	87.9873		745.917	112.885		745.917	86.2718		745.917	142.199		745.917	204.102		745.917	188.561
746	87.5257		746	60.2622		746	54.1215		746	104.151		746	101.916		746	80.7547		746	78.4952		746	69.8396		746	87.7376		746	115.714		746	143.664		746	123.484
746.083	82.0058		746.083	62.5187		746.083	46.7213		746.083	120.657		746.083	105.833		746.083	60.3903		746.083	80.1908		746.083	59.0413		746.083	85.1042		746.083	111.257		746.083	98.149		746.083	97.8439
746.167	87.3228		746.167	57.6773		746.167	46.1923		746.167	111.959		746.167	117.033		746.167	71.7166		746.167	90.7036		746.167	75.6418		746.167	71.898		746.167	102.694		746.167	112.205		746.167	117.737
746.25	83.876		746.25	66.4233		746.25	67.8902		746.25	92.1686		746.25	109.735		746.25	70.6208		746.25	112.204		746.25	114.021		746.25	92.9029		746.25	102.34		746.25	148.95		746.25	176.274
746.333	97.1699		746.333	92.9551		746.333	97.3015		746.333	71.5129		746.333	125.994		746.333	87.6822		746.333	156.833		746.333	173.347		746.333	115.353		746.333	146.089		746.333	179.277		746.333	229.068
746.417	152.635		746.417	126.014		746.417	116.157		746.417	70.0652		746.417	141.843		746.417	138.098		746.417	200.229		746.417	210.512		746.417	134.93		746.417	231.442		746.417	220.545		746.417	274.704
746.5	203.588		746.5	177.801		746.5	137.824		746.5	78.9425		746.5	197.75		746.5	169.771		746.5	204.609		746.5	228.905		746.5	157.369		746.5	239.762		746.5	279.658		746.5	329.431
746.583	201.259		746.583	193.37		746.583	143.557		746.583	124.884		746.583	229.22		746.583	151.688		746.583	185.777		746.583	255.402		746.583	191.05		746.583	244.815		746.583	322.213		746.583	336.858
746.667	205.683		746.667	192.36		746.667	147.295		746.667	129.641		746.667	206.769		746.667	150.312		746.667	180.969		746.667	247.41		746.667	205.313		746.667	252.992		746.667	300.901		746.667	290.928
746.75	155.06		746.75	156.394		746.75	125.011		746.75	115.555		746.75	182.479		746.75	149.501		746.75	159.312		746.75	177.576		746.75	150.371		746.75	198.685		746.75	300.736		746.75	254.416
746.833	100.705		746.833	120.423		746.833	106.717		746.833	114.761		746.833	170.911		746.833	138.032		746.833	115.495		746.833	140.084		746.833	122.485		746.833	172.189		746.833	239.57		746.833	225.147
746.917	98.2805		746.917	81.1453		746.917	87.599		746.917	96.953		746.917	134.445		746.917	114.133		746.917	83.8245		746.917	114.024		746.917	99.6107		746.917	140.098		746.917	144.711		746.917	165.576
747	97.5747		747	64.1377		747	80.5564		747	82.5041		747	101.934		747	94.3959		747	71.4759		747	73.7405		747	92.0521		747	95.2333		747	90.4951		747	114.223
747.083	89.9077		747.083	75.1329		747.083	72.8128		747.083	63.1375		747.083	85.5823		747.083	76.0286		747.083	64.2664		747.083	103.365		747.083	85.2146		747.083	63.5071		747.083	84.4294		747.083	136.867
747.167	84.2901		747.167	90.8173		747.167	56.5802		747.167	58.3856		747.167	108.219		747.167	67.5117		747.167	77.8578		747.167	116.048		747.167	92.7807		747.167	70.9028		747.167	105.736		747.167	145.498
747.25	97.4197		747.25	95.4406		747.25	66.8785		747.25	48.0157		747.25	140.476		747.25	81.6443		747.25	113.084		747.25	104.052		747.25	109.491		747.25	103.378		747.25	135.964		747.25	158.067
747.333	131.074		747.333	115.807		747.333	102.852		747.333	73.5074		747.333	176.533		747.333	113.161		747.333	167.283		747.333	139.473		747.333	130.612		747.333	168.803		747.333	184.418		747.333	191.911
747.417	165.895		747.417	148.101		747.417	144.885		747.417	90.6298		747.417	194.662		747.417	163.092		747.417	201.574		747.417	184.573		747.417	161.929		747.417	229.143		747.417	269.622		747.417	240.303
747.5	177.936		747.5	166.374		747.5	169.15		747.5	120.873		747.5	203.156		747.5	166.704		747.5	212.622		747.5	217.198		747.5	186.045		747.5	275.452		747.5	330.835		747.5	319.714
747.583	186.256		747.583	164.047		747.583	173.344		747.583	195.608		747.583	190.235		747.583	144.892		747.583	222.49		747.583	236.875		747.583	195.231		747.583	286.426		747.583	335.903		747.583	407.662
747.667	188.311		747.667	162.91		747.667	157.392		747.667	193.702		747.667	205.869		747.667	145.349		747.667	204.081		747.667	219.467		747.667	207.976		747.667	245.11		747.667	316.468		747.667	366.38
747.75	174.81		747.75	143.625		747.75	139.948		747.75	124.943		747.75	214.663		747.75	145.509		747.75	158.734		747.75	181.232		747.75	180.84		747.75	204.517		747.75	261.605		747.75	282.568
747.833	154.134		747.833	117.817		747.833	123.48		747.833	91.692		747.833	155.883		747.833	137.686		747.833	110.063		747.833	163.637		747.833	153.274		747.833	159.141		747.833	205.756		747.833	226.574
747.917	133.644		747.917	77.7482		747.917	107.551		747.917	76.4394		747.917	126.8		747.917	93.7397		747.917	92.497		747.917	150.965		747.917	115.553		747.917	135.363		747.917	165.986		747.917	193.995
748	106.657		748	65.0874		748	86.2212		748	87.672		748	114.712		748	78.34		748	79.9494		748	121.409		748	82.6949		748	108.115		748	115.233		748	145.372
748.083	99.2596		748.083	61.7977		748.083	79.867		748.083	124.003		748.083	101.866		748.083	68.742		748.083	73.0862		748.083	130.459		748.083	71.6888		748.083	101.634		748.083	95.5701		748.083	101.466
748.167	90.8814		748.167	63.2875		748.167	75.5133		748.167	93.0307		748.167	99.7602		748.167	69.1745		748.167	83.1098		748.167	159.708		748.167	84.0032		748.167	102.044		748.167	103.137		748.167	89.2469
748.25	97.8723		748.25	70.5784		748.25	82.1125		748.25	68.4548		748.25	101.281		748.25	82.5646		748.25	107.459		748.25	164.729		748.25	114.315		748.25	101.221		748.25	140.463		748.25	105.648
748.333	108.842		748.333	100.784		748.333	88.7852		748.333	75.5851		748.333	109.014		748.333	122.725		748.333	117.194		748.333	159.562		748.333	124.762		748.333	107.859		748.333	146.985		748.333	143.585
748.417	118.316		748.417	130.315		748.417	102.925		748.417	96.5913		748.417	144.135		748.417	148.585		748.417	156.786		748.417	186.311		748.417	142.678		748.417	153.797		748.417	160.366		748.417	179.833
748.5	125.995		748.5	154.515		748.5	110.059		748.5	133.854		748.5	187.917		748.5	166.549		748.5	161.629		748.5	230.127		748.5	164.119		748.5	171.124		748.5	190.146		748.5	198.005
748.583	147.436		748.583	181.75		748.583	120.597		748.583	178.203		748.583	217.58		748.583	177.821		748.583	141.166		748.583	203.116		748.583	174.917		748.583	185.741		748.583	185.978		748.583	210.032
748.667	156.527		748.667	139.239		748.667	134.544		748.667	147.196		748.667	191.058		748.667	171.659		748.667	149.547		748.667	173.063		748.667	164.937		748.667	179.042		748.667	187.415		748.667	231.367
748.75	128.447		748.75	117.009		748.75	139.271		748.75	115.189		748.75	144.302		748.75	134.527		748.75	130.493		748.75	175.985		748.75	154.234		748.75	162.706		748.75	154.475		748.75	213.886
748.833	110.212		748.833	108.923		748.833	107.241		748.833	95.9046		748.833	138.845		748.833	104.837		748.833	105.357		748.833	189.026		748.833	139.922		748.833	141.326		748.833	130.977		748.833	157.748
748.917	102.358		748.917	91.0375		748.917	102.008		748.917	102.474		748.917	126.201		748.917	88.9215		748.917	102.678		748.917	155.77		748.917	120.461		748.917	112.253		748.917	117.962		748.917	103.109
749	96.4628		749	67.2327		749	95.0033		749	76.8448		749	99.9649		749	82.7883		749	86.1028		749	110.89		749	100.092		749	92.864		749	100.272		749	95.736
749.083	84.8596		749.083	69.0676		749.083	98.8063		749.083	52.1257		749.083	79.044		749.083	85.136		749.083	73.9957		749.083	99.5278		749.083	103.695		749.083	93.813		749.083	90.6675		749.083	92.4773
749.167	90.2209		749.167	90.2555		749.167	86.719		749.167	68.3987		749.167	106.046		749.167	78.7374		749.167	78.9479		749.167	100.748		749.167	106.85		749.167	105.627		749.167	102.56		749.167	83.0459
749.25	102.204		749.25	116.06		749.25	73.9304		749.25	91.414		749.25	139.173		749.25	103.046		749.25	108.353		749.25	120.502		749.25	116.099		749.25	109.334		749.25	128.138		749.25	90.1237
749.333	140.612		749.333	133.206		749.333	102.379		749.333	97.5915		749.333	143.773		749.333	111.483		749.333	169.949		749.333	180.272		749.333	144.081		749.333	120.433		749.333	153.468		749.333	127.35
749.417	192.698		749.417	147.236		749.417	136.203		749.417	120.074		749.417	160.554		749.417	127.708		749.417	217.697		749.417	227.461		749.417	141.285		749.417	178.913		749.417	178.375		749.417	151.39
749.5	217.697		749.5	151.339		749.5	142.113		749.5	127.361		749.5	176.434		749.5	147.636		749.5	260.905		749.5	248.577		749.5	170.288		749.5	211.933		749.5	207.513		749.5	158.944
749.583	213.548		749.583	174.434		749.583	145.003		749.583	142.83		749.583	192.577		749.583	160.217		749.583	250.16		749.583	250.862		749.583	208.321		749.583	222.373		749.583	229.355		749.583	165.713
749.667	217.355		749.667	191.957		749.667	154.23		749.667	172.787		749.667	206.663		749.667	173.55		749.667	183.253		749.667	234.829		749.667	217.793		749.667	217.095		749.667	213.451		749.667	172.14
749.75	205.47		749.75	176.58		749.75	164.222		749.75	191.118		749.75	179.639		749.75	180.023		749.75	156.273		749.75	204.544		749.75	194.036		749.75	176.311		749.75	183.7		749.75	170.903
749.833	172.181		749.833	160.324		749.833	133.892		749.833	154.085		749.833	140.422		749.833	157.073		749.833	152.162		749.833	180.828		749.833	160.883		749.833	155.561		749.833	176.279		749.833	142.224
749.917	148.119		749.917	126.784		749.917	94.2193		749.917	142.294		749.917	120.473		749.917	115.765		749.917	142.931		749.917	142.617		749.917	127.517		749.917	148.499		749.917	118.99		749.917	121.075
750	101.727		750	90.9164		750	80.307		750	134.768		750	99.4115		750	84.8644		750	130.976		750	112.816		750	111.841		750	128.758		750	100.629		750	95.4932
750.083	87.0833		750.083	93.8283		750.083	85.4656		750.083	109.398		750.083	109.518		750.083	91.0693		750.083	114.182		750.083	105.438		750.083	118.53		750.083	115.217		750.083	112.367		750.083	91.414
750.167	121.549		750.167	128.531		750.167	82.2825		750.167	78.4029		750.167	131.206		750.167	93.5449		750.167	125.403		750.167	122.531		750.167	150.204		750.167	130.49		750.167	132.982		750.167	111.223
750.25	135.17		750.25	159.279		750.25	98.9115		750.25	112.26		750.25	151.73		750.25	94.1046		750.25	180.469		750.25	137.179		750.25	177.483		750.25	137.055		750.25	156.48		750.25	147.777
750.333	155.215		750.333	198.376		750.333	121.732		750.333	174.194		750.333	162.37		750.333	131.334		750.333	218.948		750.333	169.638		750.333	237.605		750.333	185.199		750.333	187.39		750.333	195.773
750.417	197.069		750.417	229.586		750.417	147.258		750.417	215.291		750.417	208.722		750.417	145.534		750.417	263.408		750.417	235.768		750.417	298.183		750.417	246.233		750.417	232.31		750.417	241.007
750.5	242.558		750.5	281.229		750.5	167.296		750.5	258.068		750.5	263.003		750.5	182.923		750.5	290.822		750.5	264.987		750.5	312.348		750.5	248.294		750.5	248.864		750.5	252.385
750.583	226.2		750.583	266.144		750.583	165.064		750.583	194.005		750.583	230.016		750.583	192.83		750.583	263.653		750.583	297.728		750.583	314.133		750.583	225.593		750.583	255.589		750.583	252.363
750.667	206.713		750.667	206.281		750.667	169.793		750.667	154.32		750.667	224.318		750.667	166.324		750.667	222.686		750.667	278.805		750.667	250.817		750.667	203.08		750.667	240.432		750.667	237.467
750.75	174.615		750.75	177.252		750.75	134.251		750.75	178.438		750.75	216.871		750.75	150.951		750.75	202.4		750.75	188.95		750.75	187.49		750.75	171.587		750.75	199.373		750.75	192.318
750.833	166.17		750.833	141.907		750.833	115.564		750.833	155.096		750.833	167.021		750.833	140.836		750.833	147.057		750.833	131.113		750.833	159.27		750.833	135.5		750.833	139.45		750.833	149.428
750.917	148.767		750.917	106.415		750.917	119.821		750.917	137.678		750.917	128.064		750.917	106.254		750.917	109.426		750.917	120.002		750.917	131.227		750.917	95.1314		750.917	100.602		750.917	104.276
751	101.028		751	107.191		751	120.03		751	145.884		751	110.073		751	76.8033		751	80.2036		751	100.697		751	118.629		751	73.29		751	77.8817		751	81.3166
751.083	112.039		751.083	84.4731		751.083	99.9195		751.083	135.404		751.083	123.044		751.083	77.821		751.083	70.3831		751.083	83.0365		751.083	117.46		751.083	72.4762		751.083	74.282		751.083	103.14
751.167	133.143		751.167	93.6043		751.167	81.4885		751.167	103.313		751.167	143.158		751.167	96.9405		751.167	107.467		751.167	96.857		751.167	119.893		751.167	95.8555		751.167	105.997		751.167	137.533
751.25	166.641		751.25	118.068		751.25	101.153		751.25	114.499		751.25	149.96		751.25	115.375		751.25	168.234		751.25	126.784		751.25	155.639		751.25	124.032		751.25	132.87		751.25	129.966
751.333	203.497		751.333	158.486		751.333	141.264		751.333	132.577		751.333	175.688		751.333	128.062		751.333	193.343		751.333	156.482		751.333	208.57		751.333	165.319		751.333	153.375		751.333	158.796
751.417	215.785		751.417	183.255		751.417	187.713		751.417	132.904		751.417	208.999		751.417	154.357		751.417	201.119		751.417	190.815		751.417	241.146		751.417	195.584		751.417	196.848		751.417	190.124
751.5	238.449		751.5	206.763		751.5	213.457		751.5	109.052		751.5	240.188		751.5	196.83		751.5	218.016		751.5	234.226		751.5	273.748		751.5	222.95		751.5	209.114		751.5	216.655
751.583	246.238		751.583	205.917		751.583	221.712		751.583	125.941		751.583	230.825		751.583	197.016		751.583	234.894		751.583	272.686		751.583	268.034		751.583	227.017		751.583	224.505		751.583	231.644
751.667	231.924		751.667	186.192		751.667	225.406		751.667	141.233		751.667	228.825		751.667	187.141		751.667	257.676		751.667	262.283		751.667	235.262		751.667	213.336		751.667	200.562		751.667	222.217
751.75	185.961		751.75	191.816		751.75	190.129		751.75	138.728		751.75	226.548		751.75	175.376		751.75	212.222		751.75	214.929		751.75	201.241		751.75	195.377		751.75	163.713		751.75	179.48
751.833	148.569		751.833	138.702		751.833	151.13		751.833	137.133		751.833	186.692		751.833	135.561		751.833	148.146		751.833	186.858		751.833	166.11		751.833	161.179		751.833	119.307		751.833	123.074
751.917	137.692		751.917	88.4976		751.917	128.652		751.917	88.9501		751.917	143.879		751.917	91.3782		751.917	115.348		751.917	165.316		751.917	117.685		751.917	129.143		751.917	111.198		751.917	88.5665
752	120.444		752	92.8727		752	132.161		752	64.7138		752	104.118		752	56.8661		752	98.3888		752	124.618		752	92.9002		752	95.115		752	113.393		752	73.1271
752.083	101.461		752.083	97.1953		752.083	101.876		752.083	84.1146		752.083	110.988		752.083	59.9661		752.083	98.4997		752.083	142.451		752.083	89.2696		752.083	93.7466		752.083	106.957		752.083	68.9959
752.167	113.963		752.167	117.135		752.167	78.2752		752.167	89.5184		752.167	139.063		752.167	92.0601		752.167	121.286		752.167	196.634		752.167	110.106		752.167	124.824		752.167	106.655		752.167	96.2612
752.25	151.485		752.25	138.638		752.25	109.722		752.25	122.593		752.25	172.735		752.25	101.955		752.25	165.184		752.25	195.601		752.25	146.158		752.25	159.233		752.25	126.118		752.25	124.635
752.333	181.284		752.333	148.238		752.333	144.114		752.333	198.051		752.333	205.789		752.333	117.429		752.333	229.484		752.333	222.229		752.333	200.169		752.333	194.165		752.333	154.021		752.333	174.247
752.417	223.545		752.417	192.588		752.417	173.977		752.417	228.843		752.417	234.762		752.417	174.951		752.417	225.054		752.417	271.78		752.417	260.76		752.417	206.277		752.417	206.65		752.417	193.564
752.5	229.698		752.5	207.008		752.5	201.227		752.5	233.049		752.5	277.749		752.5	200.948		752.5	232.688		752.5	283.277		752.5	273.887		752.5	237.55		752.5	242.379		752.5	205.925
752.583	214.318		752.583	206.059		752.583	211.922		752.583	240.523		752.583	264.649		752.583	214.538		752.583	250.25		752.583	288.708		752.583	267.114		752.583	266.899		752.583	265.09		752.583	223.616
752.667	220.285		752.667	212.144		752.667	201		752.667	241.147		752.667	206.785		752.667	215.49		752.667	256.498		752.667	236.201		752.667	265.578		752.667	258.605		752.667	245.612		752.667	231.228
752.75	204.959		752.75	168.164		752.75	150.399		752.75	215.695		752.75	179.395		752.75	202.313		752.75	239.251		752.75	211.111		752.75	222.044		752.75	195.713		752.75	194.555		752.75	201.949
752.833	146.543		752.833	140.617		752.833	126.127		752.833	154.92		752.833	141.761		752.833	187.634		752.833	171		752.833	215.062		752.833	158.713		752.833	148.374		752.833	168.442		752.833	153.241
752.917	127.948		752.917	112.976		752.917	119.679		752.917	110.069		752.917	114.89		752.917	145.569		752.917	122.729		752.917	187.285		752.917	117.402		752.917	154.626		752.917	144.018		752.917	102.652
753	131.993		753	86.1549		753	96.5646		753	84.5975		753	92.9924		753	110.329		753	101.879		753	128.497		753	107.927		753	131.534		753	105.739		753	88.2662
753.083	134.542		753.083	86.1126		753.083	91.8386		753.083	67.8568		753.083	75.9705		753.083	98.6074		753.083	84.8868		753.083	101.228		753.083	95.9593		753.083	97.1529		753.083	83.6687		753.083	83.4451
753.167	113.948		753.167	84.7344		753.167	117.149		753.167	74.423		753.167	100.76		753.167	98.3252		753.167	101.929		753.167	127.178		753.167	86.1762		753.167	96.0375		753.167	94.3263		753.167	77.717
753.25	119.224		753.25	87.4899		753.25	130.997		753.25	113.853		753.25	137.051		753.25	108.08		753.25	154.06		753.25	164.067		753.25	122.437		753.25	113.011		753.25	124.27		753.25	104.939
753.333	180.927		753.333	131.13		753.333	166.451		753.333	121.437		753.333	184.451		753.333	171.961		753.333	206.512		753.333	228.13		753.333	180.137		753.333	166.191		753.333	164.301		753.333	142.402
753.417	215.39		753.417	181.081		753.417	194.553		753.417	127.525		753.417	223.576		753.417	205.558		753.417	259.714		753.417	276.898		753.417	213.982		753.417	234.077		753.417	212.803		753.417	184.842
753.5	235.523		753.5	228.149		753.5	216.163		753.5	182.946		753.5	260.224		753.5	218.59		753.5	276.416		753.5	254.335		753.5	262.855		753.5	258.428		753.5	258.192		753.5	234.792
753.583	268.607		753.583	280.96		753.583	243.955		753.583	214.459		753.583	279.435		753.583	260.187		753.583	232.298		753.583	287.523		753.583	285.577		753.583	281.873		753.583	288.716		753.583	244.952
753.667	335.96		753.667	259.523		753.667	262.302		753.667	221.944		753.667	294.076		753.667	264.429		753.667	239.993		753.667	348.593		753.667	292.33		753.667	290.16		753.667	283.265		753.667	220.641
753.75	306.397		753.75	251.424		753.75	230.157		753.75	177.134		753.75	240.863		753.75	218.12		753.75	272.881		753.75	313.782		753.75	269.072		753.75	256.606		753.75	268.869		753.75	197.362
753.833	194.413		753.833	230.036		753.833	185.21		753.833	149.643		753.833	201.308		753.833	175.472		753.833	212.602		753.833	297.506		753.833	226.42		753.833	213.031		753.833	220.492		753.833	161.753
753.917	120.732		753.917	166.326		753.917	148.207		753.917	110.449		753.917	194.486		753.917	159.058		753.917	173.161		753.917	250.679		753.917	185.923		753.917	175.264		753.917	147.022		753.917	122.752
754	105.973		754	114.703		754	118.358		754	79.3831		754	150.335		754	145.156		754	122.829		754	163.089		754	155.076		754	123.362		754	87.2739		754	82.5437
754.083	86.9562		754.083	107.729		754.083	95.2426		754.083	53.2411		754.083	97.7529		754.083	110.105		754.083	100.687		754.083	160.95		754.083	107.585		754.083	95.4702		754.083	66.3341		754.083	73.0392
754.167	85.7495		754.167	90.5373		754.167	92.6666		754.167	45.3475		754.167	91.9536		754.167	108.495		754.167	110.695		754.167	135.506		754.167	84.0703		754.167	104.351		754.167	77.4998		754.167	79.4196
754.25	101.815		754.25	96.3643		754.25	119.852		754.25	71.5897		754.25	125.057		754.25	118.593		754.25	119.558		754.25	134.565		754.25	100.306		754.25	143.271		754.25	102.378		754.25	102.157
754.333	142.317		754.333	128.691		754.333	141.435		754.333	119.627		754.333	150.018		754.333	125.47		754.333	147.611		754.333	179.581		754.333	141.791		754.333	187.206		754.333	155.672		754.333	145.458
754.417	176.4		754.417	157.298		754.417	175.797		754.417	138.613		754.417	202.966		754.417	145.368		754.417	213.902		754.417	218.406		754.417	187.34		754.417	203.755		754.417	208.679		754.417	180.336
754.5	221.931		754.5	221.159		754.5	187.729		754.5	163.306		754.5	283.314		754.5	178.934		754.5	264.388		754.5	255.061		754.5	230.814		754.5	231.583		754.5	249.274		754.5	201.807
754.583	265.704		754.583	268.766		754.583	192.272		754.583	173.332		754.583	301.37		754.583	250.779		754.583	263.4		754.583	298.61		754.583	272.082		754.583	260.555		754.583	264.768		754.583	194.384
754.667	301.201		754.667	256.421		754.667	235.466		754.667	185.448		754.667	320.492		754.667	266.645		754.667	286.794		754.667	289.322		754.667	257.358		754.667	286.937		754.667	276.522		754.667	214.252
754.75	279.951		754.75	255.419		754.75	211.83		754.75	179.561		754.75	279.576		754.75	239.736		754.75	286.227		754.75	278.237		754.75	213.674		754.75	283.308		754.75	279.196		754.75	210.83
754.833	217.617		754.833	260.64		754.833	169.936		754.833	166.307		754.833	202.926		754.833	213.52		754.833	258.832		754.833	242.254		754.833	194.146		754.833	217.455		754.833	205.173		754.833	192.212
754.917	201.824		754.917	217.912		754.917	160.216		754.917	171.827		754.917	179.13		754.917	195.645		754.917	188.902		754.917	165.091		754.917	177.328		754.917	158.038		754.917	121.965		754.917	166.073
755	172.253		755	167.71		755	151.012		755	152.036		755	179.751		755	149.145		755	158.284		755	161.339		755	133.959		755	127.214		755	105.425		755	127.538
755.083	194.464		755.083	169.258		755.083	158.509		755.083	129.024		755.083	202.459		755.083	151.135		755.083	192.693		755.083	216.918		755.083	109.456		755.083	135.29		755.083	130.969		755.083	129.713
755.167	255.851		755.167	258.578		755.167	229.373		755.167	171.931		755.167	247.502		755.167	197.264		755.167	259.213		755.167	298.506		755.167	169.989		755.167	189.882		755.167	207.2		755.167	161.107
755.25	428.618		755.25	444.163		755.25	330.731		755.25	260.307		755.25	385.4		755.25	304.445		755.25	425.253		755.25	422.088		755.25	266.116		755.25	323.553		755.25	346.51		755.25	286.748
755.333	639.923		755.333	735.585		755.333	525.623		755.333	418.628		755.333	612.127		755.333	471.967		755.333	601.63		755.333	657.143		755.333	411.983		755.333	503.095		755.333	582.039		755.333	495.804
755.417	996.659		755.417	1039.66		755.417	839.661		755.417	601.353		755.417	924.139		755.417	716.214		755.417	792.453		755.417	891.779		755.417	658.54		755.417	795.287		755.417	900.447		755.417	722.672
755.5	1395.08		755.5	1467.69		755.5	1097.82		755.5	847.063		755.5	1297.49		755.5	935.15		755.5	1062.37		755.5	1091.37		755.5	911.584		755.5	1057.52		755.5	1235.14		755.5	940.797
755.583	1643.22		755.583	1815.5		755.583	1292.74		755.583	988.135		755.583	1493.12		755.583	1100.33		755.583	1276.02		755.583	1380.59		755.583	1121.61		755.583	1245.77		755.583	1531.8		755.583	1192.31
755.667	1811.18		755.667	1834.03		755.667	1366.54		755.667	1037.91		755.667	1628.61		755.667	1150.09		755.667	1338.25		755.667	1421.86		755.667	1220.42		755.667	1309.28		755.667	1474.61		755.667	1217.05
755.75	1570.8		755.75	1643.33		755.75	1169.5		755.75	949.536		755.75	1450		755.75	1035.05		755.75	1189.61		755.75	1207.29		755.75	1179.97		755.75	1157.42		755.75	1303.04		755.75	1027.82
755.833	1203.1		755.833	1288.85		755.833	951.837		755.833	760.904		755.833	1057.07		755.833	853.437		755.833	879.279		755.833	906.542		755.833	975.973		755.833	862.808		755.833	992.023		755.833	791.91
755.917	803.539		755.917	828.617		755.917	657.092		755.917	551.041		755.917	715.393		755.917	638.824		755.917	618.083		755.917	618.974		755.917	678.147		755.917	549.7		755.917	623.656		755.917	519.338
756	457.656		756	498.547		756	387.978		756	390.81		756	409.907		756	389.545		756	396.989		756	401.43		756	418.363		756	309.651		756	352.251		756	310.033
756.083	271.127		756.083	291.835		756.083	246.354		756.083	239.56		756.083	247.717		756.083	225.428		756.083	246.059		756.083	273.874		756.083	241.38		756.083	169.602		756.083	214.166		756.083	210.999
756.167	209.354		756.167	215.196		756.167	184.837		756.167	133.124		756.167	193.172		756.167	143.626		756.167	176.325		756.167	212.575		756.167	151.053		756.167	128.556		756.167	163.693		756.167	153.871
756.25	220.539		756.25	212.934		756.25	190.667		756.25	143.959		756.25	216.079		756.25	136.678		756.25	192.342		756.25	206.541		756.25	139.346		756.25	179.565		756.25	170.858		756.25	140.535
756.333	290.398		756.333	286.391		756.333	262.529		756.333	216.116		756.333	292.492		756.333	185.691		756.333	232.945		756.333	300.662		756.333	210.908		756.333	293.407		756.333	258.254		756.333	195.328
756.417	451.24		756.417	400.58		756.417	323.437		756.417	279.315		756.417	410.071		756.417	275.282		756.417	353.943		756.417	418.078		756.417	297.574		756.417	358.051		756.417	370.006		756.417	303.472
756.5	545.694		756.5	519.318		756.5	379.731		756.5	337.599		756.5	551.76		756.5	375.482		756.5	487.409		756.5	477.114		756.5	366.226		756.5	434.825		756.5	468.21		756.5	388.054
756.583	618.082		756.583	592.188		756.583	447.038		756.583	448.991		756.583	599.582		756.583	435.93		756.583	523.052		756.583	539.305		756.583	404.577		756.583	491.306		756.583	562.782		756.583	446.253
756.667	634.756		756.667	618.278		756.667	492.228		756.667	481.646		756.667	559.435		756.667	460.981		756.667	511.316		756.667	563.738		756.667	415.445		756.667	472.848		756.667	555.607		756.667	457.921
756.75	536.749		756.75	587.617		756.75	432.371		756.75	409.473		756.75	493.292		756.75	401.796		756.75	455.604		756.75	524.178		756.75	409.988		756.75	413.896		756.75	498.706		756.75	414.258
756.833	411.674		756.833	460.396		756.833	320.784		756.833	336.551		756.833	397.876		756.833	310.375		756.833	364.016		756.833	406.529		756.833	377.293		756.833	308.108		756.833	380.797		756.833	309.603
756.917	309.823		756.917	290.871		756.917	241.021		756.917	254.089		756.917	301.943		756.917	236.31		756.917	260.971		756.917	279.744		756.917	292.342		756.917	205.289		756.917	260.364		756.917	190.7
757	186.104		757	194.623		757	178.551		757	154.822		757	196.975		757	179.585		757	182.334		757	188.711		757	196.601		757	132.977		757	179.404		757	119.141
757.083	130.066		757.083	143.249		757.083	127.862		757.083	88.132		757.083	142.162		757.083	119.792		757.083	136.423		757.083	133.32		757.083	144.689		757.083	94.4415		757.083	144.134		757.083	92.3834
757.167	118.61		757.167	102.195		757.167	107.224		757.167	54.519		757.167	121.233		757.167	103.471		757.167	97.2505		757.167	123.426		757.167	114.344		757.167	107.91		757.167	116.612		757.167	102.29
757.25	133.67		757.25	106.212		757.25	104.369		757.25	44.6596		757.25	138.235		757.25	97.8791		757.25	102.999		757.25	137.682		757.25	128.149		757.25	136.297		757.25	120.955		757.25	125.836
757.333	152.051		757.333	150.277		757.333	127.434		757.333	81.7044		757.333	161.01		757.333	117.927		757.333	121.197		757.333	155.456		757.333	148.451		757.333	161.334		757.333	154.155		757.333	137.794
757.417	193.667		757.417	207.112		757.417	190.46		757.417	125.816		757.417	192.372		757.417	163.299		757.417	182.78		757.417	224.382		757.417	182.798		757.417	208.768		757.417	231.593		757.417	175.625
757.5	247.933		757.5	250.59		757.5	250.433		757.5	133.241		757.5	259.078		757.5	209.209		757.5	284.279		757.5	300.342		757.5	218.058		757.5	242.331		757.5	298.387		757.5	198.763
757.583	263.086		757.583	277.596		757.583	258.634		757.583	177.73		757.583	279.738		757.583	226.946		757.583	292.918		757.583	376.043		757.583	236.022		757.583	272.738		757.583	327.671		757.583	190.048
757.667	289.363		757.667	274.585		757.667	231.867		757.667	202.378		757.667	289.528		757.667	235.985		757.667	266.163		757.667	354.118		757.667	230.031		757.667	253.484		757.667	292.92		757.667	176.729
757.75	259.647		757.75	251.146		757.75	220.084		757.75	207.028		757.75	294.062		757.75	235.329		757.75	234.142		757.75	260.485		757.75	195.479		757.75	178.598		757.75	252.023		757.75	188.426
757.833	211.758		757.833	198.68		757.833	194.843		757.833	185.504		757.833	237.095		757.833	188.556		757.833	165.855		757.833	228.234		757.833	158.557		757.833	148.599		757.833	224.27		757.833	165.287
757.917	157.808		757.917	128.104		757.917	160.1		757.917	115.152		757.917	170		757.917	124.642		757.917	153.809		757.917	202.004		757.917	120.968		757.917	140.618		757.917	182.403		757.917	121.118
758	141.25		758	112.108		758	107.018		758	114.049		758	119.832		758	86.4721		758	121.676		758	140.849		758	101.215		758	111.984		758	118.072		758	80.7098
758.083	89.7354		758.083	83.679		758.083	83.04		758.083	122.694		758.083	104.543		758.083	78.7103		758.083	86.8217		758.083	101.724		758.083	80.0944		758.083	104.258		758.083	79.5267		758.083	61.3231
758.167	79.3628		758.167	81.4878		758.167	86.2796		758.167	80.6346		758.167	106.733		758.167	76.096		758.167	91.2109		758.167	124.103		758.167	70.3288		758.167	114.744		758.167	86.7527		758.167	65.4805
758.25	107.716		758.25	105.514		758.25	88.14		758.25	70.9588		758.25	120.256		758.25	90.7735		758.25	122.916		758.25	145.256		758.25	77.3921		758.25	125.163		758.25	133.897		758.25	67.4483
758.333	136.041		758.333	115.309		758.333	103.55		758.333	122.14		758.333	112.725		758.333	98.7516		758.333	156.678		758.333	154.007		758.333	120.164		758.333	136.391		758.333	158.741		758.333	86.0341
758.417	175.861		758.417	131.95		758.417	151.451		758.417	135.957		758.417	147.524		758.417	127.497		758.417	186.603		758.417	187.334		758.417	146.649		758.417	159.376		758.417	177.226		758.417	118.63
758.5	197.785		758.5	162.765		758.5	173.414		758.5	127.938		758.5	208.542		758.5	159.71		758.5	224.915		758.5	214.959		758.5	173.173		758.5	178.042		758.5	199.464		758.5	135.625
758.583	199.052		758.583	191.055		758.583	154.672		758.583	144.17		758.583	226.303		758.583	150.268		758.583	210.967		758.583	271.968		758.583	181.932		758.583	218.483		758.583	210.638		758.583	159.435
758.667	208.379		758.667	170.072		758.667	157.68		758.667	164.805		758.667	222.447		758.667	146.19		758.667	209.548		758.667	237.969		758.667	183.306		758.667	182.587		758.667	176.693		758.667	158.197
758.75	169.039		758.75	140.054		758.75	156.431		758.75	170.958		758.75	195.646		758.75	131.335		758.75	176.458		758.75	184.551		758.75	181.471		758.75	135.283		758.75	147.655		758.75	149.302
758.833	137.173		758.833	128.119		758.833	125.264		758.833	127.76		758.833	141.962		758.833	117.8		758.833	139.474		758.833	165.286		758.833	162.375		758.833	123.503		758.833	119.971		758.833	132.854
758.917	118.864		758.917	92.8774		758.917	92.7783		758.917	86.3904		758.917	127.342		758.917	106.541		758.917	106.673		758.917	149.896		758.917	124.619		758.917	103.278		758.917	101.515		758.917	116.523
759	98.1013		759	71.9396		759	72.4352		759	60.3131		759	113.953		759	75.6524		759	83.7182		759	140.203		759	93.8335		759	80.073		759	89.5802		759	89.3722
759.083	67.6021		759.083	71.4612		759.083	64.3715		759.083	44.731		759.083	101.987		759.083	64.3366		759.083	76.7854		759.083	127.828		759.083	89.6472		759.083	63.0629		759.083	75.2095		759.083	79.0046
759.167	80.3093		759.167	81.8097		759.167	65.8115		759.167	51.6058		759.167	126.018		759.167	79.6745		759.167	65.5307		759.167	124.625		759.167	110.897		759.167	68.1301		759.167	71.0893		759.167	83.0787
759.25	119.114		759.25	121.449		759.25	84.0229		759.25	65.3825		759.25	148.208		759.25	112.548		759.25	91.8496		759.25	116.299		759.25	122.6		759.25	100.26		759.25	83.2668		759.25	98.7389
759.333	144.627		759.333	132.217		759.333	137.345		759.333	106.02		759.333	144.534		759.333	120.361		759.333	124.917		759.333	139.907		759.333	132.282		759.333	116.253		759.333	105.574		759.333	105.645
759.417	156.974		759.417	151.337		759.417	166.949		759.417	124.687		759.417	154.061		759.417	117.989		759.417	178.606		759.417	169.043		759.417	167.66		759.417	141.487		759.417	131.436		759.417	122.067
759.5	174.075		759.5	182.091		759.5	152.549		759.5	139.448		759.5	177.06		759.5	125.052		759.5	197.314		759.5	200.19		759.5	179.097		759.5	153.208		759.5	175.01		759.5	139.472
759.583	159.42		759.583	201.629		759.583	151.682		759.583	157.802		759.583	169.311		759.583	121.435		759.583	218.912		759.583	242.847		759.583	193.282		759.583	167.988		759.583	196.116		759.583	162.872
759.667	163.468		759.667	159.445		759.667	141.001		759.667	169.964		759.667	152.155		759.667	109.105		759.667	196.92		759.667	253.462		759.667	191.527		759.667	176.844		759.667	162.685		759.667	169.338
759.75	154.39		759.75	134.154		759.75	135.913		759.75	140.09		759.75	147.473		759.75	103.976		759.75	152.884		759.75	207.472		759.75	192.199		759.75	166.571		759.75	156.151		759.75	161.967
759.833	135.797		759.833	121.581		759.833	122.984		759.833	111.266		759.833	115.773		759.833	105.951		759.833	122.827		759.833	174.52		759.833	170.003		759.833	131.6		759.833	140.147		759.833	142.661
759.917	119.794		759.917	88.3078		759.917	107.907		759.917	96.0599		759.917	87.6046		759.917	84.9709		759.917	89.2362		759.917	150.212		759.917	119.839		759.917	95.6445		759.917	108.418		759.917	131.324
760	108.68		760	58.6034		760	82.8674		760	61.1044		760	82.137		760	60.9753		760	77.1541		760	123.736		760	82.398		760	69.6398		760	93.1974		760	101.715
760.083	101.446		760.083	42.2597		760.083	57.0172		760.083	40.776		760.083	79.1601		760.083	57.0314		760.083	99.8955		760.083	87.0617		760.083	63.9173		760.083	86.4539		760.083	71.5707		760.083	86.6662
760.167	87.8527		760.167	46.6809		760.167	65.7747		760.167	78.7657		760.167	90.6132		760.167	68.3967		760.167	130.234		760.167	92.5517		760.167	66.7095		760.167	83.0152		760.167	81.3282		760.167	79.2962
760.25	114.283		760.25	70.4688		760.25	72.2819		760.25	92.4534		760.25	128.581		760.25	79.0115		760.25	116.866		760.25	129.884		760.25	76.593		760.25	84.5689		760.25	101.802		760.25	78.4086
760.333	148.055		760.333	99.856		760.333	84.128		760.333	86.3158		760.333	151.026		760.333	93.418		760.333	107.09		760.333	173.386		760.333	109.352		760.333	114.083		760.333	141.488		760.333	95.8955
760.417	189.302		760.417	132.4		760.417	106.603		760.417	83.5789		760.417	168.754		760.417	116.474		760.417	137.175		760.417	240.442		760.417	136.168		760.417	164.687		760.417	153.15		760.417	132.573
760.5	188.95		760.5	167.132		760.5	132.105		760.5	132.06		760.5	201.535		760.5	129.738		760.5	163.159		760.5	263.186		760.5	155.457		760.5	197.953		760.5	150.865		760.5	162.67
760.583	159.629		760.583	182.756		760.583	165.669		760.583	192.225		760.583	226.144		760.583	130.323		760.583	169.548		760.583	262.685		760.583	151.746		760.583	177.576		760.583	196.206		760.583	170.136
760.667	147.366		760.667	160.2		760.667	172.079		760.667	177.619		760.667	204.23		760.667	148.207		760.667	129.997		760.667	252.475		760.667	160.735		760.667	142.305		760.667	200.728		760.667	161.271
760.75	145.237		760.75	148.884		760.75	143.457		760.75	147.704		760.75	152.526		760.75	140.673		760.75	104.086		760.75	216.224		760.75	190.141		760.75	134.038		760.75	146.541		760.75	160.385
760.833	122.364		760.833	143.638		760.833	108.448		760.833	87.4059		760.833	112.977		760.833	99.2434		760.833	98.2005		760.833	176.49		760.833	153.815		760.833	134.052		760.833	120.28		760.833	129.621
760.917	107.006		760.917	91.492		760.917	85.8413		760.917	47.3129		760.917	115.267		760.917	82.159		760.917	99.0454		760.917	142.626		760.917	96.3241		760.917	107.835		760.917	103.099		760.917	95.1341
761	96.2274		761	57.253		761	76.8552		761	39.4875		761	104.186		761	92.5448		761	82.478		761	113.365		761	81.2715		761	86.7509		761	95.2745		761	83.2711
761.083	81.8836		761.083	68.1412		761.083	64.9089		761.083	56.4658		761.083	79.13		761.083	83.4861		761.083	78.5099		761.083	101.733		761.083	84.5483		761.083	101.793		761.083	85.7501		761.083	81.2834
761.167	96.1768		761.167	95.158		761.167	59.7994		761.167	50.3639		761.167	81.2619		761.167	81.7868		761.167	99.435		761.167	127.556		761.167	90.6644		761.167	129.619		761.167	94.737		761.167	115.017
761.25	115.259		761.25	113.373		761.25	57.4551		761.25	34.5623		761.25	100.267		761.25	83.9641		761.25	128.302		761.25	163.288		761.25	113.668		761.25	140.537		761.25	122.064		761.25	151.855
761.333	121.481		761.333	148.251		761.333	72.9168		761.333	35.4366		761.333	123.379		761.333	114.685		761.333	180.447		761.333	205.447		761.333	124.006		761.333	159.34		761.333	154.022		761.333	172.571
761.417	127.177		761.417	169.45		761.417	104.62		761.417	62.1766		761.417	163.89		761.417	163.316		761.417	208.908		761.417	254.02		761.417	148.78		761.417	189.422		761.417	183.526		761.417	174.364
761.5	150.1		761.5	164.04		761.5	154.83		761.5	81.9144		761.5	205.283		761.5	170.024		761.5	212.647		761.5	272.426		761.5	182.998		761.5	215.84		761.5	211.891		761.5	194.9
761.583	180.869		761.583	150.013		761.583	169.072		761.583	113.23		761.583	203.147		761.583	161.515		761.583	182.715		761.583	292.181		761.583	211.332		761.583	251.018		761.583	239.3		761.583	214.42
761.667	194.01		761.667	141.76		761.667	145.956		761.667	141.855		761.667	181.314		761.667	173.479		761.667	159.869		761.667	247.419		761.667	184.486		761.667	267.906		761.667	235.371		761.667	214.269
761.75	165.276		761.75	121.013		761.75	125.748		761.75	124.29		761.75	144.897		761.75	179.303		761.75	153.838		761.75	204.792		761.75	168.123		761.75	207.329		761.75	207.502		761.75	186.338
761.833	133.618		761.833	92.3758		761.833	103.745		761.833	100.649		761.833	126.15		761.833	148.404		761.833	150.702		761.833	161.31		761.833	141.123		761.833	149.538		761.833	160.528		761.833	148.637
761.917	107.831		761.917	77.8174		761.917	85.3341		761.917	71.0215		761.917	103.865		761.917	141.467		761.917	135.338		761.917	112.94		761.917	127.256		761.917	130.69		761.917	118.44		761.917	100.661
762	88.7927		762	79.9378		762	75.6319		762	51.7979		762	100.765		762	117.322		762	109.848		762	87.5126		762	91.9604		762	117.162		762	92.2431		762	78.1934
762.083	116.92		762.083	50.2679		762.083	66.0136		762.083	52.4589		762.083	116.305		762.083	100.77		762.083	81.5978		762.083	92.2657		762.083	70.1622		762.083	101.453		762.083	86.2416		762.083	67.8394
762.167	143.356		762.167	49.8347		762.167	74.1754		762.167	42.7137		762.167	111.17		762.167	81.1064		762.167	62.529		762.167	107.745		762.167	61.054		762.167	94.527		762.167	73.7388		762.167	72.8333
762.25	131.284		762.25	78.8478		762.25	77.5616		762.25	40.5113		762.25	119.139		762.25	90.5278		762.25	93.1411		762.25	114.984		762.25	83.5584		762.25	106.598		762.25	73.4428		762.25	80.4513
762.333	114.903		762.333	106.067		762.333	85.1314		762.333	83.445		762.333	137.501		762.333	123.407		762.333	125.195		762.333	139.403		762.333	124.915		762.333	138.056		762.333	101.804		762.333	107.494
762.417	132.86		762.417	125.261		762.417	114.716		762.417	125.474		762.417	177.204		762.417	136.106		762.417	164.063		762.417	177.818		762.417	152.804		762.417	145.488		762.417	144.543		762.417	141.988
762.5	138.252		762.5	142.259		762.5	105.436		762.5	144.306		762.5	176.926		762.5	134.333		762.5	173.237		762.5	199.938		762.5	156.227		762.5	154.627		762.5	171.525		762.5	168.644
762.583	147.019		762.583	124.134		762.583	129.735		762.583	120.034		762.583	157.947		762.583	166.114		762.583	153.251		762.583	196.861		762.583	169.455		762.583	177.226		762.583	197.478		762.583	183.917
762.667	157.423		762.667	122.321		762.667	161.949		762.667	88.3449		762.667	178.892		762.667	161.059		762.667	144.316		762.667	210.674		762.667	202.217		762.667	165.064		762.667	202.339		762.667	175.022
762.75	141.113		762.75	117.834		762.75	127.547		762.75	81.469		762.75	175.094		762.75	138.543		762.75	140.38		762.75	164.506		762.75	169.432		762.75	140.057		762.75	176.942		762.75	144.315
762.833	150.33		762.833	109.819		762.833	89.8022		762.833	74.4686		762.833	135.949		762.833	126.814		762.833	138.184		762.833	135.216		762.833	119.122		762.833	121.762		762.833	131.578		762.833	109.639
762.917	125.296		762.917	79.3619		762.917	76.8266		762.917	54.6544		762.917	113.269		762.917	112.192		762.917	91.5811		762.917	99.4487		762.917	92.8131		762.917	104.509		762.917	93.474		762.917	94.0676
763	89.2059		763	68.3552		763	76.9079		763	50.9369		763	111.102		763	93.0443		763	63.0357		763	82.1913		763	87.6497		763	94.603		763	85.2018		763	78.7821
763.083	68.7902		763.083	81.3699		763.083	75.3545		763.083	62.6631		763.083	129.312		763.083	95.8311		763.083	80.9236		763.083	102.724		763.083	77.1823		763.083	77.4791		763.083	94.7613		763.083	63.8615
763.167	97.6785		763.167	105.694		763.167	85.9108		763.167	76.8877		763.167	144.603		763.167	96.8089		763.167	136.034		763.167	167.345		763.167	90.5081		763.167	83.4958		763.167	105.723		763.167	82.6666
763.25	134.27		763.25	119.316		763.25	123.509		763.25	121.339		763.25	136.901		763.25	110.99		763.25	153.298		763.25	212.059		763.25	122.723		763.25	103.873		763.25	149.746		763.25	111.468
763.333	139.911		763.333	148.337		763.333	141.451		763.333	153.766		763.333	149.613		763.333	122.994		763.333	152.48		763.333	262.945		763.333	132.803		763.333	137.501		763.333	196.878		763.333	143.243
763.417	187.835		763.417	178.521		763.417	149.439		763.417	165.979		763.417	240.634		763.417	138.132		763.417	182.002		763.417	308.193		763.417	158.645		763.417	180.762		763.417	209.015		763.417	156.303
763.5	249.2		763.5	225.266		763.5	164.057		763.5	191.8		763.5	269.209		763.5	160.721		763.5	225.473		763.5	340.268		763.5	223.067		763.5	238.758		763.5	219.008		763.5	182.431
763.583	222.909		763.583	264.298		763.583	180.512		763.583	170.563		763.583	233.476		763.583	196.873		763.583	232.099		763.583	318.158		763.583	256.285		763.583	264.877		763.583	213.488		763.583	204.246
763.667	193.923		763.667	206.954		763.667	190.106		763.667	173.072		763.667	197.823		763.667	216.785		763.667	197.451		763.667	266.731		763.667	248.471		763.667	252.072		763.667	192.717		763.667	195.8
763.75	183.494		763.75	169.825		763.75	147.205		763.75	168.752		763.75	186.215		763.75	195.329		763.75	150.705		763.75	233.503		763.75	211.513		763.75	235.979		763.75	184.043		763.75	168.771
763.833	168.527		763.833	145.023		763.833	99.513		763.833	114.669		763.833	164.064		763.833	202.389		763.833	130.862		763.833	182.724		763.833	157.333		763.833	180.734		763.833	142.455		763.833	126.759
763.917	153.35		763.917	117.382		763.917	97.1686		763.917	72.7968		763.917	141.418		763.917	170.945		763.917	106.937		763.917	175.271		763.917	142.432		763.917	134.864		763.917	99.8959		763.917	88.2486
764	124.495		764	86.7454		764	83.1716		764	72.3452		764	115.171		764	136.821		764	90.7037		764	156.452		764	103.083		764	125.126		764	91.8156		764	78.078
764.083	119.267		764.083	75.7877		764.083	64.8703		764.083	75.5809		764.083	110.389		764.083	83.5845		764.083	81.4121		764.083	116.506		764.083	85.913		764.083	106.738		764.083	70.8076		764.083	87.472
764.167	128.367		764.167	103.381		764.167	81.5904		764.167	88.0922		764.167	122.745		764.167	63.9358		764.167	85.3161		764.167	135.346		764.167	95.9266		764.167	100.216		764.167	65.3171		764.167	89.9162
764.25	156.955		764.25	122.724		764.25	111.564		764.25	74.1592		764.25	132.852		764.25	86.7309		764.25	146.376		764.25	197.333		764.25	131.668		764.25	124.809		764.25	88.1412		764.25	114.912
764.333	166.326		764.333	121.048		764.333	132.907		764.333	143.973		764.333	152.38		764.333	101.871		764.333	214.805		764.333	224.945		764.333	168.172		764.333	154.2		764.333	126.356		764.333	131.655
764.417	182.12		764.417	127.423		764.417	137.539		764.417	162.641		764.417	192.001		764.417	129.535		764.417	250.273		764.417	219.903		764.417	175.199		764.417	162.999		764.417	160.347		764.417	159.767
764.5	187.535		764.5	164.817		764.5	148.917		764.5	134.219		764.5	212.69		764.5	161.333		764.5	225.8		764.5	233.086		764.5	192.64		764.5	135.522		764.5	194.359		764.5	191.208
764.583	191.935		764.583	159.341		764.583	172.557		764.583	158.85		764.583	220.518		764.583	176.737		764.583	189.473		764.583	227.838		764.583	196.909		764.583	144.347		764.583	233.344		764.583	196.673
764.667	184.756		764.667	120.072		764.667	170.728		764.667	186.116		764.667	196.332		764.667	189.779		764.667	176.253		764.667	194.164		764.667	198.897		764.667	158.139		764.667	175.92		764.667	154.063
764.75	166.222		764.75	100.967		764.75	156.406		764.75	164.335		764.75	184.739		764.75	175.907		764.75	162.105		764.75	166.097		764.75	190.812		764.75	148.633		764.75	149.46		764.75	118.349
764.833	144.691		764.833	74.3741		764.833	156.335		764.833	128.407		764.833	148.98		764.833	122.941		764.833	121.705		764.833	134.54		764.833	163.581		764.833	143.335		764.833	123.153		764.833	109.627
764.917	127.683		764.917	77.953		764.917	107.857		764.917	87.0031		764.917	103.334		764.917	99.9409		764.917	85.378		764.917	107.337		764.917	120.654		764.917	113.842		764.917	112.473		764.917	107.121
765	125.074		765	74.5001		765	77.2992		765	91.5746		765	87.4431		765	95.9041		765	73.0335		765	90.1191		765	83.3966		765	96.1984		765	95.194		765	98.9294
765.083	95.9565		765.083	86.9351		765.083	79.9561		765.083	62.3809		765.083	113.025		765.083	100.491		765.083	63.1446		765.083	85.4233		765.083	79.7907		765.083	98.3203		765.083	92.4799		765.083	92.1641
765.167	88.8379		765.167	83.8864		765.167	83.9542		765.167	55.698		765.167	119.432		765.167	105.92		765.167	80.9319		765.167	115.518		765.167	94.3732		765.167	103.864		765.167	98.9977		765.167	84.6412
765.25	101.634		765.25	76.3128		765.25	101.017		765.25	83.9297		765.25	157.161		765.25	102.095		765.25	135.363		765.25	136.77		765.25	111.179		765.25	108.919		765.25	119.878		765.25	100.301
765.333	111.943		765.333	110.317		765.333	127.392		765.333	110.367		765.333	177.058		765.333	105.466		765.333	161.586		765.333	183.91		765.333	126.549		765.333	127.894		765.333	144.781		765.333	135.616
765.417	150.836		765.417	147.008		765.417	115.887		765.417	146.477		765.417	168.339		765.417	146.905		765.417	166.778		765.417	217.115		765.417	144.522		765.417	131.059		765.417	166.41		765.417	175.326
765.5	200.017		765.5	212.848		765.5	136.593		765.5	165.693		765.5	172.538		765.5	160.647		765.5	204.48		765.5	234.903		765.5	171.267		765.5	137.499		765.5	199.322		765.5	188.846
765.583	216.512		765.583	248.84		765.583	174.494		765.583	162.251		765.583	170.532		765.583	198.238		765.583	223.742		765.583	224.268		765.583	210.405		765.583	157.487		765.583	233.904		765.583	191.918
765.667	210.023		765.667	205.278		765.667	190.977		765.667	134.831		765.667	164.361		765.667	200.903		765.667	204.1		765.667	201.848		765.667	208.412		765.667	183.479		765.667	234.823		765.667	191.047
765.75	191.276		765.75	172.431		765.75	180.572		765.75	144.281		765.75	166.763		765.75	162.143		765.75	151.853		765.75	202.386		765.75	173.731		765.75	153.401		765.75	208.412		765.75	160.355
765.833	158.137		765.833	122.855		765.833	142.358		765.833	124.22		765.833	155.838		765.833	125.126		765.833	121.194		765.833	176.246		765.833	144.518		765.833	122.32		765.833	149.6		765.833	118.776
765.917	124.633		765.917	95.997		765.917	110.491		765.917	77.8558		765.917	134.482		765.917	95.0878		765.917	97.9727		765.917	127.103		765.917	136.218		765.917	100.717		765.917	92.0973		765.917	95.2617
766	96.7114		766	92.5002		766	86.2004		766	82.328		766	102.399		766	75.3015		766	83.5149		766	102.124		766	115.521		766	87.1141		766	67.0347		766	66.6566
[truncated: 14,809 more rows]
