# Supplementary material for: Modulating glycosphingolipid metabolism and autophagy improves outcomes in pre-clinical models of myeloma bone disease
Source: Nat Commun. 2022 Dec 22;13:7868. doi: 10.1038/s41467-022-35358-3 (PMC9780346; doi:10.1038/s41467-022-35358-3)
Supplement: Supplementary file 6 — Source Data [file 41467_2022_35358_MOESM6_ESM.xlsx]

## Sheet: Figure 1 and S1
BV/TV			BS			Tb.N			Conn.D			BS/BV			Tb.Sp
Ctr	Elig		Ctr	Elig		Ctr	Elig		Ctr	Elig		Ctr	Elig		Ctr	Elig
12.305	14.405		11.9	13.165		1.56918	1.82762		40.465	48.065		46.71	45.55		0.2566	0.2217
11.415	15.595		10.94	15.435		1.56827	1.95763		36.215	55.92		49.43	45.765		0.2307	0.21115
13.125	15.355		12.965	14.485		1.64363	1.82376		44.515	52.07		45.835	45.56		0.22815	0.2185
8.725	13.495		9.475	13.85		1.26549	1.75534		22.71	40.065		54.255	47.57		0.23145	0.21305
11.59	15.555		11.415	14.885		1.48793	1.90174		36.62	53.37		48.805	43.445		0.23485	0.21085
8.59			9.05			1.16691			23.73			51.055			0.25505
Oc.S/BS			N.Oc/T.Ar			N.Oc/B.Pm
Ctr	Elig		Ctr	Elig		Ctr	Elig
26.0601	19.2129		48.7076	21.2777		13.0655	10.342
24.82	25.0038		52.2442	28.9162		12.7905	10.1877
23.1729	19.6367		61.4406	21.2776		13.1185	10.8953
38.6819	19.1136		49.2425	33.9005		22.9222	12.1872
30.0653	14.8201		41.7953	33.265		14.9129	10.784
30.1825			38.8638			15.9901
Ob.S/BS			N.Ob/T.Ar			N.Ob/B.Pm
Ctr	Elig		Ctr	Elig		Ctr	Elig
23.5971	11.4077		90.5819	60.7932		18.5184	4.4848
23.4703	17.943		81.0576	68.3924		17.8063	12.599
14.3175	47.522		99.8022	125.639		12.217	35.7562
40.1748	31.1729		110.188	82.5775		33.7408	23.729
23.7024	14.2085		110.188	39.5156		18.355	13.2719
25.8091			96.0732			20.3144
BV/TV			BS			Tb.N			Conn.D			BS/BV			Tb.Sp
Elig	Ctr		Elig	Ctr		Elig	Ctr		Elig	Ctr		Elig	Ctr		Elig	Ctr
27.84	20.18		26.09	22.85		2.90796	2.20777		92.75	59.89		36.67	41.87		0.1629	0.1879
22.76	19.09		23.57	20.49		2.56753	2.45559		76.86	67.94		40.83	45.03		0.1864	0.1726
22.87	16.61		23.24	20.08		2.52797	2.24531		81.71	51.8		40.5	47.43		0.175	0.1807
30.74	17.67		26.76	19.65		3.00864	2.07659		103.9	58.77		35.47	43.29		0.1676	0.1835
28.49	16.03		20.92	17.04		2.78027	1.97803		82.04	54.94		35.43	45.63		0.1779	0.2054
Body Weight			BMAT/BV
Ctr	Elig		Ctr	Elig
20.4	21.9		4.6158	73.8233
21.6	22.4		2.3264	6.85595
21.7	21.2		2.1095	31.1392
21.1	19.5		18.0921	12.8514
19.5	20.5		8.2741	3.46685
20.3			20.9219

## Sheet: Figure 2 and S2
BV/TV				BS				Tb.N				Conn.D				BS/BV				Tb.Sp				Tb.Th
Ctr	MM	MM + Elig		Ctr	MM	MM + Elig		Ctr	MM	MM + Elig		Ctr	MM	MM + Elig		Ctr	MM	MM + Elig		Ctr	MM	MM + Elig		Ctr	MM	MM + Elig
10.05	6.97	8.98		9.805	8.515	10.67		1.40193	1.14391	1.17365		32.835	18.85	22.94		51.75	58.98	53.065		0.23935	0.2447	0.2482		0.07315	0.06905	0.07225
11.5	7.14	9.765		11.115	8.46	11.71		1.40095	1.00403	1.29117		28.23	22.805	26.265		49.07	55.885	53.005		0.23655	0.2574	0.22085		0.08135	0.0719	0.083
12.355	5.29	9.68		12.81	7.51	11.48		1.5082	0.871552	1.38811		39.57	16.955	23.5		49.505	61.44	53.045		0.23215	0.2679	0.2267		0.0756	0.0671	0.0798
11.095	6.51	8.765		10.875	7.555	9.77		1.54168	0.98918	1.22192		33.725	21.925	23.09		51.7	58.76	52.595		0.23665	0.2625	0.2453		0.0771	0.0745	0.08175
11.435	6.08	7.325		11.66	7.67	9.605		1.47009	1.05031	0.982318		37.505	17.96	22.4		50.66	58.095	56.99		0.24165	0.27095	0.25375		0.0838	0.08025	0.071
	7.01	9.46			8.475	11.74			1.10297	1.2653			24.035	22.295			59.255	50.485			0.2418	0.24565			0.0661	0.0805
	7	9.015			8.44	10.975			1.04144	1.21248			21.415	26.485			57.245	53.385			0.24105	0.2332			0.07565	0.07665
number of holes (average of left and right tibiae)
Ctr	MM	MM + Elig
2	24	5.5
1	20.5	4.5
1	8	9.5
1	25.5	4
1	21.5	18
	2.5	12
	23	7.5
Oc.S/BS				N.Oc/T.Ar				N.Oc/B.Pm
Ctr	MM	MM + Elig		Ctr	MM	MM + Elig		Ctr	MM	MM + Elig
17.5323	23.0302	8.46245		42.4919	33.9429	20.0111		11.2881	19.1485	9.2849
7.3149	19.5855	11.1594		18.14	31.9165	18.9696		3.443	11.1362	9.43206
14.2428	20.2443	7.6869		79.0312	41.6687	13.2458		11.8764	16.1083	7.00815
15.1145	27.0507	7.00997		48.6346	65.1716	15.5783		10.6146	23.6906	7.65177
14.68	21.4986	6.9988		47.4187	45.0883	13.1719		12.9634	16.85	8.9482
	29.514	5.67453			36.4759	9.24563			21.6698	6.67432
	22.2885	23.346			37.9958	28.1169			14.0158	16.5023
BV/TV				BS				Tb.N				Conn.D				BS/BV				Tb.Sp				Tb.Th
Ctr	MM	MM + Elig		Ctr	MM	MM + Elig		Ctr	MM	MM + Elig		Ctr	MM	MM + Elig		Ctr	MM	MM + Elig		Ctr	MM	MM + Elig		Ctr	MM	MM + Elig
18.99	8.71	12.21		20.6	11.59	18.99		2.4588	1.49578	1.77304		90.5	30.91	36.48		48.36	60.46	53.04		0.1803	0.2092	0.1982		0.0787	0.0613	0.0766
19.07	12.98	13.41		24.02	17.06	18.61		2.72961	1.85948	1.83605		87.85	41.79	31		49.16	53.35	51.83		0.1795	0.1786	0.1962		0.0914	0.0806	0.0777
18.97	9.26	12.55		22.09	13.28	16.74		2.46507	1.44067	1.71653		85.36	56.93	32.22		48.02	61.38	52.41		0.1868	0.2166	0.189		0.0928	0.0687	0.0911
20.68	9.58	12.86		23.3	10.65	20.2		2.64989	1.37708	1.72042		97.91	20.83	38.74		46.36	55.12	52.9		0.1704	0.2192	0.1941		0.0761	0.0709	0.0771
	9.91	15.8			11.6	19.15			1.64954	1.92373			50.1	56.13			54.26	48.59			0.2458	0.2192			0.066	0.0774
	6.63	11.21			7.97	12.69			1.10798	1.51661			20.47	38.85			61.47	48.9			0.2472	0.2512			0.0792	0.0721
OC precusor
Ctr	MM	MM + Elig
0.39	0.46	0.65
0.75	0.72	0.61
0.39	0.7	0.7
0.33	0.82	0.41
0.17	0.68	0.82
	0.56	0.63
	1.07	0.86
BM GFP
Ctr	MM	MM + Elig
0	19.3	17.7
0	21.7	35
0.000161	16	31
0	34.5	22.4
0.000161	29.9	19.3
	10.1	15.2
	28	23.6
GFP Spleen
Ctr	MM	MM + Elig
0	4.2	4.67
0	7.62	4.9
0	5.35	3.84
0	3.84	4
0	2.39	2.8
	5.47	0.048
	4.72	3.302
serum paraprotein
Ctr	MM	MM + Elig
0.908656	6.25619	6.41902
0.57591	5.45146	5.44438
0.479155	5.25559	4.82845
0.375319	5.87153	5.9848
0.613669	6.29631	5.00544
	6.54646	6.13583
	7.26859	6.19011

## Sheet: Figure 3 and S3
Date	Normal Chow + MM (n=4)					HFD + MM (n=10)											HFD + MM + Elig (n=10)
Day -49	13.6	14	13.7	14.3		14.3	14.7	16.3	13	13.8	13.1	14	14.7	15.2	13		17.1	11.3	16.5	16.4	10.1	16.1	14.5	15.5	15.3	15.8
Day 0	19	18.9	19.4	18.4		31.1	34.4	30.8	20.4	23.4	23.7	25.5	25.5	27.1	26.8		22.9	24.7	33.1	22.6	33.6	26	27.8	23.9	26.6	28.4
Day 14	21.5	21.4	21.6	19.6		36.5	40.7	34.6	22.3	30.4	25.7	26.6	30.8	33.3	33.6		24.3	25.2	36	23.4	35	28.3	30.3	25.2	27.1	27.2
Day 28	22.2	22.5	22	19.8		37.2	42.4	34.8	22.7	31.9	29.4	27.3	33	36.5	36.8		23.4	25	36.8	22.8	33.7	29.7	30.8	24	26.4	28.2
Day 30	22.3	22.4	21.9	19.8		37.1	41.2	32.5	22.6	31.4	28.4	28	34.2	35.3	37.2		24.1	24.6	38	23.2	33.3	29.1	30.2	23.8	23.5	28.3
BV/TV				BS				Tb.N				Conn.D				Tb.Th				BS/BV				Tb.Sp				Trabecular BMD
MM	HFD+MM	HFD+MM+Elig		MM	HFD+MM	HFD+MM+Elig		MM	HFD+MM	HFD+MM+Elig		MM	HFD+MM	HFD+MM+Elig		MM	HFD+MM	HFD+MM+Elig		MM	HFD+MM	HFD+MM+Elig		MM	HFD+MM	HFD+MM+Elig		MM	HFD+MM	HFD+MM+Elig
16.64	9.01	14.415		11.29	7.45	9.55		1.87061	1.01532	1.61342		44.52	20.19	29.67		0.09395	0.0955	0.09915		41.53	43.03	38.98		0.2228	0.26515	0.26335		346.5	355.725	387.325
16.05	10.185	12.485		12.315	8.71	10.75		1.80689	1.12336	1.34687		37.185	19.95	19.21		0.0912	0.0912	0.1074		42.975	43.105	40.985		0.2161	0.25975	0.24915		326.215	388.225	389.07
18.89	8.92	9.685		12.965	8.645	8.955		2.24308	1.14939	1.18594		50.16	16.175	18.78		0.08945	0.0962	0.0939		41.235	46.97	43.59		0.20205	0.24715	0.25775		349.665	320.855	362.645
17.335	6.2	11.96		10.555	5.61	9.425		1.98922	0.87278	1.47613		39.01	15.95	20.155		0.09765	0.0903	0.0905		40.935	51.47	42.87		0.21125	0.2684	0.26445		338.14	308.98	366.495
	7.765	8.8			6.79	8.535			1.00239	1.21156			22.12	15.305			0.0994	0.08425			47.8	46.555			0.28235	0.2578			341.09	337.745
	8.42	12.51			6.855	11.115			1.29143	1.38345			21.05	26.38			0.0748	0.09555			51.26	41.14			0.2534	0.25415			314.92	378.035
	11.95	10.77			8.82	9.89			1.43552	1.35863			25.27	33.415			0.087	0.1078			45.48	44.58			0.24	0.2522			329.41	370.3
	9.135	9.375			8.62	9.695			1.38517	1.2294			29.68	22.185			0.0752	0.10205			53.755	42.95			0.2333	0.2466			299.65	366.215
	9.12	14.92			9.56	12.055			1.23724	1.5561			21.58	34.135			0.0847	0.096			47.53	40.985			0.25005	0.238			350.375	373.425
	11.745	13.72			9.685	11.115			1.40272	1.59839			22.54	31.585			0.09895	0.08945			43.17	43.27			0.26155	0.23985			376.03	361.85
rBMAT
HFD + MM	HFD + MM + Elig	MM
0.0533405	0.00541339	0.00373134
0.0496864	0.0396453	0.00834724
0.0194872	0.0275444	0.010101
0.00418021	0.00922935	0.00830861
0.0298413	0.0219378
0.0657969	0.0637007
0.0493902	0.0140333
0.0266304	0.0149177
0.0346363	0.0249406
0.0501408	0.0483539
Oc.S/BS				N.Oc/T.Ar				N.Oc/B.Pm
HFD + MM	HFD + MM + Elig	MM		HFD + MM	HFD + MM + Elig	MM		HFD + MM	HFD + MM + Elig	MM
23.6574	13.6572	12.6277		30.5655	22.7975	18.7446		15.9856	9.03367	6.61357
17.7712	18.7824	13.2345		30.3966	23.2453	27.357		9.9045	7.8218	7.36093
19.4482	16.4163	16.7761		35.9693	24.8239	21.2776		8.62633	7.61063	7.89297
23.8689	17.7842	12.0525		31.9164	29.3834	26.597		13.0008	9.23837	6.24725
17.7628	17.9712			40.0222	29.3834			10.6963	8.57163
29.1531	15.7556			28.3702	26.3437			16.9491	7.62327
17.1523	13.1461			52.1809	16.2115			8.68357	4.012
22.8178	12.6982			45.0883	25.3305			10.6991	7.76683
34.5731	12.4265			49.1412	23.3041			17.2482	6.41117
32.3131	15.818			44.5817	24.3173			17.1153	7.26223
serum paraprotein
MM	HFD + MM	HFD + MM + Elig
0.54091	0.69751	2.14419
0.257541	2.91973	1.65948
0.82428	5.97714	0.906308
0.0934845	6.43202	0.197884
	0.913766	5.22397
	1.76387	0.615482
	1.42085	4.24709
	4.27692	1.73405
	0.839194	3.88169
	0.772081	1.30899
Date	Control (n=6)							HFD (n=6)
Day -49	20.9	21.1	22.5	20.9	20.2	20		22.6	22.5	20	22.1	19.8	21.4
Day -35	21	21	22.4	21.9	20.3	20.5		22.3	24.9	20	22.5	19.7	23.1
Day -28	21.8	22.8	22.5	20.7	20.7	20.2		22.2	26.9	21.4	25.3	19.7	23.7
Day -21	21.8	21	23	24.1	21.8	21		22.4	28.1	22.3	27	21.5	24.8
Day -14	20.9	21.2	23.3	23.6	21.6	21.3		24.7	30.4	23.1	28.2	22	27
Day -7	21.9	21.5	23.8	23.3	22.3	22.1		25.5	31	25.1	29.5	23.7	28.8
Day 0	22.7	22.7	24	24.8	22.3	21.5		25.7	30.5	26.7	30	24.8	29.1
BV/TV			BS/BV			Tb.Sp			Tb.N			Tb.Th			BMD
Ctr	HFD		Ctr	HFD		Ctr	HFD		Ctr	HFD		Ctr	HFD		Ctr	HFD
10.662	14.089		13.2	15.58		0.2616	0.2597		1.46252	1.75459		0.0729	0.0803		944.48	840.47
9.434	8.621		12.99	14.57		0.262	0.2593		0.971572	1.29246		0.0971	0.0667		1389.62	933.5
21.384	13.622		16.45	13.65		0.2154	0.286		2.23678	1.46005		0.0956	0.0933		844.64	916.79
16.162	13.15		13.85	14.2		0.254	0.265		2.17812	1.33366		0.0742	0.0986		911.21	878.86
8.156	6.557		13.74	14.22		0.2965	0.296		1.00816	0.908224		0.0809	0.0722		928.28	941.49
8.602	7.509		13.08	12.94		0.2842	0.3034		1.02163	0.720589		0.0842	0.1042		919.12	807.83
Ob.S/BS				N.Ob/T.Ar				N.Ob/B.Pm
HFD + MM	HFD + MM + Elig	MM		HFD + MM	HFD + MM + Elig	MM		HFD + MM	HFD + MM + Elig	MM
9.92643	21.0874	39.3072		30.3966	79.0312	117.534		6.6523	26.9755	41.0271
3.0666	45.0019	36.1011		13.6784	136.785	122.6		2.7194	54.1508	34.7299
25.5985	13.4628	23.5308		65.8593	48.6346	148.943		30.0259	13.7488	22.5281
2.80625	12.2119	30.1563		6.0793	72.9519	148.943		1.78265	11.9449	25.763
11.6227	32.0577			36.4759	65.3527			14.3018	37.0694
3.67113	20.6801			6.0793	86.1238			2.1981	22.951
6.66667	14.0213			20.2644	50.661			6.78283	15.8521
23.0423	9.19293			116.52	41.542			26.6248	8.6361
9.4333	7.4223			14.1851	39.5156			8.7065	9.8718
40.8034	12.6229			85.1105	38.5024			40.7803	14.7057
Ct.Ar				Ct.Ar/Tt.Ar				Ct.Th
MM	HFD+MM	HFD+MM+Elig		MM	HFD+MM	HFD+MM+Elig		MM	HFD+MM	HFD+MM+Elig
1.2142	1.28083	1.32279		54.3676	51.3584	55.4099		0.273195	0.269184	0.290121
1.18701	1.3559	1.26894		51.3749	51.5986	49.0267		0.258674	0.277639	0.259007
1.27705	1.29922	1.35655		55.6167	50.2501	50.1199		0.284631	0.267243	0.272375
1.15966	1.07229	1.34604		55.647	49.4141	53.9747		0.27144	0.239984	0.286184
	1.23345	1.28347			51.6002	49.2851			0.264877	0.261705
	1.23485	1.33982			55.108	49.8846			0.278525	0.269741
	1.11041	1.23874			52.3998	49.0802			0.25475	0.256343
	1.24382	1.23639			52.7302	45.27			0.270441	0.242221
	1.35907	1.13146			49.5089	48.0549			0.270342	0.241348
	1.30556	1.32324			52.4889	53.0384			0.275971	0.280145

## Sheet: Figure 4 and S4
BV/TV						BS						BS/BV						Conn.D						Tb.N						Tb.Sp
Ctr	MM	MM + ZA	MM + Elig	MM + ZA + Elig		Ctr	MM	MM + ZA	MM + Elig	MM + ZA + Elig		Ctr	MM	MM + ZA	MM + Elig	MM + ZA + Elig		Ctr	MM	MM + ZA	MM + Elig	MM + ZA + Elig		Ctr	MM	MM + ZA	MM + Elig	MM + ZA + Elig		Ctr	MM	MM + ZA	MM + Elig	MM + ZA + Elig
22.55	14.62	19.46	18.29	26.865		22.97	13.91	26.7	22.69	31.5		41.48	53.0422	39.23	43.05	40.22		80.64	29.89	45.14	47.88	114.295		2.53034	1.49304	2.18	2.09788	3.07		0.1826	0.2504	0.1861	0.1889	0.16335
23.42	15.71	26.34	19.12	30.89		24.69	14.7	27.39	21.32	28.68		40.51	51.1656	40.66	43.44	37.4		79.16	38.44	111.08	55.72	128.1		2.71912	1.59552	2.92578	2.26219	3.22224		0.1666	0.2365	0.1732	0.1922	0.1535
26	15.81	26.09	20.95	31.36		28.2	14.03	24.67	21.18	28.3		38.06	50.9862	41.26	43.17	35.07		91.58	29.96	108.63	76.04	109.19		2.69329	1.6208	2.98982	2.43584	3.19286		0.177	0.2198	0.1568	0.1838	0.158
25.77	15.82	27	23.86	32.23		25.46	14.05	26.89	23.27	27.11		37.56	51.0138	40.31	39.53	33.19		80.99	27.46	112.13	73.36	96.66		2.74274	1.61823	2.98866	2.76645	3.01304		0.167	0.2198	0.1713	0.1732	0.1533
27.2	13.32	25.72	18.53	29.68		24.48	14.29	27.1	18.55	24.5		36.07	50.51	41.49	43.07	33.1		79.75	32.01	98.84	60.66	72.59		2.84085	1.91071	3.01671	2.09343	2.88433		0.1602	0.1989	0.1696	0.1978	0.1712
27.94	13.32	17.3	21.55	34.21		26.59	10.67	20.39	21.91	30.95		36.25	49.1096	46.25	40.95	32.99		80.75	25.77	49.82	66.07	101		3.13376	1.31685	2.1701	2.42729	3.14453		0.1688	0.2972	0.1744	0.1655	0.1511
	15.19	16.67	23.67	32.43			11.24	21.87	22.42	27.41			48.0471	47.55	39.48	32.05			23.52	67.08	69.2	96.71			1.56553	2.25602	2.53393	2.87207			0.2624	0.1875	0.1756	0.1715
Ctr	MM	MM + ZA	MM + Elig	MM + ZA + Elig
4	24	16	8	2
3	39	7	17	3
4	12	9	15	4
3	23	6	14	3
2	26	28	9	3
3	31	10	22	4
	34	14	7	17
OC.S/BS						N.Oc/T.Ar						N.Oc/B.Pm
Ctr	MM	MM + ZA	MM + Elig	MM + ZA + Elig		Ctr	MM	MM + ZA	MM + Elig	MM + ZA + Elig		Ctr	MM	MM + ZA	MM + Elig	MM + ZA + Elig
13.8176	27.5983	7.42545	6.22615	2.47745		43.544	60.48	24.192	12.096	19.352		Ctr	MM	MM + ZA	MM + Elig	MM + ZA + Elig
17.16	33.7644	12.347	7.2878	5.05455		29.032	45.968	26.608	7.256	18.748		13.494	18.086	5.28	7.518	6.988
17.3866	27.5353	10.0837	8.2229	3.84855		36.288	38.704	12.096	29.032	13.91		11.952	19.104	8.024	8.536	7.19
11.864	29.8929	6.08125	7.7373	5.4019		31.448	50.8	26.608	14.512	19.958		14.564	16.568	14.426	11.266	9.014
15.9381	25.7864	8.1793	5.7301	4.48945		31.776	43.544	16.936	16.936	21.772		14.244	18.666	9.638	6.922	8.104
11.843	24.7944	19.0906	5.113	3.58305		29.352	45.968	14.512	21.776	13.304		13.174	20.622	6.386	11.418	9.18
	21.2614	9.5293	5.001	4.1214			53.224	16.936	24.192	12.096		18.142	19.93	10.63	11.486	10.618
													19.748	9.838	10.162	12.786
N.Ob/B.Pm						N.Ob/T.Ar						Ob.S/BS
Ctr	MM	MM + ZA	MM + Elig	MM + ZA + Elig		Ctr	MM	MM + ZA	MM + Elig	MM + ZA + Elig		Ctr	MM	MM + ZA	MM + Elig	MM + ZA + Elig
25.4369	1.77387	1.5706	4.2738	0.743867		175.287	7.09253	11.1454	25.3305	7.09253		24.2119	1.14427	1.29287	4.81693	0.898967
27.178	2.89415	0	0	0		175.287	12.1586	0	0	0		29.6123	2.39625	0	0	0
22.5968	1.85523	3.84647	2.46887	1.175		141.344	13.1719	15.1983	9.119	7.59915		20.7845	1.8224	2.8002	3.00557	1.3728
28.0048	0	0.70335	2.16613	1.1038		188.459	11.3279	4.5595	20.2644	6.0793		26.3033	0	0.8506	2.0422	0.8231
22.0495	0	4.75193	1.94337	0		179.34	0	23.3041	8.10577	0		22.4109	0	5.7367	1.96007	0
22.9303	3.4745	1.366	3.1362	0.8451		145.904	9.119	9.365	16.7182	3.76451		21.1864	3.9343	0	3.91005	1.6462
	2.512	0	1.728	0.6375			0	0	0	2.178			0.9324	1.7012	1.1056	0

## Sheet: Figure 5 and S5
number of OC per well							number of nucleus per TRAP+ cell							OC area							viability on day 3
Ctr	Elig 0.1 μM	Elig 1 μM	Elig 10 μM	Elig 25 μM	Elig 50 μM		Ctr	Elig 0.1 μM	Elig 1 μM	Elig 10 μM	Elig 25 μM	Elig 50 μM		Ctr	Elig 0.1 μM	Elig 1 μM	Elig 10 μM	Elig 25 μM	Elig 50 μM		Ctr	Elig 0.1 μM	Elig 1 μM	Elig 10 μM	Elig 25 μM	Elig 50 μM
122	109	98	56	4	1		11.75	27.3333	19.5	1.885	1.18229	1		73.1	68	52.5	42.44	12.34	0		93.7107	101.511	98.6717	99.2686	100.68	98.6959
135	127	82	45	6	0		14.8333	21	10.6667	1.49737	1.28762	1		78.4	77.9	59.9	32.25	13.69	0		100.567	101.858	98.6959	101.067	101.197	98.0183
142	115	75	47	4	0		17.0909	16.5714	12.6667	1.45	1.38214	1		69.6	66	65.9	43.11	13.55	0		99.68	102.673	100.229	101.439	99.0105	101.301
							6.16667	19.4286	16.6667	10.9125	3.22895	0
							9.5	17.7143	18.8571	10.85	1.46182	1
							11.6	25.25	9.5	15.871	3.30625	1
							24.2	20.3333	9.5	16.9037	3.2464	0
							18.4	17.3333	12.75	8.7913	1.25526	1
							27	19.2	19.6	9.94545	3.21354	0
							23.5455	14.5	27.1667	12.15	1.31923	1
							29.25	14.75	13	10.6528	1.25	1
							18.125	12.6	8	8.54167	4.29063	0
							14.6	19.5	13	11.7875	1.15417	0
							22.6	18.5	15.3333	11.64	4.18723	1
							40	12.5	10.5	12.0733	1.27053	1
TRAF3 WB
Ctr	Elig 25μM	Elig 50μM	BafA1
1.03151	1.55694	1.78338	1.34148
1.1497	1.28203	1.57628	1.77211
1.17935	1.29088	1.46647	1.90781
0.717478	1.39724	2.62118	1.74753
0.73556	1.82011	1.69843	1.9379
0.999555	1.31526	1.50488	2.23869
traf3 gene
Ctr	Elig 25μM	Elig 50μM
0.910765	1.10739	0.737811
1.52673	1.33386	0.913921
0.845315	0.857376	0.916515
0.699882	0.630116	1.1662
0.845308	0.798802	0.913678
0.822379	0.812047	0.894897
TRAF6 protein
DMSO	BafA1	MG132	Elig
0.883482	1.10682	0.979532	0.85815
1.11652	0.885022	1.32733	0.706878
0.580714	1.08877	0.802754	0.741243
1.1459	0.910642	2.38733	2.13075
1.4314	1.39223	1.1342	1.1951
0.727413	1.04878	1.20406	1.13061
1.06988	1.15011	0.80794	0.874383
0.843721	0.473778	0.42916	0.405404
IkBa protein
DMSO	BafA1	MG132	Elig
0.836832	1.26735	1.27956	1.02379
1.16316	1.17246	2.0483	0.695963
1	0.99011	4.50337	0.595335
0.999999	1.05764	2.35908	1.521
1	2.61155	2.99131	2.3705
1	0.950034	1.04679	0.990513
0.999999	1.07598	1.32509	0.843861
1	1.09887	1.49957	0.87678
BV/TV
WT	WT+Elig	traf3 KO	traf3 KO+Elig
1.715	4.515	2.495	1.52
1.495	5.68	1.075	0.905
3.575	3.925	1.395	2.285
2.32	5.26	0.995	3.04
		0.705	1.07
BM TRAF3 protein level					BM traf3 gene
BafA1	Ctr	Elig 25μM	Elig 50μM		Ctr	Elig 25μM	Elig 50μM
1.57729	0.922599	1.14089	2.30778		1.13183	0.892335	0.858773
1.43149	0.800971	1.50288	1.83779		1.14517	0.948937	0.879379
1.66644	0.909864	1.42282	2.44828		1.1269	0.968855	0.874649
1.85408	1.21469	1.7768	1.85915		1.15943	0.997945	0.797456
	0.888283	1.30745	1.96392		1.21317	0.986503	0.901706
					1.19567	1.12037	0.947183
BS					Tb.N					Conn.D					Tb.Th					BS/BV					Tb.Sp
WT	WT+Elig	traf3 KO	traf3 KO+Elig		WT	WT+Elig	traf3 KO	traf3 KO+Elig		WT	WT+Elig	traf3 KO	traf3 KO+Elig		WT	WT+Elig	traf3 KO	traf3 KO+Elig		WT	WT+Elig	traf3 KO	traf3 KO+Elig		WT	WT+Elig	traf3 KO	traf3 KO+Elig
1.4	4.105	1.945	1.63		0.469167	0.506875	0.424599	0.336445		3.95	13.075	8.63	6.475		0.0772	0.0878	0.08035	0.0711		63.805	49.29	57.13	68.835		0.2678	0.18415	0.18005	0.25475
1.45	4.75	0.935	1.075		0.197499	0.60332	0.261003	0.225866		4.195	15.255	1.535	3.355		0.08735	0.0928	0.07095	0.0653		59.95	45.64	66.885	78.825		0.2218	0.2248	0.2114	0.2492
2.91	3.585	1.555	1.895		0.475219	0.477484	0.321272	0.328447		9.805	9.345	2.65	8.845		0.0858	0.087	0.0559	0.0856		50.135	53.33	70.615	55.6		0.2781	0.17565	0.26315	0.23795
2.105	4.16	0.885	2.45		0.446723	0.531533	0.199335	0.427128		3.46	12.78	3.445	5.485		0.07675	0.0909	0.0611	0.0722		57.455	47.365	63.385	56.855		0.24635	0.18425	0.21875	0.23105
		0.965	1.19				0.220906	0.241271				2.795	1.8				0.0533	0.05085				88.84	79.495				0.2176	0.27575
Oc.S/BS					N.Oc/T.Ar
WT	WT+Elig	traf3 KO	traf3 KO+Elig		WT	WT+Elig	traf3 KO	traf3 KO+Elig
9.3245	5.4319	12.5936	10.3582		25	17	20	25
12.9626	8.6729	11.7503	11.2848		27	16	25	19
12.7302	6.9332	9.1228	12.4963		23	13	26	24
8.39165	3.27781	8.93895	10.0927		22	14	27	26
		11	8.3912				24	22

## Sheet: Figure 6 and S6
RAW264.7 Day1 LC3II					RAW264.7 Day1 P62
Ctr	Elig 50μm	BafA1	Elig 50μm + BafA1		Ctr	Elig 50μM	BafA1	Elig 50μM + BafA1
1.14056	6.12885	4.67862	3.64835		0.912458	1.90081	1.6512	1.89263
0.846479	5.55022	3.34636	6.06603		1.10612	2.31237	1.65078	1.76964
1.01117	4.94231	2.54299	4.82969		0.851807	1.592	1.83601	2.80927
1.21871	3.93197	4.12014	5.20196		1.21062	2.33485	1.62015	1.4622
1.38104	4.55188	4.67925	4.55155		0.915487	2.69728	1.15533	2.09479
0.685697	3.04922	2.88686	8.43727		1.1017	1.63411	1.60911	2.83442
1.03784	5.35797	3.7336	5.128		0.774635	1.63057	1.65004	2.44323
GFP-LC3 puncta per cell
DMSO	BafA1 (10nM)	CQ (20uM)	Elig (50μM)
5	24	18	38
5	47	23	37
16	64	55	27
6	42	58	30
3	20	32	33
9	27	45	30
30	29	75	22
21	88	18	66
14	63	75	27
28	31	66	33
3	26	34	21
13	58	40	21
26	89	41	22
3	36	66	20
0	40	36	29
6	21		59
26	56		37
11			50
4			24
16			29
34			33
13			24
6			14
5			37
26			11
9			46
7			48
23			34
4			28
0			35
42			46
2			45
13
GFP/RFP ratio
DMSO	BafA1	CQ	Elig
0.4	0.506173	1.23077	1.65854
0.342342	0.495935	0.921053	0.717949
0.95	0.587156	0.353846	1.66038
0.111111	0.176471	0.634615	0.535714
0.642857	0.541667	0.488372	0.825
0.388889	0.660714	0.5	0.838235
0.383333	0.617647	0.219512	1.14286
0.615385	0.29	1.57143	1.40278
0.481013	1.05479	1.14516	1.40909
0.335938	1.18391	1.02	1.30769
0.263158	0.824324	1.3125	1.03846
0.40625	0.944444	0.651163	1.45833
0.530303	0.915789	1.24242	1.17778
0.109375	0.619048	1.45455	1.27907
0.218182	0.777778	1.34783	1.46341
0.0793651	0.681818	0.978723	1
0.415254	1.65	1.70588	1.35821
0.237288	0.333333	0.938462	1.52632
0.495146	0.25	0.698413	1.25806
0.037037	0.363636	0.67	1.14493
0.683544	0.964286	0.93578	0.474576
0.162393	0.789157	0.876923	1.69444
0.0659341	0.42	0.792453	0.87037
0.174603	0.539683	0.926605	1.16667
0.0277778	0.57047	0.939655	0.768116
0.647059	0.860215	0.968	0.982143
0.569697	0.484848	0.865385	0.711864
0.657895	0.323944	0.956522	1.04412
0.690909	0.584906	0.972222	1.875
0.336957	0.789474	0.9	0.630137
0.549296	0.380597	0.902655	0.830189
0.16185	0.769231	0.771739	1.29104
0.597222	1.13636	0.958333	1.01695
0.813953	0.728571	0.823529	1.24194
0.297872	1.01124	0.900826	0.765625
0.411765	0.825	0.850467	1.125
0.637363	0.608108	0.764706	1.13158
0.320755	0.7	0.907692	0.784431
0.216783	0.711864		1.16
0.37037	0.792453		0.844156
0.196429	0.576923		0.886364
0.641026	0.428571		0.640625
0.304348			0.744898
0.969697			0.626866
0.27027			0.918919
0.5			1.31395
			1.12
			1.45283
			0.734266
			0.666667
			0.891892
			0.893333
			0.691176
			0.896825
			1.08511
			0.955224
			0.824176
			1.40741
			0.915663
			1.42105
			0.776978
			0.718447
			1.075
			0.683333
			0.923913
			0.764706
			1.48718
			1.43697
			1.19298
			0.672897
			0.91954
			0.944954
			1.61538
			0.882353
			0.898305
			0.957447
			0.816667
Group	(Yellow) GFP+, RFP+
DMSO	6	1	1	5	1	1	1	1	10	28	38	19	10	18	14	23	8	1	1	10	13	1	7	1	5	1	14	1	2	1	19
BafA1	82	61	64	12	13	111	21	29	77	103	61	17	174	13	49	15	33	12	14	20	54	131	21	34	85	160	32	23	62	45	51	60	50	51	90	33	45	42	42	42	15	36
CQ	32	35	39	23	66	21	45	18	33	71	51	63	56	41	32	31	46	58	61	44	67	102	114	84	101	109	121	90	110	105	90	102	71	92	84	109	91	52	59
Elig	56	30	28	47	53	42	46	98	131	41	73	84	105	62	47	108	74	82	39	72
Group	(RFP) GFP-, RFP+
DMSO	12	72	34	32	6	3	37	32	53	42	73	1	80	10	22	37	5	41	85	28	19	31	57	86	58	69	45	52	52	25	98
BafA1	80	62	45	56	11	57	13	71	1	1	13	1	16	8	14	7	1	24	42	35	2	35	29	29	64	26	34	48	44	12	83	18	1	19	1	7	29	18	17	11	11	48
CQ	1	3	1	42	38	22	45	64	1	1	1	1	30	1	1	1	1	1	4	19	33	7	16	22	8	7	4	14	5	3	10	11	21	4	18	12	16	16	6
Elig	22	26	31	7	16	17	27	30	36	23	25	50	38	31	21	31	29	38	12	35
Group	(Yellow) GFP+, RFP+
DMSO	6	1	1	5	1	1	1	1	10	28	38	19	10	18	14	23	8	1	1	10	13	1	7	1	5	1	14	1	2	1	19
BafA1	82	61	64	12	13	111	21	29	77	103	61	17	174	13	49	15	33	12	14	20	54	131	21	34	85	160	32	23	62	45	51	60	50	51	90	33	45	42	42	42	15	36
CQ	32	35	39	23	66	21	45	18	33	71	51	63	56	41	32	31	46	58	61	44	67	102	114	84	101	109	121	90	110	105	90	102	71	92	84	109	91	52	59
Elig	56	30	28	47	53	42	46	98	131	41	73	84	105	62	47	108	74	82	39	72
autolysosome number per cell
DMSO	BafA1(10nM)	CQ(20μM)	Elig(50μM)
2	14	12	16
2	4	8	19
2	5	8	14
3	18	23	12
3	11	9	11
2	5	11	13
5	9	10	19
5	6	14	12
9	12	14	16
5	5	12	14
4	9	8	13
3	7	18	20
3	15	9	21
2		13	11
6		13	13
4		19
1		20
1		21
3		17
3
5
2
1
TRAF3/LAMP1 protein quantification
DMSO	BafA1	CQ	Elig
1.0007	1.5734	2.52771	3.42818
1.02189	1.57531	1.39911
0.977408		1.16812	2.0347
0.864749	1.09298	2.27486	2.89271
1	2.25542	1.35919	4.3013
0.961106		1.05206	2.73741
1	4.66154	1.80293	1.61584
1	4.30794	3.38549	1.78699
1	2.71534		2.81145
0.999997	1.65534	2.84604	2.45554
1.07372	1.67824		1.47867
1.15429	2.05491	1.61927	2.48903
0.99999	2.95061	3.22501	4.55165
TRAF3 LAMP2 colocalization, 60mins
DMSO	BafA1	CQ	Elig
0.0198413	0.056062	0.0343249	0.0391459
0.0217143	0.0450966	0.0397516	0.0750408
0.017617	0.0411765	0.0464807	0.0386152
0.0185615	0.040481	0.0364706	0.0389381
0.0282943	0.0592834	0.051627	0.0430974
0.0205279	0.0450508	0.0537459	0.0452899
	0.039818	0.0520015	0.0319149
	0.0426267	0.0459082
	0.0440513	0.034565
LAMP2 puncta per cell
DMSO	BafA1	CQ	Elig
0.192882	0.260391	0.179539	0.164103
0.219251	0.290356	0.20915	0.110135
0.0809249	0.296711	0.19407	0.285983
0.120135	0.205882	0.291445	0.184987
0.01	0.205142	0.157162	0.0959925
0.01	0.298118	0.115365	0.123646
0.01	0.171549	0.152105	0.171468
0.01	0.222659	0.329584	0.228958
0.01	0.169318	0.162749	0.0712617
	0.232676	0.219826	0.130854
	0.212405	0.13628	0.19078
	0.272727	0.242731	0.222901
	0.162144	0.102017	0.14
	0.171066	0.139992	0.135078
	0.216122	0.0826307	0.245931
	0.293991		0.31576
	0.220381		0.255667
	0.171066		0.304672
	0.139472		0.378173
	0.210093		0.222178
	0.154697		0.175814
	0.148225		0.328848
	0.142361		0.140291
	0.154632		0.245876
	0.336481		0.227815
	0.112303		0.177419
	0.265823		0.139295
	0.312997
	0.197976
	0.335381
	0.275723
	0.285409
	0.15394
	0.186417
	0.298748
	0.230145
	0.328583
	0.31856
	0.151515
	0.23464
	0.224351
	0.231493
	0.282648
	0.174561
	0.351848
	0.229465
	0.227973
Ctr	elig 0.1	elig 1	elig 10	elig 25	SAR 5	SAR 25	SAR 100	SAR 400	3MA 0.5	3MA 5	3MA 50	3MA 500	Baf 0.1	Baf 0.5	Baf 1	Baf 2.5	CQ 0.1	CQ 0.5	CQ 5	CQ 10
60	57	40	30	5	60	45	25	15	55	45	35	8	59	50	20	7	50	25	15	0
65	56	35	33	0	54	43	21	12	57	44	33	10	55	49	19	6	49	27	13	1
66	51	34	32	4	57	48	22	19	51	41	30	16	59	52	23	9	45	30	12	1
65	58	46	36	6	58	30	26	20	52	33	29	12	54	51	24	10	43	22	11	1
63	60	41	35	3	55	31	34	6	60	44	40	8	57	48	16	12	53	17	17	2
56	52	48	31	2	52	44	19	5	55	49	37	13	58	44	22	5	49	22	19	3
70	52	44	40	5	60	45	26	14	53	50	39	9	57	40	21	7	47	23	16	1
64	51	41	37	7	61	42	29	17	53	56	36	14	55	56	15	9	46	28	12	1
52	58	43	33	2	77	39	21	18	59	47	31	11	46	53	24	4	47	21	14	0
54	57	37	35	0	66	35	20	21	51	44	35	12	51	52	26	2	43	16	15	0
57	51	46	38	2	68	29	27	11	52	40	38	9	63	47	21	11	44	30	12	0
50	52	48	29	5	64	46	33	22	54	38	34	13	49	48	14	12	55	27	11	0
68	55	43	30	3	56	41	17	5	56	37	28	9	61	41	18	4	56	22	9	1
63	59	40	28	6	58	38	26	8	60	39	37	11	51	42	19	11	47	23	2	2
57	63	42	34	7	50	47	24	16	49	40	31	9	53	39	15	5	55	21	5	0
53	59	47	36	8	59	45	23	15	58	42	32	7	52	52	22	8	52	19	7	0
TRAF3 LAMP2 colocalization, 120mins
DMSO	BafA1	CQ	Elig
0.0237154	0.0541082	0.0621469	0.0578035
0.0252902	0.0387129	0.0676819	0.0500894
0.0163711	0.0350598	0.108696	0.0432857
0.0257967	0.0677146	0.0760827	0.0515971
0.0280066	0.0550534	0.109091	0.0989761
0.0268657	0.0498938	0.0660308	0.0595494
	0.0496894		0.0556414
			0.0290645

## Sheet: Figure 7
Ctrl	Macrophage	Osteoclast	elig 25	elig 50
0.411	0.416	0.4	0.422	0.35
0.412	0.414	0.423	0.4	0.374
0.444	0.418	0.41	0.407	0.338
0.425	0.409	0.411	0.388	0.357
0.405	0.422	0.399	0.409	0.347
0.455	0.403	0.412	0.44	0.377
0.425	0.411	0.408	0.383	0.363
0.429	0.432	0.397	0.402	0.352
0.401	0.407	0.416	0.416	0.345
0.416	0.405	0.401	0.409	0.373
0.423	0.436	0.424	0.396	0.37
0.406	0.408	0.398	0.394	0.355
0.446	0.4	0.406	0.378	0.339
0.416	0.428	0.438	0.37	0.336
0.42	0.405	0.44	0.41	0.369
0.408	0.43	0.39	0.389	0.32
0.41	0.41	0.409	0.368	0.346
0.442	0.409	0.42	0.384	0.343
0.413	0.432	0.422	0.38	0.332
			0.41	0.354
			0.407	0.33
			0.398	0.34
			0.392	0.334
			0.388	0.326
			0.394	0.31
				0.336
				0.325
				0.341
7E	DMSO						Elig			D-PDMP
GlcCer	2705.55	2853.88	3080.9	3823.29	3672.18	1791.08	1279.77	1133.9	1093.07	1349.87	1484.27	1070.11
LacCer	4944.23	4720.31	4271.6	4854.22	6065.52	2962.3	2250.47	2361.89	2001.67	1520.53	2773.74	1383.37
7F
DMSO	Elig	D-PDMP
16407.2	7071.31	5618.16
16563.6	7124.38	9953.25
14909.9	5993.53	5476.36
17218.7
19496.2
11425.2
LC3II/actin
Ctr	Elig	Elig C16L	Elig C16G	Elig C24
1.02893	1.54111	1.25527	1.3857	1.18635
0.971049	1.87657	1.26664	1.64076	1.37279
1.21247	2.17953	1.10976	1.35625	1.26019
0.787617	1.88079	1.58286	1.34368	1.70224
1.10045	1.91675	1.34839	1.33365	1.74673
0.899547	2.16369	1.52368	1.50603	1.79336
1.25709	2.16897	1.48023	1.69576	1.55444
0.742825	1.70622	1.3882	1.17851	1.64758
Ctr	Elig	Elig C16L	Elig C16G	Elig C24
0.999993	1.14162	0.889794	0.754508	0.41385
1.04122	1.33752	0.801848	1.05858	0.942494
0.9588	1.89173	0.769574	0.775479	0.853868
1	1.87971	0.725083	0.806499	0.920817
0.999968	1.81525	1.21081	1.49074	1.39744
1	1.13134	1.30051	1.67177	0.861765
0.999999	1.77576	1.24995	1.21984	0.508672
0.965844	1.1281	1.01542	0.795417	1.18433
1.03416	1.57634	0.858896	0.678555	1.01035
0.999998	1.38814	0.817323	0.936672	0.717797
0.829714	1.32568	0.713045	0.973568	0.661486
1.11902		0.637809	0.905573	0.615611
0.880978		0.763417	0.454678	0.63637
1		0.886209	1.16453
		1.35795

## Sheet: Figure 8
OC area over total area						OC per filed of view						nucleus per cell
Ctr	Elig 0.1 μM	Elig 1 μM	Elig 10 μM	Elig 25 μM		Ctr	Elig 0.1 μM	Elig 1 μM	Elig 10 μM	Elig 25 μM		Ctr	Elig 0.1 μM	Elig 1 μM	Elig 10 μM	Elig 25 μM
65.4	63.7	58.3	30.2	24.8		34	26	21	16	10		14	20	12	7	5
60.2	67.1	63.9	25.5	21.6		31	33	24	19	9		11	9	12	9	7
66.7	62.8	57.4	27.1	26.5		37	29	25	18	13		20	16	10	3	5
61.7	58.4	56.3	24.5	22.1		35	26	28	16	12		13	17	6	5	3
55.6	69.2	60.1	28.1	18.4		32	35	27	17	11		14	13	9	7	4
57.9	59.1	55.2	32.4	25.6		36	30	33	18	8		18	15	8	5	3
68.3	62.5	54.7	33	27.7		31	34	33	15	9		17	20	9	7	4
63.1	68.3	51.8	23.2	21.2		37	38	29	14	12		22	11	14	10	7
61.4	60.7	66.7	28.5	20.9		35	27	34	12	11		15	14	16	6	5
number of nucleus per cell						OC area over total area						OC per filed of view
Ctr	eliglustat (25uM)	C16 GlcCer	C16 LacCer	C24 LacCer		Ctr	eliglustat (25uM)	C16 GlcCer	C16 LacCer	C24 LacCer		Ctr	eliglustat (25uM)	C16 GlcCer	C16 LacCer	C24 LacCer
17	5	12	10	12		81	54.5	43.6	46.5	37.7		30	10	19	21	23
14	3	10	11	14		70.2	33.1	58.4	55.9	44		26	14	21	20	22
18	3	14	15	8		66.3	45.2	51.9	42.2	42.9		41	13	26	15	13
13	3	8	9	12		60.5	32.8	57.7	47.4	49.2		22	9	14	19	17
15	4	13	14	12		63.7	42.6	64.1	59.2	46.3		28	17	18	27	26
14	7	15	14	16		75.5	27.8	42.4	37.9	47.8		23	13	25	22	24
9	6	6	7	13		63.7	25.7	69.3	66.7	42		27	19	23	20	22
10	3	13	10	10		66.2	21.3	51	59.4	55.1		24	14	24	24	26
17	4	12	13	11		62	42.1	53.5	45.7	56.2		21	20	17	18	20
16	5	11	12	8		59.8	38.4	46.6	51.5	50.3		36	11	26	26	28
15	8	10	11	14		65.6	23.3	55.8	47.2	48.9		34	9	24	22	24
19	5	12	9	6		61.4	19.6	63	56.8	43.1		37	8	20	17	15
11	3	11	10	9		63.2	24.8	61.9	53.4	40.6		24	12	28	25	27
19	5	13	8	8		58.7	23.3	53.1	50	37.4		29	15	24	14	14
14	6	14	9	11		55.1	26.5	55.7	58.6	34.3		23	14	22	16	15
